# Supplementary material for: A Hierarchical Attractor Network Model of perceptual versus intentional decision updates
Source: Nat Commun. 2021 Apr 1;12:2020. doi: 10.1038/s41467-021-22017-2 (PMC8016916; doi:10.1038/s41467-021-22017-2)
Supplement: Supplementary file 4 — Source Data [file 41467_2021_22017_MOESM4_ESM.xls]

## Sheet: Fig2a-c
Exp 1
id	age	session	block	block_trial	trial_cond	col_opt1	col_opt2	verbal_color	motion_coh	motion_dir	targ_onset	targ_choice	targ_col	error	miss	CoM_type	RT	MT	percCol_outcome	percCol_rating	SoA_rating_raw	RT_deadline
1	26	2	1	1	1	1	3	1	10	-1	0	2	3	1	0	0	735	322	50		114	1000
1	26	2	1	2	3	1	3	0	80	1	1	4	1	0	0	1	735	1730	50		14	1000
1	26	2	1	3	1	1	4	1	10	-1	0	4	1	1	0	0	818	839	75			1000
1	26	2	1	4	1	3	4	0	10	1	1	1	4	1	0	1	752	1377	50		15	1000
1	26	2	1	5	1	1	2	0	10	-1	1	2	1	1	0	0	752	305	25		-185	1000
1	26	2	1	6	1	2	1	0	10	1	1	2	1	0	0	0	635	491	75			1000
1	26	2	1	7	1	4	3	0	10	1	0	2	3	0	0	0	702	612	75			1000
1	26	2	1	8	3	4	1	0	80	-1	1	NaN		99	1	0						1000
1	26	2	1	9	1	4	1	0	10	1	0	2	1	0	0	0	535	354	50		59	1000
1	26	2	1	10	1	2	3	0	10	-1	1	3	3	0	0	2	785	1066	50		-231	1000
1	26	2	1	11	1	1	4	0	10	-1	0	3	1	0	0	2	718	1514	50		-77	1000
1	26	2	1	12	2	4	3	0	80	1	0	2	3	0	0	0	485	503	50		117	1000
1	26	2	1	13	1	3	1	1	10	1	0	4	3	0	0	0	585	501	75		133	1000
1	26	2	1	14	1	1	4	0	10	1	0	2	1	0	0	0	602	312	25	20		1000
1	26	2	1	15	1	3	1	0	10	-1	0	NaN		99	1	0						1000
1	26	2	1	16	1	3	1	0	10	-1	0	3	1	0	0	0	735	1702	100			1000
1	26	2	1	17	1	2	4	0	10	1	1	4	2	0	0	0	702	417	25		-279	1000
1	26	2	1	18	2	2	1	0	80	1	1	2	1	0	0	0	552	420	75		285	1000
1	26	2	1	19	1	4	2	0	10	1	0	2	2	0	0	0	535	345	25			1000
1	26	2	1	20	1	1	3	0	10	-1	0	1	1	0	0	0	535	409	75		104	1000
1	26	2	1	21	1	1	2	0	10	1	0	3	1	1	0	2	452	882	50		-85	1000
1	26	2	1	22	1	2	1	0	10	1	1	4	1	0	0	0	652	403	100	100		1000
1	26	2	1	23	2	4	2	0	80	-1	1	3	2	0	0	0	635	579	25	15		1000
1	26	2	1	24	3	3	4	0	80	1	1	2	4	0	0	1	702	851	50		-213	1000
1	26	2	1	25	3	3	1	0	80	-1	1	3	1	0	0	0	535	419	50			1000
1	26	2	1	26	2	1	2	0	80	-1	1	1	1	0	0	0	702	518	50			1000
1	26	2	1	27	3	2	1	0	80	-1	0	3	2	0	0	0	652	497	50			1000
1	26	2	1	28	1	1	3	0	10	-1	0	1	3	0	0	0	435	362	50	50		1000
1	26	2	1	29	1	1	3	0	10	-1	1	2	3	1	0	3	718	1681	50		-200	1000
1	26	2	1	30	1	2	3	0	10	-1	1	3	3	0	0	0	602	1057	50			1000
1	26	2	2	1	1	3	4	1	10	1	1	2	3	0	0	0	718	305	50	45		1000
1	26	2	2	2	1	3	2	0	10	-1	1	2	3	1	0	0	518	263	50		-134	1000
1	26	2	2	3	1	1	4	0	10	1	0	4	1	0	0	0	568	388	75		140	1000
1	26	2	2	4	2	1	2	1	80	1	0	2	1	0	0	0	635	487	100		299	1000
1	26	2	2	5	3	1	2	0	80	-1	0	1	1	0	0	0	702	395	50	50		1000
1	26	2	2	6	1	4	1	0	10	1	0	4	1	0	0	0	535	282	100			1000
1	26	2	2	7	1	3	2	0	10	1	0	2	3	0	0	0	435	267	100		297	1000
1	26	2	2	8	1	4	2	0	10	1	0	3	2	1	0	2	502	1284	50		-126	1000
1	26	2	2	9	1	3	2	0	10	1	1	2	3	0	0	0	552	271	75			1000
1	26	2	2	10	1	4	2	0	10	-1	0	1	2	0	0	2	518	1751	50		-222	1000
1	26	2	2	11	3	3	2	0	80	-1	0	1	2	0	0	0	818	432	25		-134	1000
1	26	2	2	12	1	3	1	1	10	-1	1	NaN		99	3	0						1000
1	26	2	2	13	1	2	1	0	10	1	0	2	1	0	0	2	718	1040	50		-104	1000
1	26	2	2	14	1	3	2	0	10	-1	1	3	3	0	0	2	718	1438	50		-155	1000
1	26	2	2	15	1	4	2	0	10	-1	1	1	2	0	0	0	635	744	50		-236	1000
1	26	2	2	16	2	2	1	0	80	-1	1	3	1	0	0	0	818	356	75			1000
1	26	2	2	17	1	3	1	0	10	-1	0	1	1	0	0	0	785	336	50			1000
1	26	2	2	18	1	3	2	1	10	1	0	NaN		99	3	0						1000
1	26	2	2	19	1	2	3	1	10	1	0	2	2	0	0	2	718	1638	50		-116	1000
1	26	2	2	20	3	3	2	0	80	1	0	2	3	0	0	0	635	216	25			1000
1	26	2	2	21	1	2	1	0	10	-1	0	4	1	1	0	0	752	510	25			1000
1	26	2	2	22	1	2	1	0	10	-1	0	4	1	1	0	0	435	437	75			1000
1	26	2	2	23	1	3	4	0	10	1	0	3	3	1	0	2	568	1177	50		-248	1000
1	26	2	2	24	1	4	3	0	10	-1	0	1	3	0	0	0	668	358	75			1000
1	26	2	2	25	1	1	2	1	10	1	1	2	1	0	0	0	735	749	50			1000
1	26	2	2	26	1	1	3	0	10	-1	1	1	1	0	0	3	668	517	50		45	1000
1	26	2	2	27	1	1	3	0	10	-1	0	1	1	0	0	0	652	427	75			1000
1	26	2	2	28	3	4	2	0	80	1	0	2	2	0	0	0	618	780	100		-295	1000
1	26	2	2	29	2	3	1	0	80	1	1	2	3	0	0	0	718	450	25			1000
1	26	2	2	30	2	4	3	0	80	-1	1	3	3	0	0	0	802	497	75		81	1000
1	26	2	3	1	1	3	4	0	10	-1	1	2	3	1	0	0	685	212	25			1000
1	26	2	3	2	1	4	1	0	10	-1	1	NaN		99	1	0						1000
1	26	2	3	3	3	2	3	0	80	1	1	4	2	0	0	0	552	813	75		-131	1000
1	26	2	3	4	3	3	1	0	80	1	0	2	1	0	0	0	518	276	50			1000
1	26	2	3	5	1	2	1	0	10	1	0	2	2	0	0	0	485	432	50			1000
1	26	2	3	6	1	4	2	0	10	-1	0	3	2	0	0	2	618	1160	50		-177	1000
1	26	2	3	7	1	4	2	1	10	1	0	2	2	0	0	0	685	221	100			1000
1	26	2	3	8	1	3	4	0	10	-1	1	1	3	0	0	2	752	1615	50		49	1000
1	26	2	3	9	1	3	1	0	10	-1	1	2	3	1	0	1	685	1232	50		-298	1000
1	26	2	3	10	1	1	2	0	10	-1	0	3	1	0	0	0	585	461	100		46	1000
1	26	2	3	11	1	1	2	0	10	1	0	2	2	0	0	0	518	711	25			1000
1	26	2	3	12	1	1	2	0	10	-1	0	1	1	0	0	0	768	379	50			1000
1	26	2	3	13	1	1	2	0	10	-1	1	1	1	0	0	0	785	380	75			1000
1	26	2	3	14	2	3	4	0	80	1	1	2	3	0	0	3	535	573	50		107	1000
1	26	2	3	15	1	4	1	0	10	-1	0	2	1	1	0	0	852	251	50			1000
1	26	2	3	16	1	4	3	0	10	1	1	2	3	0	0	0	735	259	25	60		1000
1	26	2	3	17	1	2	3	0	10	1	0	2	3	0	0	0	635	573	25		-197	1000
1	26	2	3	18	3	4	1	0	80	-1	0	NaN		99	1	0						1000
1	26	2	3	19	1	2	1	0	10	-1	0	3	1	0	0	0	552	437	25	70		1000
1	26	2	3	20	1	3	4	1	10	1	1	1	3	1	0	2	851	1475	50		-146	1000
1	26	2	3	21	1	2	1	0	10	1	0	4	1	0	0	0	568	533	100	40		1000
1	26	2	3	22	3	3	4	0	80	1	1	2	4	0	0	0	702	627	25	85		1000
1	26	2	3	23	2	3	2	0	80	-1	1	2	3	1	0	1	535	445	50		-99	1000
1	26	2	3	24	1	3	1	0	10	1	0	3	1	1	0	1	618	1401	50		-50	1000
1	26	2	3	25	2	3	2	0	80	-1	0	3	3	0	0	0	718	516	50		-72	1000
1	26	2	3	26	1	2	3	0	10	1	1	1	3	1	0	3	768	1980	50		76	1000
1	26	2	3	27	1	2	4	0	10	-1	1	1	2	0	0	0	852	653	100			1000
1	26	2	3	28	3	2	3	0	80	-1	1	3	2	0	0	0	718	1289	100			1000
1	26	2	3	29	1	2	3	0	10	-1	1	1	3	0	0	0	785	397	100		110	1000
1	26	2	3	30	3	2	1	0	80	1	1	4	1	0	0	0	468	294	75			1000
1	26	2	4	1	1	1	3	0	10	1	1	2	3	0	0	0	868	560	50		68	1000
1	26	2	4	2	1	4	3	0	10	-1	0	1	4	0	0	0	852	339	100			1000
1	26	2	4	3	1	3	4	1	10	-1	1	1	4	0	0	0	768	786	75			1000
1	26	2	4	5	1	1	2	0	10	-1	1	4	1	1	0	0	718	594	25			1000
1	26	2	4	6	1	1	3	0	10	-1	1	2	1	1	0	0	868	412	25		-6	1000
1	26	2	4	7	1	1	4	0	10	1	0	2	4	0	0	0	818	271	25			1000
1	26	2	4	8	1	2	3	1	10	1	0	2	2	0	0	0	835	216	75			1000
1	26	2	4	9	1	3	1	0	10	1	0	4	1	0	0	0	552	620	50		146	1000
1	26	2	4	10	1	3	1	0	10	-1	1	3	1	0	0	0	652	442	50	50		1000
1	26	2	4	11	1	3	2	0	10	-1	0	4	2	1	0	0	585	569	75			1000
1	26	2	4	12	3	3	1	0	80	-1	0	3	1	0	0	0	568	474	75			1000
1	26	2	4	13	3	3	1	0	80	1	0	4	3	0	0	1	668	619	50		-167	1000
1	26	2	4	14	1	2	4	0	10	-1	0	1	4	0	0	0	885	342	25			1000
1	26	2	4	15	1	3	4	0	10	1	1	3	4	1	0	2	602	1434	50		-30	1000
1	26	2	4	16	1	1	2	0	10	1	1	4	2	0	0	0	568	635	75			1000
1	26	2	4	17	1	2	3	0	10	1	1	3	3	1	0	0	735	250	50		77	1000
1	26	2	4	18	2	4	1	0	80	-1	0	3	1	0	0	0	552	303	75			1000
1	26	2	4	19	3	4	3	0	80	-1	1	1	3	0	0	0	618	489	50	50		1000
1	26	2	4	20	1	2	1	0	10	1	1	4	1	0	0	0	718	660	50			1000
1	26	2	4	21	1	1	2	1	10	-1	0	3	1	0	0	0	718	365	100		262	1000
1	26	2	4	22	1	4	3	0	10	-1	1	NaN		99	1	0						1000
1	26	2	4	23	3	1	4	0	80	1	1	2	4	0	0	0	518	324	25			1000
1	26	2	4	24	1	3	4	0	10	1	0	4	4	0	0	0	485	340	50			1000
1	26	2	4	25	1	2	3	0	10	1	0	1	2	1	0	0	768	864	50		-89	1000
1	26	2	4	26	1	4	1	0	10	-1	1	3	1	0	0	0	702	414	100			1000
1	26	2	4	27	3	3	2	0	80	1	1	2	2	0	0	0	585	589	100			1000
1	26	2	4	28	1	3	2	0	10	-1	1	3	2	0	0	0	785	446	75		-90	1000
1	26	2	4	29	1	1	4	0	10	-1	1	NaN		99	1	0						1000
1	26	2	4	30	1	2	4	0	10	-1	1	3	4	0	0	2	518	1008	50		-92	1000
1	26	2	5	1	1	2	1	0	10	-1	1	1	1	0	0	0	868	311	50			1000
1	26	2	5	2	1	1	4	0	10	-1	1	3	1	0	0	0	702	196	75		-138	1000
1	26	2	5	3	1	3	1	0	10	1	0	3	1	1	0	0	652	1094	75		-64	1000
1	26	2	5	4	1	3	2	0	10	1	1	3	3	1	0	0	668	761	75		-107	1000
1	26	2	5	5	1	1	4	0	10	-1	1	3	1	0	0	0	702	176	50			1000
1	26	2	5	6	3	3	2	0	80	-1	1	3	2	0	0	0	818	346	25		173	1000
1	26	2	5	7	2	1	3	0	80	-1	0	1	1	0	0	0	502	318	25	80		1000
1	26	2	5	8	1	4	2	0	10	-1	0	3	2	0	0	0	602	830	50			1000
1	26	2	5	9	1	3	1	0	10	-1	1	1	1	0	0	0	718	861	25			1000
1	26	2	5	10	3	3	4	0	80	-1	0	3	4	0	0	0	435	646	25			1000
1	26	2	5	11	2	3	1	0	80	-1	0	3	3	0	0	0	418	201	50		98	1000
1	26	2	5	12	1	1	3	0	10	-1	1	1	1	0	0	3	652	469	50		123	1000
1	26	2	5	13	1	3	2	0	10	-1	0	3	3	0	0	0	468	250	75			1000
1	26	2	5	14	3	1	4	0	80	-1	1	3	4	0	0	0	535	467	100			1000
1	26	2	5	15	2	2	4	0	80	1	1	4	4	0	0	0	502	464	75		174	1000
1	26	2	5	16	3	4	3	0	80	1	1	4	3	0	0	0	502	331	75			1000
1	26	2	5	17	1	1	4	0	10	-1	1	2	1	1	0	0	652	227	50			1000
1	26	2	5	18	3	3	4	0	80	1	0	2	4	0	0	0	485	236	100			1000
1	26	2	5	19	1	3	1	0	10	-1	0	3	3	0	0	3	735	787	50		-171	1000
1	26	2	5	20	1	3	4	0	10	1	1	NaN		99	3	0						1000
1	26	2	5	21	2	3	2	0	80	-1	0	3	3	0	0	0	602	274	50			1000
1	26	2	5	22	1	3	4	0	10	1	0	2	3	0	0	2	668	793	50		-76	1000
1	26	2	5	23	1	3	2	0	10	-1	0	1	3	0	0	0	568	336	50			1000
1	26	2	5	24	1	4	1	0	10	1	1	1	1	1	0	3	868	776	50		-115	1000
1	26	2	5	25	1	3	4	0	10	-1	0	1	3	0	0	0	618	328	75			1000
1	26	2	5	26	1	1	2	0	10	-1	0	3	1	0	0	0	618	277	75	80		1000
1	26	2	5	27	1	4	1	0	10	-1	1	3	1	0	0	0	535	693	100			1000
1	26	2	5	28	1	1	3	0	10	-1	1	1	1	0	0	0	785	271	50			1000
1	26	2	5	29	1	1	4	0	10	-1	1	1	1	0	0	0	535	402	75	80		1000
1	26	2	5	30	2	2	1	0	80	1	0	2	1	0	0	0	435	275	50			1000
1	26	2	6	1	1	2	3	0	10	1	1	4	3	0	0	0	868	513	50		-297	950
1	26	2	6	2	3	1	2	0	80	1	1	4	2	0	0	0	618	287	50		-193	950
1	26	2	6	3	1	1	3	0	10	1	1	3	3	1	0	0	668	1256	50			950
1	26	2	6	4	1	1	4	1	10	1	1	1	1	1	0	3	668	744	50		-161	950
1	26	2	6	5	1	4	3	0	10	1	1	4	3	0	0	0	518	360	100	100		950
1	26	2	6	6	3	2	4	1	80	-1	1	NaN		99	1	0						950
1	26	2	6	7	1	4	1	0	10	-1	1	1	1	0	0	0	785	514	75	55		950
1	26	2	6	8	2	3	4	0	80	-1	0	1	3	0	0	0	485	330	100			950
1	26	2	6	9	1	1	4	1	10	1	0	1	1	1	0	0	552	223	75			950
1	26	2	6	10	1	1	3	0	10	-1	1	3	3	0	0	0	702	220	100	100		950
1	26	2	6	11	1	3	1	0	10	-1	0	3	3	0	0	0	768	541	25	80		950
1	26	2	6	12	3	2	1	0	80	1	0	4	2	0	0	0	718	605	75		-178	950
1	26	2	6	13	1	4	1	1	10	1	1	NaN		99	1	0						950
1	26	2	6	14	1	4	3	0	10	1	1	3	4	1	0	0	485	630	75			950
1	26	2	6	15	1	2	4	0	10	1	1	3	2	1	0	0	602	425	50		-226	950
1	26	2	6	16	1	4	1	1	10	1	1	3	4	1	0	0	668	228	50	50		950
1	26	2	6	17	1	1	2	0	10	-1	0	3	1	0	0	0	868	280	50			950
1	26	2	6	18	1	2	4	0	10	1	0	3	4	1	0	0	568	167	25			950
1	26	2	6	19	1	2	3	0	10	-1	0	3	3	0	0	0	552	1138	50		-120	950
1	26	2	6	20	1	3	2	1	10	1	1	1	3	1	0	0	802	275	75		38	950
1	26	2	6	21	3	4	1	0	80	1	0	4	1	0	0	0	485	294	25		118	950
1	26	2	6	22	1	4	3	0	10	-1	1	1	3	0	0	3	668	1057	50		56	950
1	26	2	6	23	1	3	1	0	10	-1	0	NaN		99	1	0						950
1	26	2	6	24	1	4	3	0	10	1	1	3	3	1	0	0	635	259	50		-184	950
1	26	2	6	25	3	2	1	0	80	-1	0	3	2	0	0	0	618	177	25			950
1	26	2	6	26	1	4	1	0	10	-1	0	3	4	0	0	0	518	187	100		-284	950
1	26	2	6	27	1	2	4	0	10	1	0	1	4	1	0	3	652	1107	50		-56	950
1	26	2	6	28	3	4	1	0	80	1	0	2	1	0	0	0	568	328	75			950
1	26	2	6	29	1	4	3	0	10	-1	1	1	3	0	0	3	652	773	50		1	950
1	26	2	6	30	3	3	4	0	80	1	1	2	3	0	0	0	585	605	100		117	950
1	26	2	7	1	1	2	4	0	10	-1	1	1	2	0	0	0	685	397	25			900
1	26	2	7	2	3	4	1	0	80	-1	1	3	1	0	0	0	718	204	25			900
1	26	2	7	3	1	2	3	0	10	-1	0	3	2	0	0	0	818	236	100		153	900
1	26	2	7	4	1	1	2	0	10	1	0	2	2	0	0	0	618	238	25		-72	900
1	26	2	7	5	1	2	1	0	10	-1	0	1	2	0	0	0	652	591	75		-87	900
1	26	2	7	6	1	3	1	0	10	1	0	4	1	0	0	2	652	1263	50		-69	900
1	26	2	7	7	1	1	3	0	10	-1	1	3	3	0	0	0	752	444	100			900
1	26	2	7	8	1	4	1	0	10	1	1	4	1	0	0	0	718	313	75		94	900
1	26	2	7	9	1	3	4	0	10	-1	1	1	4	0	0	3	618	940	50		-35	900
1	26	2	7	10	1	1	2	0	10	-1	1	3	2	0	0	2	668	1018	50		17	900
1	26	2	7	11	1	1	2	0	10	1	0	4	2	0	0	0	485	512	25			900
1	26	2	7	12	1	2	4	0	10	1	1	4	2	0	0	0	568	253	25			900
1	26	2	7	13	3	2	3	0	80	-1	0	3	2	0	0	0	485	271	50		82	900
1	26	2	7	14	1	1	4	0	10	-1	1	1	1	0	0	3	435	539	50		97	900
1	26	2	7	15	3	2	1	0	80	1	1	2	1	0	0	0	552	461	100		41	900
1	26	2	7	16	1	4	3	0	10	1	1	1	4	1	0	0	785	278	100			900
1	26	2	7	17	1	3	1	0	10	1	1	4	1	0	0	0	535	268	75			900
1	26	2	7	18	1	4	2	0	10	-1	1	4	2	1	0	0	585	240	75			900
1	26	2	7	19	1	4	3	0	10	1	1	1	3	1	0	0	802	395	25			900
1	26	2	7	20	3	4	3	0	80	1	1	2	3	0	0	0	552	297	75			900
1	26	2	7	21	1	1	3	0	10	1	0	3	1	1	0	0	685	327	100		-172	900
1	26	2	7	22	3	1	3	1	80	-1	0	1	3	0	0	0	518	481	50		180	900
1	26	2	7	23	1	4	3	0	10	1	0	4	3	0	0	0	802	519	75			900
1	26	2	7	24	1	1	2	0	10	1	1	4	2	0	0	0	735	303	100			900
1	26	2	7	25	1	1	4	0	10	-1	0	3	1	0	0	2	652	805	50		52	900
1	26	2	7	26	2	1	2	0	80	-1	1	1	2	0	0	0	818	349	25		87	900
1	26	2	7	27	1	1	3	1	10	-1	0	3	1	0	0	0	668	198	75			900
1	26	2	7	28	2	3	1	0	80	1	1	2	1	0	0	0	635	474	75			900
1	26	2	7	29	3	2	1	0	80	-1	0	1	1	0	0	0	485	491	100			900
1	26	2	7	30	3	4	2	0	80	1	0	2	2	0	0	0	468	202	100		286	900
1	26	2	8	1	1	3	2	0	10	1	1	1	2	1	0	0	718	288	100			900
1	26	2	8	2	1	4	2	0	10	-1	0	3	2	0	0	0	535	173	25		-128	900
1	26	2	8	3	1	2	4	0	10	-1	0	1	2	0	0	0	652	372	25		-105	900
1	26	2	8	4	1	3	2	0	10	1	0	4	2	0	0	0	468	258	75			900
1	26	2	8	5	3	3	2	1	80	1	0	4	2	0	0	0	568	265	75			900
1	26	2	8	6	1	2	3	0	10	-1	1	3	2	0	0	1	668	854	50		23	900
1	26	2	8	7	1	1	2	0	10	1	0	3	2	1	0	0	852	382	50			900
1	26	2	8	8	2	2	3	0	80	1	1	4	2	0	0	3	518	598	50		103	900
1	26	2	8	9	3	3	1	0	80	1	0	4	3	0	0	0	835	412	50			900
1	26	2	8	10	1	2	4	0	10	1	1	NaN		99	1	0						900
1	26	2	8	11	1	4	1	0	10	1	1	4	1	0	0	0	735	872	100		75	900
1	26	2	8	13	1	4	2	0	10	-1	0	3	2	0	0	0	535	262	75			900
1	26	2	8	14	3	4	2	0	80	1	0	2	2	0	0	0	352	305	75		107	900
1	26	2	8	15	2	1	2	0	80	-1	1	1	2	0	0	0	768	269	25		150	900
1	26	2	8	16	1	1	4	0	10	1	0	2	1	0	0	0	485	178	50	60		900
1	26	2	8	17	1	3	4	0	10	1	0	4	4	0	0	0	668	228	50			900
1	26	2	8	18	1	1	4	0	10	-1	1	1	1	0	0	0	652	358	75		55	900
1	26	2	8	19	1	1	2	0	10	-1	0	3	2	0	0	0	619	379	25		-49	900
1	26	2	8	20	1	2	4	1	10	-1	0	1	2	0	0	0	668	273	100		33	900
1	26	2	8	21	3	1	3	0	80	1	0	2	1	0	0	0	452	185	50		131	900
1	26	2	8	22	3	1	3	0	80	1	0	2	3	0	0	0	635	277	100			900
1	26	2	8	23	2	3	4	0	80	-1	0	1	3	0	0	0	535	274	100	80		900
1	26	2	8	24	1	4	3	0	10	1	0	3	4	1	0	3	652	1045	50		-167	900
1	26	2	8	25	1	2	4	1	10	-1	1	3	2	0	0	0	785	165	100			900
1	26	2	8	26	1	4	2	0	10	1	0	3	2	1	0	0	418	166	25			900
1	26	2	8	27	3	3	4	0	80	1	0	2	4	0	0	0	435	249	75			900
1	26	2	8	28	1	2	4	0	10	-1	1	3	2	0	0	1	602	1363	50		-291	900
1	26	2	8	29	3	1	4	0	80	-1	1	3	4	0	0	0	752	832	75		-140	900
1	26	2	8	30	1	4	1	0	10	-1	1	NaN		99	3	0						900
1	26	2	9	1	1	1	4	1	10	1	0	NaN		99	1	0						900
1	26	2	9	2	1	1	4	0	10	-1	1	1	1	0	0	0	618	354	50			900
1	26	2	9	3	1	2	4	0	10	-1	0	4	4	1	0	0	602	237	25		-206	900
1	26	2	9	4	1	4	2	0	10	-1	1	4	4	1	0	0	618	282	50		-202	900
1	26	2	9	5	1	3	1	0	10	1	1	4	1	0	0	0	535	277	100		87	900
1	26	2	9	6	1	3	2	0	10	-1	0	1	3	0	0	0	502	275	75			900
1	26	2	9	7	3	4	3	0	80	1	0	4	4	0	0	0	435	295	75			900
1	26	2	9	8	1	3	1	0	10	1	1	4	3	0	0	3	835	737	50		131	900
1	26	2	9	9	1	2	3	0	10	-1	0	3	3	0	0	0	535	807	75	70		900
1	26	2	9	10	1	2	4	0	10	-1	0	4	2	1	0	0	702	352	75		56	900
1	26	2	9	11	3	4	2	0	80	-1	1	3	2	0	0	0	452	418	50		150	900
1	26	2	9	12	2	4	2	0	80	1	1	4	2	0	0	0	502	244	25	65		900
1	26	2	9	13	1	3	2	1	10	-1	0	4	3	1	0	0	752	297	100			900
1	26	2	9	14	3	4	3	1	80	-1	0	3	4	0	0	0	535	342	75			900
1	26	2	9	15	1	4	3	0	10	1	0	3	3	1	0	0	585	156	25		-95	900
1	26	2	9	16	1	3	4	0	10	-1	0	1	3	0	0	0	518	356	75			900
1	26	2	9	17	3	1	4	0	80	-1	1	NaN		99	1	0						900
1	26	2	9	18	1	3	2	0	10	1	0	3	3	1	0	0	518	278	75	87		900
1	26	2	9	19	1	4	2	0	10	1	0	3	2	1	0	0	485	209	100		-190	900
1	26	2	9	20	1	3	2	0	10	1	0	4	3	0	0	0	502	627	75			900
1	26	2	9	21	3	3	2	0	80	-1	0	3	2	0	0	0	418	173	100			900
1	26	2	9	22	2	2	3	0	80	1	0	2	3	0	0	0	518	259	50	45		900
1	26	2	9	23	1	1	4	0	10	1	0	1	1	1	0	0	618	342	50			900
1	26	2	9	24	1	1	3	1	10	1	0	3	3	1	0	0	535	440	100			900
1	26	2	9	25	2	1	4	0	80	1	1	4	1	0	0	0	552	484	75			900
1	26	2	9	26	1	4	3	0	10	1	0	3	3	1	0	0	668	227	25			900
1	26	2	9	27	2	4	2	0	80	1	0	4	2	0	0	0	485	292	100		158	900
1	26	2	9	28	1	2	4	0	10	1	1	4	2	0	0	0	552	251	25	84		900
1	26	2	9	29	1	2	3	0	10	-1	1	4	3	1	0	0	652	258	25			900
1	26	2	9	30	3	2	4	0	80	1	0	2	4	0	0	0	535	532	75		-113	900
1	26	2	10	1	3	4	1	0	80	-1	1	3	4	0	0	0	718	189	50		97	850
1	26	2	10	2	1	3	4	1	10	-1	1	2	3	1	0	0	668	213	50	45		850
1	26	2	10	3	1	1	2	0	10	-1	0	1	1	0	0	0	618	756	50			850
1	26	2	10	4	1	2	1	0	10	1	0	4	1	0	0	0	468	230	50			850
1	26	2	10	5	1	2	3	0	10	-1	0	4	3	1	0	0	702	526	50	50		850
1	26	2	10	6	1	4	1	0	10	1	0	4	1	0	0	0	552	465	50			850
1	26	2	10	7	2	4	1	0	80	-1	0	1	1	0	0	0	452	326	50			850
1	26	2	10	8	1	4	1	0	10	1	1	3	1	1	0	1	418	1129	50		-71	850
1	26	2	10	9	1	1	4	0	10	1	0	4	1	0	0	0	552	242	100			850
1	26	2	10	10	3	3	2	0	80	1	0	4	3	0	0	0	452	229	50		81	850
1	26	2	10	11	2	2	3	0	80	-1	1	3	3	0	0	0	535	329	100		252	850
1	26	2	10	12	3	4	1	0	80	-1	0	3	4	0	0	0	652	168	75	40		850
1	26	2	10	13	1	1	3	0	10	-1	1	3	1	0	0	0	618	212	25			850
1	26	2	10	14	2	1	4	0	80	-1	1	3	1	0	0	0	418	160	25	70		850
1	26	2	10	15	3	1	4	0	80	-1	0	3	1	0	0	0	385	186	100		118	850
1	26	2	10	16	1	2	4	1	10	1	0	2	4	0	0	0	602	241	50			850
1	26	2	10	17	1	3	4	0	10	-1	1	4	3	1	0	0	518	295	25		5	850
1	26	2	10	18	3	3	4	0	80	1	1	4	3	0	0	0	518	260	25			850
1	26	2	10	19	3	2	4	0	80	-1	1	3	4	0	0	0	552	184	50			850
1	26	2	10	20	1	1	2	1	10	1	0	3	1	1	0	0	718	188	100			850
1	26	2	10	21	3	3	1	0	80	1	1	2	3	0	0	0	718	456	50			850
1	26	2	10	22	1	4	1	0	10	1	0	4	1	0	0	0	402	274	50			850
1	26	2	10	23	1	4	1	0	10	1	0	2	1	0	0	0	568	205	50			850
1	26	2	10	24	1	1	2	0	10	1	1	2	2	0	0	0	552	188	25		-99	850
1	26	2	10	25	1	4	1	0	10	1	1	4	1	0	0	0	652	598	50		-124	850
1	26	2	10	26	1	2	1	1	10	-1	0	3	1	0	0	0	618	270	25			850
1	26	2	10	27	3	2	4	0	80	-1	0	3	4	0	0	0	485	233	50			850
1	26	2	10	28	1	4	2	0	10	-1	0	3	4	0	0	0	585	706	50			850
1	26	2	10	29	1	3	4	0	10	1	0	3	3	1	0	0	402	196	100			850
1	26	2	10	30	2	3	1	0	80	1	1	4	3	0	0	0	685	235	50		49	850
10	26	2	1	1	1	1	4	0	11	1	0	2	4	0	0	0	718	178	100	100		1000
10	26	2	1	2	3	1	2	0	80	1	0	NaN		99	3	0						1000
10	26	2	1	3	1	4	3	0	11	-1	1	2	3	1	0	0	735	152	75			1000
10	26	2	1	4	2	2	3	0	80	-1	1	NaN		99	1	0						1000
10	26	2	1	5	1	2	3	0	11	1	0	4	2	0	0	0	902	278	50	30		1000
10	26	2	1	6	2	2	1	0	80	-1	0	3	2	0	0	0	618	156	50	50		1000
10	26	2	1	7	1	3	2	1	11	-1	1	1	3	0	0	0	818	307	75		22	1000
10	26	2	1	8	3	4	3	0	80	1	0	2	3	0	0	0	602	201	75			1000
10	26	2	1	9	1	3	4	0	11	-1	0	NaN		99	1	0						1000
10	26	2	1	10	1	1	3	1	11	1	1	NaN		99	1	0						1000
10	26	2	1	11	3	3	4	0	80	1	0	2	4	0	0	0	852	632	100		300	1000
10	26	2	1	12	1	1	2	0	11	1	1	NaN		99	1	0						1000
10	26	2	1	13	1	2	1	0	11	1	0	2	2	0	0	0	685	182	50			1000
10	26	2	1	14	3	1	3	0	80	1	1	4	3	0	0	0	668	192	50			1000
10	26	2	1	15	1	3	4	0	11	-1	0	3	3	0	0	0	852	153	100			1000
10	26	2	1	16	1	4	2	0	11	1	0	2	2	0	0	0	702	162	100			1000
10	26	2	1	17	3	1	2	0	80	-1	0	3	1	0	0	0	618	130	75		-46	1000
10	26	2	1	18	1	4	1	1	11	-1	0	1	4	0	0	0	868	263	75			1000
10	26	2	1	19	1	2	1	0	11	1	0	4	2	0	0	0	718	237	25	10		1000
10	26	2	1	20	1	3	1	0	11	-1	0	2	3	1	0	0	702	180	75		175	1000
10	26	2	1	21	1	3	2	0	11	-1	1	3	3	0	0	1	635	665	50		-46	1000
10	26	2	1	22	1	1	2	0	11	-1	0	NaN		99	3	0						1000
10	26	2	1	23	3	1	3	1	80	-1	1	3	3	0	0	0	635	199	25		-172	1000
10	26	2	1	24	1	4	3	0	11	1	1	2	3	0	0	0	885	167	25		-178	1000
10	26	2	1	25	1	1	3	0	11	1	0	2	1	0	0	0	868	161	100		299	1000
10	26	2	1	26	2	1	2	0	80	1	0	2	2	0	0	0	618	167	25		9	1000
10	26	2	1	27	2	2	4	1	80	1	0	NaN		99	3	0						1000
10	26	2	1	28	1	1	2	0	11	-1	0	NaN		99	1	0						1000
10	26	2	1	29	3	4	2	0	80	1	0	2	4	0	0	0	535	153	25		-200	1000
10	26	2	1	30	1	4	1	1	11	-1	1	2	4	1	0	0	785	144	75		193	1000
10	26	2	2	1	1	2	4	0	11	1	1	2	2	0	0	0	818	159	75		198	1000
10	26	2	2	2	1	1	3	0	11	-1	0	3	3	0	0	0	852	142	25			1000
10	26	2	2	3	3	3	1	0	80	-1	1	3	1	0	0	0	602	137	25	2		1000
10	26	2	2	4	1	3	2	0	11	-1	1	NaN		99	1	0						1000
10	26	2	2	5	3	1	4	0	80	1	1	2	4	0	0	0	668	167	100			1000
10	26	2	2	6	1	2	3	0	11	-1	0	4	3	1	0	0	768	164	75		142	1000
10	26	2	2	7	1	4	1	0	11	-1	1	2	4	1	0	0	885	160	25		-234	1000
10	26	2	2	8	1	1	3	0	11	1	0	3	1	1	0	0	818	135	75			1000
10	26	2	2	9	1	3	4	0	11	1	1	4	3	0	0	0	868	219	100			1000
10	26	2	2	10	1	4	2	0	11	1	0	2	4	0	0	0	785	138	50			1000
10	26	2	2	11	1	3	1	0	11	1	0	NaN		99	1	0						1000
10	26	2	2	12	1	2	3	0	11	-1	1	1	2	0	0	0	951	281	100			1000
10	26	2	2	13	1	3	4	0	11	1	1	2	3	0	0	0	635	143	75		163	1000
10	26	2	2	14	1	3	2	0	11	-1	0	3	2	0	0	0	918	181	25			1000
10	26	2	2	15	1	2	1	0	11	-1	1	4	1	1	0	0	901	182	50		-103	1000
10	26	2	2	16	1	1	4	0	11	1	0	2	4	0	0	0	718	173	100		298	1000
10	26	2	2	17	1	2	3	1	11	-1	1	1	2	0	0	0	718	555	75		135	1000
10	26	2	2	18	3	4	2	0	80	-1	0	3	2	0	0	0	685	113	50		67	1000
10	26	2	2	19	1	3	1	0	11	-1	1	1	1	0	0	0	868	223	75	60		1000
10	26	2	2	20	1	2	4	0	11	1	1	2	2	0	0	0	818	133	100			1000
10	26	2	2	21	1	3	1	0	11	1	0	4	3	0	0	0	852	217	50			1000
10	26	2	2	22	1	1	4	0	11	-1	1	1	4	0	0	0	918	244	100		300	1000
10	26	2	2	23	1	2	4	0	11	-1	1	NaN		99	1	0						1000
10	26	2	2	24	1	3	1	0	11	-1	1	3	1	0	0	0	935	341	100		288	1000
10	26	2	2	25	1	2	4	0	11	1	0	2	4	0	0	0	718	160	75			1000
10	26	2	2	26	1	4	1	1	11	1	0	NaN		99	1	0						1000
10	26	2	2	27	3	2	1	0	80	1	0	4	1	0	0	0	618	184	25			1000
10	26	2	2	28	1	4	2	0	11	1	0	2	4	0	0	0	835	143	100			1000
10	26	2	2	29	1	3	4	0	11	-1	0	3	4	0	0	0	835	128	75			1000
10	26	2	2	30	3	1	3	0	80	-1	1	3	3	0	0	0	635	150	50		-58	1000
10	26	2	3	1	2	4	2	0	80	-1	0	3	2	0	0	0	518	160	25		-3	950
10	26	2	3	2	1	4	1	0	11	1	1	NaN		99	1	0						950
10	26	2	3	3	1	4	3	0	11	1	0	2	4	0	0	0	835	164	25			950
10	26	2	3	4	1	3	4	0	11	-1	1	1	3	0	0	0	801	218	25			950
10	26	2	3	5	1	4	2	0	11	-1	0	1	4	0	0	1	585	408	50		-148	950
10	26	2	3	6	3	3	4	0	80	1	0	4	4	0	0	0	568	164	25		-275	950
10	26	2	3	7	1	1	2	0	11	1	1	2	2	0	0	0	768	127	100		292	950
10	26	2	3	8	2	1	3	0	80	-1	0	1	3	0	0	0	602	235	50			950
10	26	2	3	9	1	3	4	0	11	1	1	NaN		99	1	0						950
10	26	2	3	10	1	4	2	0	11	1	1	2	2	0	0	0	752	158	100			950
10	26	2	3	11	2	3	4	0	80	-1	1	3	4	0	0	0	668	150	100			950
10	26	2	3	12	1	2	1	0	11	1	0	4	2	0	0	0	785	196	25			950
10	26	2	3	13	3	2	1	0	80	1	0	4	1	0	0	0	568	233	50			950
10	26	2	3	14	2	2	3	0	80	1	0	2	3	0	0	0	552	141	75		211	950
10	26	2	3	15	1	4	2	0	11	1	0	4	4	0	0	0	618	201	100	60		950
10	26	2	3	16	1	4	1	0	11	1	0	2	1	0	0	0	735	116	25		-183	950
10	26	2	3	17	1	1	4	0	11	-1	0	NaN		99	1	0						950
10	26	2	3	18	1	3	1	0	11	-1	0	3	1	0	0	0	835	206	25		-54	950
10	26	2	3	19	1	1	4	0	11	-1	0	NaN		99	3	0						950
10	26	2	3	20	2	1	2	0	80	1	1	2	1	0	0	0	635	151	25			950
10	26	2	3	21	3	2	4	0	80	-1	0	1	4	0	0	0	602	212	50			950
10	26	2	3	22	1	3	2	0	11	1	1	NaN		99	1	0						950
10	26	2	3	23	3	2	3	0	80	1	0	2	2	0	0	0	485	161	100			950
10	26	2	3	24	1	4	1	1	11	1	0	2	4	0	0	0	702	148	100			950
10	26	2	3	25	1	4	2	0	11	1	0	2	4	0	0	0	718	205	50		140	950
10	26	2	3	26	1	1	2	1	11	-1	1	1	1	0	0	0	735	199	75	40		950
10	26	2	3	27	1	4	2	0	11	-1	0	NaN		99	1	0						950
10	26	2	3	28	1	1	4	0	11	-1	1	3	4	0	0	0	718	597	75		-23	950
10	26	2	3	29	1	3	2	1	11	1	0	4	3	0	0	0	818	214	50			950
10	26	2	3	30	3	1	4	0	80	-1	0	3	1	0	0	0	652	111	25			950
10	26	2	4	1	1	1	4	0	11	-1	0	3	1	0	0	0	552	144	50			950
10	26	2	4	2	3	4	1	0	80	-1	0	3	4	0	0	0	635	597	25			950
10	26	2	4	3	1	1	3	0	11	-1	1	3	1	0	0	0	851	140	100		-295	950
10	26	2	4	4	1	3	1	0	11	-1	0	3	1	0	0	0	668	112	25			950
10	26	2	4	5	3	3	1	0	80	-1	1	3	1	0	0	0	485	153	100			950
10	26	2	4	6	3	4	2	0	80	-1	1	3	2	0	0	0	502	152	50		161	950
10	26	2	4	7	2	3	4	0	80	1	1	4	4	0	0	0	535	189	100	100		950
10	26	2	4	8	1	1	2	1	11	1	0	2	1	0	0	0	752	177	25		-259	950
10	26	2	4	9	1	3	1	0	11	1	0	2	1	0	0	0	735	137	50		-16	950
10	26	2	4	10	3	2	4	0	80	-1	1	3	2	0	0	0	618	120	25	5		950
10	26	2	4	11	1	2	4	0	11	-1	1	NaN		99	1	0						950
10	26	2	4	12	1	4	2	0	11	-1	1	3	4	0	0	0	485	134	75		206	950
10	26	2	4	13	3	4	3	0	80	-1	1	3	4	0	0	0	518	117	25		-196	950
10	26	2	4	14	1	3	2	0	11	1	1	2	3	0	0	0	635	116	25		-231	950
10	26	2	4	15	2	4	3	0	80	1	1	2	3	0	0	0	652	167	50			950
10	26	2	4	16	2	1	3	0	80	1	1	2	1	0	0	0	868	136	75			950
10	26	2	4	17	1	2	1	0	11	-1	1	1	2	0	0	0	818	308	25			950
10	26	2	4	18	3	4	3	0	80	1	1	2	4	0	0	0	485	151	100			950
10	26	2	4	19	1	2	3	0	11	-1	0	3	2	0	0	0	718	148	100			950
10	26	2	4	20	1	2	4	0	11	-1	0	3	2	0	0	0	702	138	75			950
10	26	2	4	21	1	1	2	0	11	-1	1	3	1	0	0	0	602	150	25			950
10	26	2	4	22	2	1	4	0	80	-1	0	1	1	0	0	0	452	195	100		140	950
10	26	2	4	23	1	2	3	0	11	1	0	2	3	0	0	0	519	139	50			950
10	26	2	4	24	1	4	1	0	11	1	0	3	1	1	0	0	618	158	25	40		950
10	26	2	4	25	1	1	4	0	11	-1	1	3	4	0	0	0	702	134	25		40	950
10	26	2	4	26	1	4	1	0	11	-1	1	NaN		99	1	0						950
10	26	2	4	27	3	4	3	0	80	-1	0	3	3	0	0	0	502	407	75		182	950
10	26	2	4	28	1	4	2	0	11	-1	1	3	4	0	0	0	652	119	75	70		950
10	26	2	4	29	1	2	1	0	11	1	0	1	2	1	0	0	635	190	100		293	950
10	26	2	4	30	1	2	1	1	11	1	0	2	2	0	0	0	652	132	50			950
10	26	2	5	1	1	4	2	0	11	-1	0	3	4	0	0	0	702	134	100			900
10	26	2	5	2	3	4	1	0	80	-1	1	3	1	0	0	0	552	187	50			900
10	26	2	5	3	2	3	4	0	80	1	1	2	3	0	0	0	468	174	50		121	900
10	26	2	5	4	3	2	3	0	80	1	1	2	3	0	0	0	568	150	100			900
10	26	2	5	5	1	4	1	0	11	1	1	2	1	0	0	0	818	447	50			900
10	26	2	5	6	1	2	4	0	11	-1	1	3	4	0	0	0	568	553	25			900
10	26	2	5	7	1	1	3	0	11	-1	0	3	3	0	0	0	652	117	100			900
10	26	2	5	8	1	2	4	0	11	1	0	4	4	0	0	0	718	239	100	80		900
10	26	2	5	9	1	2	1	0	11	-1	0	3	2	0	0	0	518	125	100	100		900
10	26	2	5	10	2	2	4	0	80	-1	0	3	2	0	0	0	485	656	100			900
10	26	2	5	11	1	4	1	0	11	-1	0	4	1	1	0	0	752	210	100			900
10	26	2	5	12	2	1	3	0	80	-1	1	3	1	0	0	0	452	155	50		-13	900
10	26	2	5	13	3	4	3	0	80	1	0	4	4	0	0	0	485	212	50		14	900
10	26	2	5	14	1	1	2	0	11	1	0	4	1	0	0	0	685	750	50			900
10	26	2	5	15	1	2	1	1	11	-1	1	3	1	0	0	0	668	130	100		-295	900
10	26	2	5	16	1	1	3	0	11	1	0	2	1	0	0	0	785	134	75			900
10	26	2	5	17	3	2	3	0	80	1	0	4	3	0	0	0	568	200	75		26	900
10	26	2	5	18	1	2	1	0	11	1	1	2	2	0	0	0	685	146	100			900
10	26	2	5	19	1	4	3	0	11	-1	0	3	3	0	0	0	685	659	50			900
10	26	2	5	20	1	4	3	0	11	-1	0	NaN		99	1	0						900
10	26	2	5	21	1	1	4	0	11	-1	1	2	4	1	0	0	685	154	25		-16	900
10	26	2	5	22	1	4	3	0	11	-1	1	NaN		99	1	0						900
10	26	2	5	23	1	1	4	0	11	1	0	3	4	1	0	0	618	557	50			900
10	26	2	5	24	3	1	2	0	80	1	1	2	1	0	0	0	552	406	75	60		900
10	26	2	5	25	1	1	3	0	11	-1	1	2	3	1	0	0	802	159	100			900
10	26	2	5	26	1	1	2	0	11	1	0	3	2	1	0	0	652	142	50		-34	900
10	26	2	5	27	3	3	1	0	80	1	0	2	1	0	0	0	518	137	100			900
10	26	2	5	28	1	2	1	0	11	1	0	NaN		99	3	0						900
10	26	2	5	29	1	3	2	0	11	-1	1	4	2	1	0	1	752	1164	50		-10	900
10	26	2	5	30	1	4	2	0	11	1	1	2	4	0	0	0	602	139	25	30		900
10	26	2	6	1	1	1	3	0	11	1	1	2	3	0	0	0	702	251	50		11	850
10	26	2	6	2	2	4	1	0	80	1	1	2	1	0	0	0	585	136	50	70		850
10	26	2	6	3	1	1	3	0	11	-1	0	NaN		99	3	0						850
10	26	2	6	4	1	3	1	0	11	1	1	2	1	0	0	0	785	183	100			850
10	26	2	6	5	1	4	3	0	11	-1	1	1	3	0	0	0	685	185	50		93	850
10	26	2	6	6	1	4	3	0	11	1	0	2	4	0	0	0	668	142	50			850
10	26	2	6	7	1	4	1	0	11	-1	1	1	4	0	0	0	751	546	25	20		850
10	26	2	6	8	2	3	1	0	80	-1	1	3	3	0	0	0	552	179	75			850
10	26	2	6	9	1	3	2	0	11	-1	1	3	2	0	0	0	635	138	50	50		850
10	26	2	6	10	1	3	2	0	11	1	0	2	2	0	0	0	602	139	50			850
10	26	2	6	11	1	3	1	0	11	1	0	4	3	0	0	0	685	208	25			850
10	26	2	6	12	1	4	3	0	11	1	1	NaN		99	1	0						850
10	26	2	6	13	3	4	2	0	80	-1	0	3	4	0	0	0	552	170	50			850
10	26	2	6	14	1	2	4	0	11	1	0	2	4	0	0	0	635	161	25			850
10	26	2	6	15	1	4	1	0	11	1	0	3	1	1	0	0	668	106	100			850
10	26	2	6	16	1	4	1	0	11	1	1	3	4	1	0	0	452	153	25			850
10	26	2	6	17	1	4	2	0	11	1	0	3	2	1	0	0	735	104	75			850
10	26	2	6	18	1	1	2	0	11	-1	0	3	2	0	0	0	768	129	50		-13	850
10	26	2	6	19	1	2	1	0	11	-1	1	NaN		99	1	0						850
10	26	2	6	20	1	2	3	0	11	-1	0	3	2	0	0	0	568	112	50			850
10	26	2	6	21	1	1	4	0	11	-1	1	3	4	0	0	0	768	115	25			850
10	26	2	6	22	1	1	2	0	11	-1	1	3	1	0	0	0	652	137	75	60		850
10	26	2	6	23	1	4	2	0	11	1	1	NaN		99	1	0						850
10	26	2	6	24	1	4	1	0	11	1	1	2	1	0	0	0	635	151	75	70		850
10	26	2	6	25	3	2	1	0	80	-1	1	3	1	0	0	0	568	109	75			850
10	26	2	6	26	3	1	3	0	80	-1	1	3	1	0	0	0	502	150	50	60		850
10	26	2	6	27	3	4	1	0	80	-1	0	3	4	0	0	0	718	452	50			850
10	26	2	6	28	3	3	2	1	80	1	0	2	3	0	0	0	568	382	25		-184	850
10	26	2	6	29	2	2	3	0	80	1	0	2	2	0	0	0	518	113	100		293	850
10	26	2	6	30	1	4	1	0	11	1	0	2	1	0	0	0	618	121	25			850
10	26	2	7	1	1	1	4	0	11	-1	1	3	1	0	0	0	502	120	25			800
10	26	2	7	2	1	3	2	0	11	1	0	2	2	0	0	0	702	145	50			800
10	26	2	7	3	1	3	2	0	11	1	1	4	3	0	0	0	685	203	50			800
10	26	2	7	4	1	1	4	1	11	1	1	NaN		99	1	0						800
10	26	2	7	5	3	3	4	0	80	-1	1	3	4	0	0	0	518	130	50		-241	800
10	26	2	7	6	3	1	4	0	80	1	0	2	4	0	0	0	502	121	100	100		800
10	26	2	7	7	1	1	4	1	11	-1	0	3	4	0	0	0	585	125	100		296	800
10	26	2	7	8	1	3	2	0	11	-1	1	1	3	0	0	0	702	227	50			800
10	26	2	7	9	1	3	1	0	11	-1	1	3	3	0	0	0	518	458	100		285	800
10	26	2	7	10	1	4	2	0	11	1	1	3	4	1	0	0	668	209	75			800
10	26	2	7	11	2	1	2	0	80	1	1	2	2	0	0	0	485	165	25		-92	800
10	26	2	7	12	1	3	1	0	11	-1	1	2	3	1	0	0	702	145	100		142	800
10	26	2	7	13	3	3	4	0	80	-1	0	3	3	0	0	0	502	113	50			800
10	26	2	7	14	3	3	4	0	80	-1	0	3	4	0	0	0	468	360	75			800
10	26	2	7	15	1	2	3	0	11	-1	1	NaN		99	1	0						800
10	26	2	7	16	2	4	1	0	80	-1	1	3	4	0	0	0	468	158	100		300	800
10	26	2	7	17	1	4	3	0	11	1	1	2	3	0	0	0	535	158	50			800
10	26	2	7	18	1	3	4	0	11	1	1	3	3	1	0	0	668	145	25		-191	800
10	26	2	7	19	1	4	3	0	11	1	1	3	3	1	0	0	635	98	25	20		800
10	26	2	7	20	3	1	4	0	80	1	0	2	4	0	0	0	518	151	100		294	800
10	26	2	7	21	2	3	2	0	80	1	0	4	3	0	0	0	652	160	75	50		800
10	26	2	7	22	1	2	3	0	11	-1	0	3	3	0	0	0	535	110	75			800
10	26	2	7	23	1	2	1	0	11	1	0	NaN		99	3	0						800
10	26	2	7	24	1	3	1	0	11	1	1	4	1	0	0	0	635	214	50			800
10	26	2	7	25	1	4	1	0	11	1	1	4	4	0	0	0	602	220	100	100		800
10	26	2	7	26	1	1	4	0	11	1	0	4	1	0	0	0	618	160	50	30		800
10	26	2	7	27	1	3	4	0	11	1	0	4	4	0	0	0	752	195	50		-9	800
10	26	2	7	28	2	2	1	0	80	-1	1	3	2	0	0	0	635	369	25			800
10	26	2	7	29	2	1	4	0	80	-1	0	3	4	0	0	0	535	198	25			800
10	26	2	7	30	1	1	2	0	11	1	0	4	1	0	0	0	485	206	25			800
10	26	2	8	1	1	3	2	0	11	-1	0	3	2	0	0	0	535	140	25			750
10	26	2	8	2	1	3	2	0	11	1	1	4	3	0	0	0	668	248	25		64	750
10	26	2	8	3	1	2	3	0	11	-1	0	3	3	0	0	0	652	141	100			750
10	26	2	8	4	1	2	3	0	11	1	1	4	2	0	0	0	585	192	75		-56	750
10	26	2	8	5	3	2	1	0	80	1	1	2	2	0	0	0	535	146	50		98	750
10	26	2	8	6	1	2	3	0	11	1	1	4	2	0	0	0	618	260	100		295	750
10	26	2	8	7	1	2	3	1	11	1	0	NaN		99	3	0						750
10	26	2	8	8	1	3	1	0	11	1	1	NaN		99	1	0						750
10	26	2	8	9	1	2	3	1	11	1	1	NaN		99	1	0						750
10	26	2	8	10	1	1	3	0	11	1	1	2	1	0	0	0	702	129	50		5	750
10	26	2	8	11	1	1	4	1	11	1	1	4	4	0	0	0	602	189	100		299	750
10	26	2	8	12	1	1	4	0	11	-1	1	3	4	0	0	0	652	146	50			750
10	26	2	8	13	1	4	3	0	11	1	1	2	4	0	0	0	568	152	100		294	750
10	26	2	8	14	3	2	1	0	80	-1	1	3	2	0	0	0	518	165	25			750
10	26	2	8	15	1	2	3	0	11	-1	0	NaN		99	1	0						750
10	26	2	8	16	1	2	4	0	11	-1	1	3	2	0	0	0	535	154	25		-135	750
10	26	2	8	17	1	1	3	0	11	-1	0	3	1	0	0	0	535	153	100	100		750
10	26	2	8	18	1	4	3	0	11	1	1	4	4	0	0	0	635	186	100			750
10	26	2	8	19	1	4	2	0	11	-1	0	4	4	1	0	0	568	257	50		127	750
10	26	2	8	20	2	2	4	0	80	-1	1	3	4	0	0	0	502	125	25			750
10	26	2	8	21	2	4	2	1	80	1	1	2	2	0	0	0	552	393	75		-186	750
10	26	2	8	22	1	2	1	0	11	-1	0	NaN		99	1	0						750
10	26	2	8	23	1	4	1	0	11	1	1	4	1	0	0	0	602	568	75			750
10	26	2	8	24	1	3	4	0	11	1	0	4	4	0	0	0	602	178	75			750
10	26	2	8	25	1	3	4	1	11	1	0	4	4	0	0	0	535	170	25			750
10	26	2	8	26	3	4	1	0	80	-1	0	3	1	0	0	0	468	166	50			750
10	26	2	8	27	1	2	3	0	11	-1	0	NaN		99	1	0						750
10	26	2	8	28	2	1	4	1	80	1	0	4	4	0	0	0	468	167	25	10		750
10	26	2	8	29	3	1	4	0	80	1	1	2	4	0	0	0	652	159	100			750
10	26	2	8	30	1	2	4	0	11	-1	0	NaN		99	1	0						750
10	26	2	9	1	1	4	1	0	11	1	1	3	4	1	0	0	602	144	75			750
10	26	2	9	2	1	4	3	0	11	1	1	4	4	0	0	0	585	521	50		-70	750
10	26	2	9	3	1	2	4	0	11	1	1	NaN		99	1	0						750
10	26	2	9	4	2	4	1	0	80	1	0	4	4	0	0	0	452	259	75		-30	750
10	26	2	9	5	3	4	3	0	80	1	1	4	4	0	0	0	485	218	75	70		750
10	26	2	9	6	1	3	1	0	11	1	0	4	3	0	0	0	568	190	25			750
10	26	2	9	7	1	2	3	0	11	-1	1	4	2	1	0	0	568	233	75	50		750
10	26	2	9	8	1	4	3	0	11	1	1	4	3	0	0	0	618	200	25		1	750
10	26	2	9	9	1	3	4	0	11	-1	0	3	4	0	0	0	685	169	50		-38	750
10	26	2	9	10	3	1	3	1	80	1	1	4	3	0	0	0	552	192	50			750
10	26	2	9	11	1	3	1	0	11	1	0	4	3	0	0	0	668	190	75		14	750
10	26	2	9	12	1	1	3	0	11	-1	1	NaN		99	1	0						750
10	26	2	9	13	3	2	3	0	80	1	0	4	3	0	0	0	452	168	25		-203	750
10	26	2	9	14	1	2	1	0	11	-1	0	3	2	0	0	0	518	128	75			750
10	26	2	9	15	1	1	2	0	11	1	0	4	2	0	0	0	652	201	100		300	750
10	26	2	9	16	3	3	1	0	80	1	1	4	1	0	0	0	535	201	75			750
10	26	2	9	17	2	4	3	0	80	-1	0	3	4	0	0	0	502	442	50	60		750
10	26	2	9	18	1	3	1	0	11	-1	1	3	3	0	0	0	502	131	25			750
10	26	2	9	19	1	2	1	0	11	-1	1	4	2	1	0	0	602	182	100			750
10	26	2	9	20	1	4	1	0	11	1	1	3	1	1	0	0	702	249	100		294	750
10	26	2	9	21	1	2	4	0	11	-1	1	3	4	0	0	0	668	197	50	20		750
10	26	2	9	22	1	3	4	1	11	1	0	4	4	0	0	0	602	196	25	5		750
10	26	2	9	23	1	3	2	0	11	1	1	3	3	1	0	0	668	132	100	10		750
10	26	2	9	24	1	2	4	0	11	-1	0	2	4	1	0	0	652	174	50		-12	750
10	26	2	9	25	1	4	2	0	11	-1	1	NaN		99	1	0						750
10	26	2	9	26	1	4	2	0	11	1	0	4	4	0	0	0	552	181	100	100		750
10	26	2	9	27	1	2	3	1	11	-1	0	NaN		99	1	0						750
10	26	2	9	28	1	1	3	0	11	1	1	4	3	0	0	0	569	176	75			750
10	26	2	9	29	1	1	4	0	11	-1	1	3	1	0	0	0	518	139	75		94	750
10	26	2	9	30	1	4	3	0	11	-1	1	NaN		99	1	0						750
10	26	2	10	1	1	4	1	0	11	1	0	2	1	0	0	0	552	504	100			750
10	26	2	10	2	2	4	2	0	80	-1	0	1	4	0	0	0	502	658	75		-134	750
10	26	2	10	3	1	4	3	1	11	-1	1	1	4	0	0	3	568	354	50		12	750
10	26	2	10	4	3	3	2	0	80	-1	1	1	2	0	0	0	502	192	50	30		750
10	26	2	10	5	1	1	2	0	11	1	1	4	1	0	0	0	652	180	75			750
10	26	2	10	6	1	2	4	0	11	1	1	4	4	0	0	0	535	201	75			750
10	26	2	10	7	3	3	1	0	80	-1	0	3	1	0	0	0	485	158	75			750
10	26	2	10	8	3	4	1	0	80	-1	1	3	1	0	0	0	452	328	75			750
10	26	2	10	9	3	3	2	0	80	1	0	2	2	0	0	0	402	121	50			750
10	26	2	10	10	1	2	1	0	11	1	1	4	2	0	0	0	502	198	75	60		750
10	26	2	10	11	3	2	1	0	80	1	1	2	2	0	0	0	452	385	100			750
10	26	2	10	12	1	2	4	0	11	-1	0	2	4	1	0	1	552	507	50		35	750
10	26	2	10	13	3	1	2	0	80	1	1	2	1	0	0	0	452	203	25			750
10	26	2	10	14	1	3	1	0	11	1	0	2	3	0	0	0	435	154	25		80	750
10	26	2	10	15	1	2	4	0	11	1	1	4	2	0	0	0	668	160	100	100		750
10	26	2	10	16	1	3	4	0	11	-1	1	1	3	0	0	0	668	432	50			750
10	26	2	10	17	2	2	4	0	80	-1	0	3	2	0	0	0	452	159	100		288	750
10	26	2	10	18	1	4	3	0	11	-1	1	3	4	0	0	0	485	171	100	100		750
10	26	2	10	19	1	4	3	0	11	-1	1	4	3	1	0	0	535	202	25		-4	750
10	26	2	10	20	1	2	1	0	11	1	1	2	2	0	0	0	585	143	50			750
10	26	2	10	21	2	4	3	1	80	-1	1	3	4	0	0	3	535	617	50		-37	750
10	26	2	10	22	1	1	2	1	11	1	0	4	2	0	0	0	485	181	75		62	750
10	26	2	10	23	3	4	2	0	80	-1	0	3	4	0	0	0	552	98	25			750
10	26	2	10	24	1	3	1	0	11	-1	1	4	3	1	0	0	535	201	50			750
10	26	2	10	25	3	4	3	0	80	-1	0	3	3	0	0	0	485	108	75			750
10	26	2	10	26	2	3	1	0	80	-1	1	3	3	0	0	0	468	146	50		138	750
10	26	2	10	27	1	1	3	0	11	-1	0	3	3	0	0	0	518	143	75			750
10	26	2	10	28	3	1	4	0	80	1	1	4	4	0	0	0	552	225	100		184	750
10	26	2	10	29	1	1	2	0	11	-1	0	2	2	1	0	0	652	151	50			750
10	26	2	10	30	1	2	3	0	11	1	0	2	3	0	0	0	485	146	25		5	750
10	26	2	11	1	3	3	4	0	80	-1	1	3	4	0	0	0	535	162	50			700
10	26	2	11	2	1	2	4	1	11	1	1	2	4	0	0	0	652	152	25			700
10	26	2	11	3	2	3	4	0	80	-1	1	3	4	0	0	0	485	174	25	40		700
10	26	2	11	4	2	3	2	0	80	1	1	4	3	0	0	0	552	205	100	80		700
10	26	2	11	5	3	1	3	0	80	1	1	2	1	0	0	0	652	320	100		280	700
10	26	2	11	6	1	2	4	0	11	-1	1	NaN		99	1	0						700
10	26	2	11	7	1	2	3	0	11	1	1	3	3	1	0	0	518	168	50			700
10	26	2	11	8	3	2	4	0	80	-1	1	3	4	0	0	0	418	113	100			700
10	26	2	11	9	2	3	1	0	80	1	1	2	3	0	0	0	452	149	75	70		700
10	26	2	11	10	3	3	2	0	80	-1	1	3	3	0	0	0	435	117	25			700
10	26	2	11	11	1	1	2	0	11	1	0	2	1	0	0	0	602	151	25			700
10	26	2	11	12	1	1	4	0	11	1	0	4	4	0	0	0	602	179	75		27	700
10	26	2	11	13	3	2	4	0	80	1	1	2	4	0	0	0	452	117	75		76	700
10	26	2	11	14	1	3	1	0	11	-1	1	3	3	0	0	0	552	109	50		-21	700
10	26	2	11	15	1	3	4	0	11	-1	0	2	3	1	0	0	535	126	25			700
10	26	2	11	16	1	4	1	0	11	-1	0	4	1	1	0	0	418	637	100			700
10	26	2	11	17	1	2	4	0	11	1	0	NaN		99	1	0						700
10	26	2	11	18	3	4	2	0	80	-1	1	3	2	0	0	0	435	469	50		-20	700
10	26	2	11	19	3	2	1	0	80	1	1	4	1	0	0	0	485	190	100		156	700
10	26	2	11	20	3	4	2	0	80	-1	1	3	2	0	0	0	485	121	100		294	700
10	26	2	11	21	1	4	1	0	11	1	0	2	1	0	0	0	635	157	100			700
10	26	2	11	22	1	3	1	0	11	-1	1	3	1	0	0	0	468	120	100			700
10	26	2	11	23	1	3	1	0	11	-1	1	NaN		99	1	0						700
10	26	2	11	24	2	2	3	0	80	1	0	2	3	0	0	0	452	144	100			700
10	26	2	11	25	1	4	2	0	11	1	1	3	4	1	0	0	468	144	75		-87	700
10	26	2	11	26	1	2	3	0	11	1	0	4	3	0	0	0	518	226	100			700
10	26	2	11	27	1	3	2	0	11	1	1	2	3	0	0	0	485	142	100		136	700
10	26	2	11	28	2	4	3	0	80	-1	0	3	4	0	0	0	502	98	75			700
10	26	2	11	29	1	1	3	0	11	1	1	2	3	0	0	0	468	157	75			700
10	26	2	11	30	1	4	3	0	11	-1	1	2	4	1	0	0	535	158	100			700
10	26	2	12	1	3	3	2	0	80	1	1	2	2	0	0	0	485	163	25			650
10	26	2	12	2	1	3	2	0	11	-1	0	NaN		99	1	0						650
10	26	2	12	3	3	1	4	0	80	-1	1	3	4	0	0	0	452	130	50			650
10	26	2	12	4	2	2	1	0	80	1	1	4	2	0	0	0	435	183	50			650
10	26	2	12	5	3	3	1	0	80	-1	0	3	3	0	0	0	452	128	25		-196	650
10	26	2	12	6	3	3	2	0	80	1	1	4	2	0	0	0	502	193	50			650
10	26	2	12	7	1	2	4	0	11	1	1	4	2	0	0	0	518	204	50	50		650
10	26	2	12	8	2	2	1	0	80	-1	0	3	1	0	0	0	452	106	75			650
10	26	2	12	9	1	2	4	0	11	-1	0	4	2	1	0	0	568	186	50			650
10	26	2	12	10	1	4	1	0	11	1	1	4	1	0	0	0	435	475	100		249	650
10	26	2	12	11	1	1	2	0	11	-1	0	3	2	0	0	0	602	112	100	100		650
10	26	2	12	12	3	2	4	0	80	-1	1	3	2	0	0	0	468	200	25		-263	650
10	26	2	12	13	1	4	3	0	11	-1	0	NaN		99	1	0						650
10	26	2	12	14	1	1	2	0	11	-1	0	3	1	0	0	0	552	112	75			650
10	26	2	12	15	1	3	2	0	11	-1	0	NaN		99	1	0						650
10	26	2	12	16	3	4	3	1	80	1	0	NaN		99	3	0						650
10	26	2	12	17	1	1	2	0	11	1	1	2	2	0	0	0	585	146	50			650
10	26	2	12	18	2	3	2	0	80	-1	0	3	3	0	0	0	435	116	50		-102	650
10	26	2	12	19	1	4	2	0	11	-1	1	4	4	1	0	0	585	160	25		-253	650
10	26	2	12	20	1	2	1	0	11	-1	1	3	2	0	0	0	552	99	75			650
10	26	2	12	21	1	3	2	0	11	-1	0	3	2	0	0	0	518	116	50			650
10	26	2	12	22	1	1	4	0	11	-1	0	4	4	1	0	0	535	199	75	60		650
10	26	2	12	23	1	3	4	1	11	1	0	NaN		99	1	0						650
10	26	2	12	24	1	2	1	0	11	1	0	3	1	1	0	0	585	96	25	10		650
10	26	2	12	25	1	2	3	1	11	1	0	NaN		99	1	0						650
10	26	2	12	26	3	2	3	0	80	1	0	2	3	0	0	0	518	122	75		257	650
10	26	2	12	27	1	3	2	0	11	-1	0	4	3	1	0	0	485	175	50	50		650
10	26	2	12	28	1	4	2	0	11	-1	1	NaN		99	1	0						650
10	26	2	12	29	1	3	2	0	11	-1	1	3	3	0	0	0	568	95	75		10	650
10	26	2	12	30	1	4	3	0	11	-1	1	1	3	0	0	0	585	173	50			650
10	26	2	13	1	1	4	2	0	11	1	1	2	2	0	0	2	518	755	50		-18	650
10	26	2	13	2	3	2	3	0	80	1	0	2	3	0	0	0	452	121	100		184	650
10	26	2	13	3	3	4	2	0	80	1	0	2	2	0	0	0	435	149	75			650
10	26	2	13	4	1	4	2	0	11	-1	0	2	4	1	0	0	452	162	100			650
10	26	2	13	5	3	2	1	0	80	-1	1	3	2	0	0	0	485	442	100			650
10	26	2	13	6	1	2	1	0	11	-1	0	2	1	1	0	2	485	375	50		40	650
10	26	2	13	7	3	3	1	0	80	1	0	4	3	0	0	0	502	164	25	10		650
10	26	2	13	8	1	2	3	0	11	-1	1	2	2	1	0	0	452	167	100			650
10	26	2	13	9	3	1	2	0	80	1	1	4	1	0	0	0	485	199	25			650
10	26	2	13	10	1	1	2	0	11	-1	1	4	1	1	0	0	468	188	25			650
10	26	2	13	11	1	3	1	0	11	1	1	4	1	0	0	0	502	200	75		97	650
10	26	2	13	12	1	1	4	1	11	-1	0	NaN		99	1	0						650
10	26	2	13	13	3	1	2	1	80	-1	1	3	2	0	0	0	485	137	25			650
10	26	2	13	14	1	1	2	0	11	-1	0	3	1	0	0	0	602	98	100		294	650
10	26	2	13	15	1	1	2	0	11	-1	0	3	2	0	0	1	585	460	50		87	650
10	26	2	13	16	2	4	1	0	80	-1	1	3	4	0	0	0	535	115	25			650
10	26	2	13	17	1	3	4	0	11	1	0	3	4	1	0	0	502	91	75	60		650
10	26	2	13	18	1	1	3	0	11	-1	1	3	1	0	0	0	435	137	25			650
10	26	2	13	19	1	1	4	0	11	-1	0	3	4	0	0	0	452	114	75	60		650
10	26	2	13	20	1	1	3	0	11	-1	0	3	3	0	0	0	585	104	50			650
10	26	2	13	21	1	2	3	0	11	1	0	3	3	1	0	0	468	119	50	60		650
10	26	2	13	22	1	4	2	0	11	1	0	NaN		99	1	0						650
10	26	2	13	23	3	2	4	1	80	-1	0	3	4	0	0	0	468	110	25			650
10	26	2	13	24	1	3	4	0	11	-1	1	3	3	0	0	0	452	97	25			650
10	26	2	13	25	1	3	2	0	11	-1	1	3	2	0	0	0	418	112	75		165	650
10	26	2	13	26	3	1	2	0	80	-1	1	3	2	0	0	0	518	324	100			650
10	26	2	13	27	3	3	4	0	80	-1	0	3	3	0	0	0	468	139	75		243	650
10	26	2	13	28	1	3	4	0	11	1	0	4	3	0	0	0	552	213	25			650
10	26	2	13	29	1	2	1	0	11	1	1	3	2	1	0	0	602	91	100			650
10	26	2	13	30	3	4	1	1	80	-1	0	3	4	0	0	0	452	142	100			650
12	20	2	1	1	3	1	2	0	80	1	1	4	1	0	0	0	952	156	75	25		1000
12	20	2	1	2	3	4	3	0	80	1	1	3	3	1	0	0	685	115	50			1000
12	20	2	1	3	1	4	1	0	12	-1	0	4	1	1	0	0	618	145	75		-176	1000
12	20	2	1	4	2	3	1	0	80	-1	0	3	3	0	0	0	668	96	50			1000
12	20	2	1	5	1	1	3	0	12	-1	1	4	3	1	0	0	518	146	100			1000
12	20	2	1	6	1	2	3	0	12	1	0	4	3	0	0	0	818	717	100			1000
12	20	2	1	7	3	2	1	0	80	1	1	4	1	0	0	0	702	142	100			1000
12	20	2	1	8	1	3	1	0	12	-1	0	4	3	1	0	0	585	130	100			1000
12	20	2	1	9	1	4	3	0	12	1	1	4	3	0	0	0	585	139	25		-203	1000
12	20	2	1	10	1	3	1	0	12	-1	0	4	3	1	0	0	535	134	75			1000
12	20	2	1	11	1	4	2	0	12	1	0	4	2	0	0	0	535	151	75			1000
12	20	2	1	12	1	1	4	0	12	1	1	3	1	1	0	0	652	143	50			1000
12	20	2	1	13	1	4	3	0	12	-1	1	4	3	1	0	0	685	120	50	40		1000
12	20	2	1	14	2	3	1	0	80	1	1	4	1	0	0	0	485	167	50		-30	1000
12	20	2	1	15	1	3	2	1	12	-1	1	4	2	1	0	0	602	130	25		-235	1000
12	20	2	1	16	3	1	2	0	80	1	0	4	2	0	0	0	468	156	100		259	1000
12	20	2	1	17	1	1	3	0	12	-1	1	4	1	1	0	0	802	122	25			1000
12	20	2	1	18	1	1	4	0	12	1	0	4	1	0	0	0	602	104	75	80		1000
12	20	2	1	19	3	4	1	0	80	1	0	4	1	0	0	0	452	175	25			1000
12	20	2	1	20	1	4	1	0	12	1	1	4	1	0	0	0	552	139	75		-179	1000
12	20	2	1	21	1	1	3	0	12	-1	0	4	3	1	0	0	568	519	100			1000
12	20	2	1	22	1	4	2	1	12	1	1	4	2	0	0	0	635	148	100			1000
12	20	2	1	23	3	3	1	0	80	1	0	4	1	0	0	0	835	141	50		-165	1000
12	20	2	1	24	1	2	3	0	12	-1	0	2	2	1	0	0	702	1351	25		-121	1000
12	20	2	1	25	1	4	2	0	12	-1	0	2	2	1	0	0	852	106	75			1000
12	20	2	1	26	1	3	1	0	12	-1	0	4	1	1	0	0	668	115	100			1000
12	20	2	1	27	1	2	4	0	12	-1	1	4	2	1	0	0	768	143	25		-18	1000
12	20	2	1	28	1	1	4	0	12	1	0	NaN		99	3	0						1000
12	20	2	1	29	2	4	1	0	80	1	0	4	4	0	0	0	802	169	25			1000
12	20	2	1	30	1	1	4	0	12	-1	1	4	4	1	0	0	618	136	100		156	1000
12	20	2	2	1	1	3	2	0	12	-1	0	4	2	1	0	0	868	174	100		223	950
12	20	2	2	2	2	2	1	1	80	-1	1	3	1	0	0	0	535	112	100	100		950
12	20	2	2	3	1	1	4	0	12	-1	1	4	1	1	0	1	785	672	50		-54	950
12	20	2	2	4	1	4	3	0	12	1	1	NaN		99	1	0						950
12	20	2	2	5	1	3	4	0	12	-1	0	2	4	1	0	0	702	113	75			950
12	20	2	2	6	1	4	2	0	12	1	1	4	2	0	0	0	518	131	25			950
12	20	2	2	7	1	3	1	1	12	1	0	2	3	0	0	0	485	78	25			950
12	20	2	2	8	1	1	2	0	12	1	0	4	1	0	0	0	585	112	50		-64	950
12	20	2	2	9	1	1	3	0	12	1	0	2	3	0	0	0	585	516	25		-160	950
12	20	2	2	10	1	1	2	0	12	-1	0	2	2	1	0	0	502	98	50			950
12	20	2	2	11	1	2	3	0	12	1	0	4	2	0	0	0	785	129	50			950
12	20	2	2	12	1	1	3	0	12	1	0	4	3	0	0	0	735	133	25		-27	950
12	20	2	2	13	3	1	4	0	80	-1	0	3	1	0	0	0	818	74	25			950
12	20	2	2	14	1	2	1	0	12	1	0	2	2	0	0	0	452	66	100	80		950
12	20	2	2	15	3	1	4	0	80	-1	0	3	4	0	0	0	535	93	100			950
12	20	2	2	16	3	1	4	0	80	-1	0	3	1	0	0	0	702	75	100	0		950
12	20	2	2	17	1	1	2	1	12	-1	1	3	1	0	0	0	752	72	100		-299	950
12	20	2	2	18	2	3	4	0	80	-1	1	3	4	0	0	0	685	90	25		-157	950
12	20	2	2	19	1	2	1	0	12	-1	1	3	2	0	0	0	768	96	75		84	950
12	20	2	2	20	1	2	4	0	12	-1	0	3	2	0	0	0	602	71	25			950
12	20	2	2	21	1	1	4	0	12	-1	0	3	1	0	0	1	768	434	50		-54	950
12	20	2	2	22	1	1	3	1	12	-1	1	3	1	0	0	0	585	115	75		51	950
12	20	2	2	23	1	4	3	0	12	1	1	2	4	0	0	2	852	236	50		66	950
12	20	2	2	24	1	1	4	0	12	-1	1	3	4	0	0	0	852	90	25		221	950
12	20	2	2	25	3	3	4	0	80	-1	0	3	4	0	0	0	635	111	75			950
12	20	2	2	26	1	2	3	0	12	-1	1	3	2	0	0	0	702	82	50			950
12	20	2	2	27	1	3	4	0	12	-1	0	3	3	0	0	0	652	67	100			950
12	20	2	2	28	1	1	2	0	12	1	0	4	1	0	0	0	752	180	50			950
12	20	2	2	29	3	4	3	0	80	1	0	4	3	0	0	0	568	174	25			950
12	20	2	2	30	1	4	3	0	12	1	1	4	4	0	0	0	602	166	50		14	950
12	20	2	3	1	1	4	1	1	12	1	1	4	1	0	0	0	552	142	75			950
12	20	2	3	2	1	2	1	0	12	1	0	4	1	0	0	0	518	138	25			950
12	20	2	3	3	3	1	4	0	80	1	1	4	4	0	0	0	452	161	25			950
12	20	2	3	4	1	1	4	0	12	-1	1	4	4	1	0	0	585	117	100			950
12	20	2	3	5	3	4	1	0	80	1	0	4	1	0	0	0	702	143	50			950
12	20	2	3	6	1	4	2	0	12	1	1	NaN		99	1	0						950
12	20	2	3	7	1	2	4	0	12	-1	0	NaN		99	3	0						950
12	20	2	3	8	1	1	3	0	12	1	1	2	3	0	0	0	668	91	50			950
12	20	2	3	10	3	1	3	0	80	1	0	2	1	0	0	0	835	629	100		-197	950
12	20	2	3	11	3	2	1	0	80	1	0	2	1	0	0	0	702	66	100			950
12	20	2	3	12	1	4	2	0	12	1	0	2	2	0	0	0	602	245	25			950
12	20	2	3	13	1	4	1	0	12	-1	1	2	1	1	0	0	685	59	50		85	950
12	20	2	3	14	1	4	1	0	12	-1	0	4	1	1	0	0	752	120	25	35		950
12	20	2	3	15	1	2	1	0	12	-1	0	2	1	1	0	0	502	74	75	80		950
12	20	2	3	16	1	4	3	1	12	-1	1	4	3	1	0	0	568	138	75			950
12	20	2	3	17	1	4	2	0	12	-1	1	2	2	1	0	0	635	69	50			950
12	20	2	3	18	1	3	1	0	12	-1	1	4	1	1	0	0	835	113	75	70		950
12	20	2	3	19	3	2	4	0	80	-1	0	3	4	0	0	0	685	95	25			950
12	20	2	3	20	1	3	4	0	12	1	1	4	3	0	0	0	835	120	50			950
12	20	2	3	21	1	1	2	1	12	1	0	4	2	0	0	0	619	126	100		296	950
12	20	2	3	22	1	2	4	0	12	-1	0	4	2	1	0	0	602	116	75			950
12	20	2	3	23	1	1	3	0	12	-1	1	NaN		99	1	0						950
12	20	2	3	24	1	4	2	0	12	1	1	4	2	0	0	0	735	100	75		163	950
12	20	2	3	25	1	1	2	1	12	-1	1	4	1	1	0	0	702	126	25			950
12	20	2	3	26	2	3	2	0	80	-1	0	1	2	0	0	0	585	120	50			950
12	20	2	3	27	2	2	4	0	80	-1	0	1	2	0	0	0	518	144	25			950
12	20	2	3	28	3	1	4	0	80	-1	0	3	1	0	0	0	735	79	100		269	950
12	20	2	3	29	1	4	1	1	12	1	0	2	4	0	0	0	485	74	75			950
12	20	2	3	30	3	4	3	0	80	-1	1	3	4	0	0	1	901	274	50		-260	950
12	20	2	4	1	2	1	4	1	80	1	1	2	4	0	0	0	668	77	50			950
12	20	2	4	2	2	1	2	0	80	1	1	2	2	0	0	0	768	60	75		80	950
12	20	2	4	3	1	1	4	0	12	-1	0	4	4	1	0	0	585	143	50		-52	950
12	20	2	4	4	1	1	4	0	12	-1	1	NaN		99	1	0						950
12	20	2	4	5	3	1	3	1	80	-1	1	3	1	0	0	0	702	89	50			950
12	20	2	4	6	1	3	1	0	12	1	0	2	3	0	0	0	468	61	100			950
12	20	2	4	7	3	1	3	0	80	-1	1	3	3	0	0	0	635	76	50			950
12	20	2	4	8	3	4	3	0	80	1	1	2	3	0	0	0	735	75	100			950
12	20	2	4	9	1	4	2	0	12	1	1	4	2	0	0	0	618	138	50		-36	950
12	20	2	4	10	1	4	1	0	12	1	0	2	4	0	0	0	502	82	75			950
12	20	2	4	11	1	4	1	1	12	1	1	NaN		99	3	0						950
12	20	2	4	12	1	1	2	0	12	-1	1	2	2	1	0	0	535	88	50			950
12	20	2	4	13	1	3	1	0	12	1	0	2	3	0	0	0	502	102	100		258	950
12	20	2	4	14	1	3	2	0	12	1	1	2	3	0	0	0	652	69	100			950
12	20	2	4	15	1	4	1	0	12	-1	0	2	1	1	0	0	618	75	75	70		950
12	20	2	4	16	3	2	3	0	80	-1	1	3	2	0	0	0	735	79	50		-74	950
12	20	2	4	17	1	2	4	0	12	-1	0	3	2	0	0	2	568	706	50		-58	950
12	20	2	4	18	1	4	3	0	12	-1	0	4	3	1	0	0	785	129	75	40		950
12	20	2	4	19	2	4	3	0	80	1	0	4	3	0	0	0	585	661	75	80		950
12	20	2	4	20	3	4	1	0	80	-1	0	3	1	0	0	0	602	522	50		118	950
12	20	2	4	21	1	1	3	0	12	-1	1	4	3	1	0	0	752	125	100			950
12	20	2	4	22	1	2	4	0	12	-1	1	3	2	0	0	0	685	74	50		108	950
12	20	2	4	23	3	3	1	0	80	-1	1	3	3	0	0	0	585	100	100			950
12	20	2	4	24	1	2	4	0	12	1	0	2	2	0	0	0	518	79	25		-245	950
12	20	2	4	25	1	4	3	0	12	-1	1	4	3	1	0	0	552	642	25			950
12	20	2	4	26	3	3	4	0	80	1	0	2	4	0	0	0	885	83	25		-272	950
12	20	2	4	27	3	4	2	0	80	1	0	4	2	0	0	0	635	173	100			950
12	20	2	4	28	1	2	1	1	12	-1	1	2	1	1	0	0	668	87	50			950
12	20	2	4	29	1	1	2	0	12	-1	1	2	1	1	0	0	535	70	50			950
12	20	2	4	30	1	1	2	0	12	1	1	2	2	0	0	0	618	59	75			950
12	20	2	5	1	1	4	3	0	12	1	1	2	4	0	0	0	818	78	25			900
12	20	2	5	2	1	4	2	0	12	-1	0	2	2	1	0	0	552	73	50		22	900
12	20	2	5	3	1	1	3	0	12	1	0	4	3	0	0	0	668	151	100		261	900
12	20	2	5	4	3	2	4	0	80	-1	0	3	2	0	0	0	635	90	75			900
12	20	2	5	5	1	2	4	0	12	1	1	4	2	0	0	0	518	153	100			900
12	20	2	5	6	1	4	2	0	12	1	1	2	2	0	0	0	585	61	75	88		900
12	20	2	5	7	1	2	4	0	12	1	0	NaN		99	1	0						900
12	20	2	5	8	1	2	1	0	12	-1	1	4	2	1	0	0	718	143	25		-211	900
12	20	2	5	9	1	2	3	0	12	-1	0	2	3	1	0	0	618	70	25		-86	900
12	20	2	5	10	1	2	3	0	12	1	1	2	2	0	0	0	585	88	75			900
12	20	2	5	11	2	2	3	0	80	1	0	2	2	0	0	0	735	70	50			900
12	20	2	5	12	1	4	1	1	12	1	1	NaN		99	3	0						900
12	20	2	5	13	3	1	3	1	80	1	0	2	3	0	0	0	585	82	100		282	900
12	20	2	5	14	1	4	3	0	12	1	1	2	3	0	0	0	552	79	50			900
12	20	2	5	15	2	2	3	0	80	1	0	2	3	0	0	0	502	440	25		-159	900
12	20	2	5	16	1	3	4	0	12	1	0	4	3	0	0	0	702	151	25			900
12	20	2	5	17	1	2	1	0	12	1	1	4	2	0	0	0	735	130	50		18	900
12	20	2	5	18	1	3	4	0	12	-1	1	4	3	1	0	0	752	145	50		43	900
12	20	2	5	19	3	3	1	0	80	1	0	2	3	0	0	0	568	79	25	10		900
12	20	2	5	20	1	2	1	0	12	1	1	4	2	0	0	0	602	131	100			900
12	20	2	5	21	1	3	4	0	12	-1	1	4	3	1	0	0	552	133	75			900
12	20	2	5	22	1	3	1	0	12	1	1	2	3	0	0	0	502	80	100		147	900
12	20	2	5	23	1	3	1	0	12	1	0	4	3	0	0	0	418	158	25		-208	900
12	20	2	5	24	3	2	3	0	80	1	0	4	3	0	0	0	535	150	25		-280	900
12	20	2	5	25	3	1	2	0	80	1	0	4	1	0	0	0	785	144	100			900
12	20	2	5	26	1	4	2	1	12	-1	0	2	2	1	0	0	735	62	25			900
12	20	2	5	27	1	1	2	0	12	1	1	2	2	0	0	0	835	82	100			900
12	20	2	5	28	2	1	3	0	80	1	1	4	3	0	0	0	668	580	75	45		900
12	20	2	5	29	3	2	4	0	80	1	1	3	2	1	0	0	835	86	50			900
12	20	2	5	30	1	4	2	0	12	-1	0	2	4	1	0	0	735	56	75		-11	900
12	20	2	6	1	1	3	1	0	12	1	1	2	3	0	0	0	602	86	25			850
12	20	2	6	2	3	2	3	0	80	-1	0	3	3	0	0	0	552	84	100			850
12	20	2	6	3	3	2	3	1	80	1	1	2	3	0	0	0	552	84	75			850
12	20	2	6	4	1	3	1	0	12	1	0	4	3	0	0	3	585	538	50		81	850
12	20	2	6	5	1	1	2	1	12	1	0	4	2	0	0	0	485	144	50			850
12	20	2	6	6	1	2	1	0	12	-1	1	4	2	1	0	0	585	554	50			850
12	20	2	6	7	3	2	4	0	80	-1	1	NaN		99	1	0						850
12	20	2	6	8	1	4	3	0	12	1	0	4	3	0	0	0	702	127	25			850
12	20	2	6	9	1	4	3	0	12	1	0	4	3	0	0	0	485	138	100			850
12	20	2	6	10	1	3	4	0	12	1	0	NaN		99	1	0						850
12	20	2	6	11	1	3	2	0	12	1	1	2	2	0	0	0	585	89	50	45		850
12	20	2	6	12	2	2	4	0	80	1	1	NaN		99	1	0						850
12	20	2	6	13	1	3	1	0	12	1	0	4	3	0	0	0	535	100	75		38	850
12	20	2	6	14	1	3	2	0	12	1	0	4	3	0	0	0	418	128	25			850
12	20	2	6	15	1	3	4	0	12	-1	0	2	3	1	0	0	402	88	25			850
12	20	2	6	16	1	2	3	0	12	1	0	2	2	0	0	0	568	91	25	40		850
12	20	2	6	17	1	4	1	0	12	1	0	2	4	0	0	0	568	67	75		96	850
12	20	2	6	18	1	3	1	0	12	-1	1	2	3	1	0	0	735	83	25	10		850
12	20	2	6	19	1	2	4	0	12	1	1	2	2	0	0	0	718	66	100		173	850
12	20	2	6	20	1	2	1	0	12	1	0	4	2	0	0	0	435	133	50			850
12	20	2	6	21	3	3	2	0	80	1	0	2	3	0	0	0	702	98	75		-254	850
12	20	2	6	22	1	2	1	0	12	1	0	NaN		99	3	0						850
12	20	2	6	23	1	1	4	0	12	1	1	4	1	0	0	0	568	164	50	20		850
12	20	2	6	24	1	3	1	0	12	-1	0	4	3	1	0	0	452	113	100		275	850
12	20	2	6	25	3	4	2	0	80	1	1	2	2	0	0	0	485	96	100			850
12	20	2	6	26	1	4	2	0	12	1	1	4	2	0	0	0	652	150	25			850
12	20	2	6	27	1	2	3	0	12	1	1	4	2	0	0	0	552	132	50		138	850
12	20	2	6	28	1	4	2	0	12	-1	1	4	2	1	0	0	552	118	25			850
12	20	2	6	29	3	3	4	0	80	1	0	2	4	0	0	0	652	472	100			850
12	20	2	6	30	1	3	4	0	12	-1	1	NaN		99	1	0						850
12	20	2	7	1	3	4	1	0	80	1	0	4	4	0	0	0	485	152	75			800
12	20	2	7	2	1	2	4	0	12	-1	0	4	2	1	0	0	435	551	75	80		800
12	20	2	7	3	2	1	3	0	80	1	0	4	3	0	0	0	452	233	100		200	800
12	20	2	7	4	2	4	2	0	80	-1	0	NaN		99	1	0						800
12	20	2	7	5	3	4	2	0	80	1	1	4	2	0	0	0	518	154	25		-233	800
12	20	2	7	6	1	2	1	0	12	1	1	2	2	0	0	0	535	71	50	30		800
12	20	2	7	7	2	4	2	0	80	-1	1	1	2	0	0	0	652	358	100			800
12	20	2	7	8	1	3	2	0	12	1	0	2	3	0	0	0	385	76	50			800
12	20	2	7	9	1	1	2	0	12	-1	0	4	2	1	0	0	452	112	100		229	800
12	20	2	7	10	3	1	2	0	80	1	0	3	2	1	0	1	518	843	50		-273	800
12	20	2	7	11	1	2	3	0	12	-1	0	4	3	1	0	1	585	437	50		-53	800
12	20	2	7	12	1	1	3	0	12	-1	0	2	3	1	0	0	468	151	25			800
12	20	2	7	13	1	1	4	1	12	1	0	2	1	0	0	0	452	98	100		161	800
12	20	2	7	14	1	3	4	1	12	-1	1	3	3	0	0	0	602	106	75			800
12	20	2	7	15	1	2	1	0	12	-1	0	4	2	1	0	0	402	141	100		183	800
12	20	2	7	16	1	3	1	1	12	-1	0	3	3	0	0	0	702	114	50			800
12	20	2	7	17	3	3	2	0	80	-1	1	3	3	0	0	0	602	105	50			800
12	20	2	7	18	2	4	2	0	80	-1	1	3	2	0	0	0	502	94	75			800
12	20	2	7	19	1	1	3	0	12	-1	0	2	3	1	0	0	468	211	50		76	800
12	20	2	7	20	1	1	2	0	12	1	1	4	2	0	0	0	485	156	100		186	800
12	20	2	7	21	1	4	3	0	12	-1	0	2	3	1	0	0	468	85	100			800
12	20	2	7	22	1	2	3	0	12	-1	0	2	3	1	0	0	452	78	50			800
12	20	2	7	23	2	1	2	0	80	1	0	4	2	0	0	0	385	142	100		297	800
12	20	2	7	24	1	3	2	0	12	1	1	4	2	0	0	0	535	154	100	100		800
12	20	2	7	25	1	2	1	0	12	1	1	2	2	0	0	0	502	83	25	80		800
12	20	2	7	26	1	3	2	0	12	-1	1	NaN		99	3	0						800
12	20	2	7	27	3	4	1	0	80	-1	1	3	4	0	0	0	568	578	100		-297	800
12	20	2	7	28	1	4	1	0	12	-1	1	3	1	0	0	0	535	104	50			800
12	20	2	7	29	1	1	3	0	12	-1	0	4	3	1	0	0	502	171	50			800
12	20	2	7	30	1	2	4	0	12	-1	1	2	2	1	0	0	702	97	100			800
12	20	2	8	1	1	4	3	0	12	1	0	4	3	0	0	0	502	136	75		45	800
12	20	2	8	2	1	2	3	0	12	-1	1	2	3	1	0	0	652	71	25			800
12	20	2	8	3	1	4	1	0	12	1	1	4	1	0	0	0	468	163	100	100		800
12	20	2	8	4	3	1	2	0	80	-1	1	3	2	0	0	0	735	695	25			800
12	20	2	8	5	1	4	3	0	12	1	0	4	3	0	0	0	435	150	25			800
12	20	2	8	6	1	3	2	0	12	-1	1	4	3	1	0	0	535	156	100	40		800
12	20	2	8	7	1	2	4	0	12	-1	1	2	2	1	0	0	568	78	100			800
12	20	2	8	8	2	2	1	0	80	-1	1	3	2	0	0	0	502	101	75			800
12	20	2	8	9	3	1	4	0	80	-1	0	3	1	0	0	0	468	73	50			800
12	20	2	8	10	1	1	3	0	12	-1	1	2	3	1	0	0	485	104	25			800
12	20	2	8	11	1	3	1	0	12	-1	0	4	3	1	0	0	602	156	75	50		800
12	20	2	8	12	1	1	4	1	12	-1	0	3	1	0	0	0	452	101	75			800
12	20	2	8	13	1	2	3	0	12	-1	0	2	3	1	0	0	385	90	25			800
12	20	2	8	14	3	2	4	0	80	1	1	4	4	0	0	0	552	496	50	40		800
12	20	2	8	15	1	2	3	0	12	-1	0	4	2	1	0	0	468	152	50		-95	800
12	20	2	8	16	2	3	2	0	80	-1	1	1	3	0	0	0	685	171	25			800
12	20	2	8	17	1	2	4	0	12	1	1	4	2	0	0	0	518	665	25			800
12	20	2	8	19	1	4	3	0	12	-1	1	NaN		99	1	0						800
12	20	2	8	20	1	2	1	0	12	1	0	2	1	0	0	0	619	282	75		101	800
12	20	2	8	21	2	1	4	0	80	-1	1	3	1	0	0	0	552	96	75		211	800
12	20	2	8	22	2	3	2	0	80	-1	1	1	2	0	0	0	668	206	50	50		800
12	20	2	8	23	1	4	3	0	12	1	1	2	3	0	0	0	518	77	25		-162	800
12	20	2	8	24	1	2	3	0	12	1	1	1	3	1	0	0	652	206	75			800
12	20	2	8	25	3	3	2	0	80	1	1	2	2	0	0	1	652	837	50		-59	800
12	20	2	8	26	1	3	1	0	12	1	1	4	3	0	0	2	668	1154	50		-124	800
12	20	2	8	27	3	2	1	0	80	-1	0	1	2	0	0	0	518	169	100			800
12	20	2	8	28	3	2	3	0	80	1	1	NaN		99	3	0						800
12	20	2	8	29	3	2	3	0	80	1	1	2	3	0	0	1	685	466	50		-173	800
12	20	2	8	30	3	3	2	1	80	-1	0	1	3	0	0	0	435	215	25			800
12	20	2	9	1	1	4	2	0	12	-1	0	4	2	1	0	0	402	145	100		166	800
12	20	2	9	2	1	3	4	0	12	1	1	4	3	0	0	0	468	231	75		49	800
12	20	2	9	3	1	3	1	0	12	1	1	2	3	0	0	0	385	103	75			800
12	20	2	9	4	1	2	1	0	12	-1	0	2	2	1	0	0	402	104	25	20		800
12	20	2	9	5	1	3	4	1	12	1	0	4	4	0	0	0	435	162	25			800
12	20	2	9	6	1	4	1	0	12	-1	1	1	4	0	0	0	568	210	75		145	800
12	20	2	9	7	1	4	3	0	12	-1	1	4	3	1	0	0	535	172	25		-129	800
12	20	2	9	8	1	2	3	0	12	-1	1	NaN		99	3	0						800
12	20	2	9	9	3	3	1	0	80	1	0	2	1	0	0	0	685	543	25		-170	800
12	20	2	9	10	1	3	2	0	12	1	0	2	3	0	0	0	418	308	100	60		800
12	20	2	9	11	1	1	4	0	12	-1	1	4	1	1	0	0	635	154	100			800
12	20	2	9	12	2	3	2	0	80	1	0	2	3	0	0	0	502	646	75			800
12	20	2	9	13	1	3	4	0	12	-1	1	4	3	1	0	0	518	614	75			800
12	20	2	9	14	3	2	3	0	80	-1	1	1	3	0	0	0	568	804	25		-226	800
12	20	2	9	15	3	2	1	0	80	-1	0	1	1	0	0	0	535	430	25		-228	800
12	20	2	9	16	1	3	2	0	12	-1	1	1	3	0	0	0	585	345	50			800
12	20	2	9	17	1	2	3	0	12	-1	0	1	3	0	0	0	435	850	75		226	800
12	20	2	9	18	3	3	1	0	80	-1	0	3	3	0	0	0	468	1078	75		-286	800
12	20	2	9	19	3	4	2	0	80	1	1	2	2	0	0	1	652	528	50		-285	800
12	20	2	9	20	3	2	1	0	80	1	0	2	2	0	0	0	552	330	75	20		800
12	20	2	9	21	3	3	4	0	80	1	0	2	4	0	0	0	402	536	75			800
12	20	2	9	22	1	2	4	0	12	-1	1	1	2	0	0	0	452	505	25			800
12	20	2	9	23	3	1	4	0	80	-1	1	1	1	0	0	0	435	194	25	15		800
12	20	2	9	24	3	4	3	0	80	1	0	2	4	0	0	0	402	782	75		-223	800
12	20	2	9	25	2	2	3	0	80	-1	0	1	2	0	0	0	468	401	50		-28	800
12	20	2	9	26	1	1	4	0	12	1	1	4	4	0	0	3	602	860	50		-88	800
12	20	2	9	27	1	1	2	0	12	-1	0	1	2	0	0	0	502	626	75		57	800
12	20	2	9	28	1	4	3	0	12	1	0	2	3	0	0	0	385	146	100	100		800
12	20	2	9	29	1	2	3	0	12	-1	1	3	3	0	0	2	568	1126	50		50	800
12	20	2	9	30	1	2	1	0	12	1	1	NaN		99	3	0						800
12	20	2	10	1	1	2	1	1	12	-1	1	1	2	0	0	2	535	1166	50		-118	800
12	20	2	10	2	1	2	4	0	12	1	1	4	2	0	0	0	618	195	50	33		800
12	20	2	10	3	1	4	1	0	12	1	1	2	4	0	0	0	652	121	100			800
12	20	2	10	4	1	2	4	0	12	-1	1	1	4	0	0	3	568	759	50		133	800
12	20	2	10	5	1	1	2	0	12	1	1	NaN		99	2	0	485	2998	75			800
12	20	2	10	6	2	1	2	0	80	1	1	4	1	0	0	0	618	275	25		-122	800
12	20	2	10	7	1	1	3	0	12	-1	0	3	1	0	0	0	502	412	25		-142	800
12	20	2	10	8	1	2	1	0	12	-1	1	4	1	1	0	3	635	891	50		-95	800
12	20	2	10	9	2	2	4	0	80	1	0	2	2	0	0	0	452	171	100		98	800
12	20	2	10	10	1	3	1	0	12	-1	0	2	3	1	0	0	385	620	75			800
12	20	2	10	11	1	1	3	0	12	1	1	4	3	0	0	3	468	607	50		45	800
12	20	2	10	12	1	4	3	0	12	-1	1	2	3	1	0	0	535	366	25			800
12	20	2	10	13	1	1	3	0	12	-1	0	1	3	0	0	0	585	772	100			800
12	20	2	10	14	1	1	4	0	12	-1	0	1	1	0	0	1	635	707	50		-61	800
12	20	2	10	15	1	3	2	0	12	1	0	2	2	0	0	0	452	248	75			800
12	20	2	10	16	2	3	1	0	80	-1	1	1	3	0	0	0	535	253	25			800
12	20	2	10	17	3	3	4	0	80	-1	1	1	4	0	0	1	452	830	50		62	800
12	20	2	10	18	1	3	2	0	12	-1	0	1	3	0	0	0	668	286	25	35		800
12	20	2	10	19	3	1	2	1	80	-1	0	1	2	0	0	0	502	194	50		-50	800
12	20	2	10	20	1	4	1	0	12	-1	1	4	1	1	0	0	635	148	50		100	800
12	20	2	10	21	2	4	2	0	80	-1	1	3	2	0	0	0	702	127	25	30		800
12	20	2	10	22	1	3	4	1	12	1	1	2	3	0	0	0	485	91	50			800
12	20	2	10	23	3	3	4	0	80	1	0	2	3	0	0	0	452	78	75			800
12	20	2	10	24	2	1	3	0	80	-1	1	NaN		99	1	0						800
12	20	2	10	25	1	2	4	0	12	-1	1	3	2	0	0	0	552	110	75		-168	800
12	20	2	10	26	1	4	2	0	12	-1	1	2	2	1	0	0	418	95	25		-81	800
12	20	2	10	27	3	4	2	0	80	-1	1	NaN		99	1	0						800
12	20	2	10	28	2	2	1	0	80	1	0	4	1	0	0	0	468	363	25			800
12	20	2	10	29	1	4	2	0	12	-1	0	2	2	1	0	0	385	117	50			800
12	20	2	10	30	1	4	3	0	12	1	1	2	3	0	0	0	352	926	50			800
12	20	2	11	1	1	1	2	0	12	-1	0	2	2	1	0	0	418	81	75		100	800
12	20	2	11	2	1	1	4	0	12	-1	0	2	4	1	0	0	402	91	100		41	800
12	20	2	11	3	1	2	4	0	12	-1	1	3	2	0	0	0	618	101	50			800
12	20	2	11	4	1	1	2	0	12	1	0	2	2	0	0	0	435	332	25			800
12	20	2	11	5	1	4	2	0	12	1	1	2	2	0	0	0	568	114	50			800
12	20	2	11	6	1	2	3	0	12	1	1	4	3	0	0	3	518	335	50		99	800
12	20	2	11	7	1	2	3	0	12	-1	1	3	3	0	0	0	602	96	25	40		800
12	20	2	11	8	1	3	4	0	12	1	0	2	3	0	0	0	402	94	100			800
12	20	2	11	9	1	2	3	0	12	1	0	4	3	0	0	0	518	184	25	30		800
12	20	2	11	10	1	4	1	0	12	1	1	4	1	0	0	0	568	562	50		-110	800
12	20	2	11	11	1	1	2	0	12	1	0	1	2	1	0	0	452	685	100			800
12	20	2	11	12	1	2	1	0	12	-1	1	2	2	1	0	0	452	199	50			800
12	20	2	11	13	3	2	1	0	80	-1	1	3	1	0	0	0	452	712	50			800
12	20	2	11	14	1	1	4	0	12	1	0	4	4	0	0	0	502	561	100			800
12	20	2	11	15	1	3	2	0	12	1	0	2	2	0	0	0	518	861	100			800
12	20	2	11	16	1	4	1	0	12	-1	1	4	1	1	0	0	535	176	100			800
12	20	2	11	17	3	1	3	0	80	1	0	2	3	0	0	0	385	99	100		226	800
12	20	2	11	18	1	2	3	0	12	1	1	2	3	0	0	0	552	389	50		153	800
12	20	2	11	19	1	3	1	0	12	1	1	4	3	0	0	0	535	192	25		136	800
12	20	2	11	20	1	3	2	0	12	1	1	3	3	1	0	0	485	1117	25			800
12	20	2	11	21	1	4	1	0	12	1	1	4	4	0	0	0	552	189	100		-6	800
12	20	2	11	22	1	3	2	0	12	1	0	2	3	0	0	0	418	85	100		102	800
12	20	2	11	23	3	2	4	0	80	1	0	NaN		99	1	0						800
12	20	2	11	24	1	2	1	0	12	-1	0	1	2	0	0	0	518	250	100			800
12	20	2	11	25	2	2	4	0	80	-1	0	3	2	0	0	0	469	124	25	20		800
12	20	2	11	26	1	1	3	0	12	-1	1	2	3	1	0	0	485	527	50			800
12	20	2	11	27	1	4	1	0	12	1	0	4	1	0	0	0	485	187	50	4		800
12	20	2	11	28	1	1	4	0	12	1	1	2	1	0	0	0	535	99	100	100		800
12	20	2	11	29	1	2	3	0	12	1	1	4	3	0	0	0	552	166	50			800
12	20	2	11	30	3	1	2	0	80	-1	1	1	2	0	0	0	618	186	75		13	800
12	20	2	12	1	1	4	1	0	12	-1	1	2	1	1	0	0	468	79	75		165	750
12	20	2	12	2	1	3	1	0	12	1	1	2	3	0	0	0	502	94	100		299	750
12	20	2	12	3	3	3	2	0	80	-1	0	3	2	0	0	0	502	111	75			750
12	20	2	12	4	1	2	1	0	12	-1	0	4	2	1	0	0	635	175	50			750
12	20	2	12	5	1	2	3	0	12	-1	1	1	2	0	0	0	618	454	75		-12	750
12	20	2	12	7	1	1	3	0	12	1	0	1	3	1	0	0	552	157	50			750
12	20	2	12	8	1	3	4	0	12	-1	0	3	3	0	0	0	518	503	25	70		750
12	20	2	12	9	2	2	3	0	80	-1	0	1	3	0	0	0	402	180	100			750
12	20	2	12	10	1	3	2	0	12	-1	1	1	3	0	0	0	518	174	50			750
12	20	2	12	11	2	3	4	0	80	-1	0	3	3	0	0	0	435	110	75			750
12	20	2	12	12	1	3	2	0	12	-1	1	3	2	0	0	0	485	95	25			750
12	20	2	12	13	1	1	4	1	12	-1	1	1	1	0	0	0	485	173	50		-151	750
12	20	2	12	14	1	2	1	1	12	1	1	1	2	1	0	0	418	640	25			750
12	20	2	12	15	1	4	3	0	12	1	0	3	3	1	0	0	618	75	25		-79	750
12	20	2	12	16	1	2	4	0	12	1	0	3	4	1	0	0	452	91	100	30		750
12	20	2	12	17	3	3	4	0	80	1	0	2	4	0	0	0	702	297	75			750
12	20	2	12	18	1	2	3	0	12	-1	0	3	3	0	0	0	535	98	25		-261	750
12	20	2	12	19	1	3	4	0	12	1	0	3	3	1	0	0	518	187	50			750
12	20	2	12	20	1	3	4	0	12	-1	1	2	3	1	0	0	602	108	50			750
12	20	2	12	21	1	1	3	0	12	-1	0	3	1	0	0	0	585	116	25		-207	750
12	20	2	12	22	2	1	2	0	80	1	0	4	2	0	0	0	468	162	75		168	750
12	20	2	12	23	1	1	2	0	12	-1	0	1	2	0	0	0	452	173	50			750
12	20	2	12	24	3	3	2	0	80	-1	1	1	2	0	0	0	468	164	75		138	750
12	20	2	12	25	3	1	2	0	80	1	1	2	2	0	0	0	402	114	50			750
12	20	2	12	26	1	1	4	0	12	1	0	4	4	0	0	0	502	144	50			750
12	20	2	12	27	1	2	1	0	12	1	0	4	2	0	0	0	502	174	100			750
12	20	2	12	28	1	3	4	0	12	1	1	NaN		99	1	0						750
12	20	2	12	29	1	1	3	0	12	-1	1	3	3	0	0	0	618	81	25	20		750
12	20	2	12	30	1	3	4	1	12	1	1	3	3	1	0	0	502	89	100			750
13	22	2	1	1	3	3	4	0	80	1	0	4	3	0	0	0	802	161	50			1000
13	22	2	1	2	1	4	2	0	9	1	0	4	4	0	0	0	585	121	50		-15	1000
13	22	2	1	3	1	4	1	0	9	1	0	1	1	1	0	0	535	171	50	40		1000
13	22	2	1	4	1	3	2	0	9	1	0	4	2	0	0	0	652	522	100		197	1000
13	22	2	1	5	3	1	4	0	80	-1	1	3	4	0	0	0	835	124	75			1000
13	22	2	1	6	1	3	1	1	9	-1	0	4	1	1	0	0	835	198	25			1000
13	22	2	1	7	3	4	2	0	80	1	0	2	2	0	0	0	502	99	25			1000
13	22	2	1	8	1	4	1	1	9	1	1	3	1	1	0	0	635	211	50		-62	1000
13	22	2	1	9	3	3	4	0	80	-1	0	3	4	0	0	0	502	77	75	80		1000
13	22	2	1	10	1	3	1	0	9	1	0	1	1	1	0	0	452	151	50		-138	1000
13	22	2	1	11	1	1	2	0	9	1	1	2	1	0	0	0	535	78	50			1000
13	22	2	1	12	1	2	1	0	9	1	1	2	1	0	0	0	652	110	100			1000
13	22	2	1	13	2	4	2	0	80	-1	0	3	2	0	0	0	402	84	100			1000
13	22	2	1	14	2	2	4	0	80	1	0	4	4	0	0	0	468	107	75			1000
13	22	2	1	15	1	2	1	0	9	1	0	2	1	0	0	0	402	61	100	100		1000
13	22	2	1	16	1	2	4	0	9	1	0	4	4	0	0	0	518	124	25			1000
13	22	2	1	17	1	1	2	1	9	1	0	4	2	0	0	0	552	143	50	70		1000
13	22	2	1	18	3	4	1	0	80	1	0	2	1	0	0	0	435	70	75	80		1000
13	22	2	1	19	1	2	4	0	9	1	0	2	2	0	0	0	518	68	25			1000
13	22	2	1	20	1	3	2	0	9	-1	1	1	2	0	0	0	685	449	75			1000
13	22	2	1	21	1	3	4	0	9	1	0	4	4	0	0	0	435	111	50			1000
13	22	2	1	22	1	1	2	0	9	1	1	4	1	0	0	0	635	141	75			1000
13	22	2	1	23	1	4	3	0	9	-1	0	2	4	1	0	0	452	68	25		-176	1000
13	22	2	1	24	1	4	3	0	9	1	1	4	3	0	0	0	502	129	50	65		1000
13	22	2	1	25	1	2	4	1	9	1	1	1	2	1	0	0	502	127	50		-16	1000
13	22	2	1	26	1	1	2	0	9	-1	0	1	1	0	0	0	385	157	100		200	1000
13	22	2	1	28	3	4	3	0	80	1	0	2	4	0	0	0	452	82	100		272	1000
13	22	2	1	29	3	4	3	0	80	1	1	4	3	0	0	0	685	775	75			1000
13	22	2	1	30	3	3	4	0	80	-1	0	3	3	0	0	3	418	289	50		-195	1000
13	22	2	2	1	1	4	1	0	9	-1	1	1	4	0	0	0	618	269	50			950
13	22	2	2	2	1	2	4	0	9	1	0	4	2	0	0	0	552	98	25	25		950
13	22	2	2	3	1	1	2	0	9	-1	1	2	1	1	0	0	585	57	75		89	950
13	22	2	2	4	2	4	1	0	80	1	1	2	4	0	0	0	568	70	75			950
13	22	2	2	5	2	3	1	0	80	1	0	4	1	0	0	0	435	133	100	100		950
13	22	2	2	6	1	2	4	0	9	1	0	2	2	0	0	0	402	62	25			950
13	22	2	2	7	3	3	2	0	80	-1	0	1	2	0	0	0	468	136	100			950
13	22	2	2	8	1	1	2	0	9	-1	0	4	1	1	0	0	435	150	100			950
13	22	2	2	9	1	3	1	0	9	1	1	2	3	0	0	0	585	124	25			950
13	22	2	2	10	3	1	2	0	80	-1	1	3	1	0	0	0	602	103	25			950
13	22	2	2	11	3	4	3	0	80	-1	0	3	3	0	0	0	602	83	50	30		950
13	22	2	2	12	2	1	4	0	80	1	1	4	1	0	0	0	535	218	25	25		950
13	22	2	2	13	1	3	1	0	9	-1	1	1	1	0	0	0	718	129	25		-137	950
13	22	2	2	14	3	4	1	0	80	1	1	2	4	0	0	0	468	74	50		22	950
13	22	2	2	15	1	1	2	0	9	1	0	2	1	0	0	0	485	64	100			950
13	22	2	2	16	2	1	4	0	80	1	0	NaN		99	3	0						950
13	22	2	2	17	1	1	3	0	9	-1	1	1	1	0	0	0	568	134	50			950
13	22	2	2	18	1	1	3	0	9	-1	0	1	3	0	0	0	452	151	25			950
13	22	2	2	19	1	3	4	0	9	-1	0	4	3	1	0	0	435	142	75			950
13	22	2	2	20	1	4	3	0	9	1	0	4	4	0	0	0	485	103	50	50		950
13	22	2	2	21	1	4	2	0	9	-1	0	4	4	1	0	0	602	356	75			950
13	22	2	2	22	1	4	2	0	9	1	0	2	4	0	0	0	602	81	50		-86	950
13	22	2	2	23	1	2	3	0	9	1	0	2	2	0	0	0	568	59	75			950
13	22	2	2	24	1	1	4	0	9	1	0	1	1	1	0	0	652	442	100			950
13	22	2	2	25	1	3	1	0	9	1	1	4	1	0	0	0	618	146	75	70		950
13	22	2	2	26	1	4	3	0	9	-1	0	4	4	1	0	0	485	128	50			950
13	22	2	2	27	1	3	2	0	9	-1	0	3	2	0	0	0	668	99	25			950
13	22	2	2	28	1	4	2	1	9	-1	1	4	2	1	0	0	735	157	100			950
13	22	2	2	29	1	1	4	0	9	-1	1	2	1	1	0	0	702	100	100		266	950
13	22	2	2	30	3	2	1	0	80	1	0	2	1	0	0	0	535	86	100			950
13	22	2	3	1	1	1	3	0	9	-1	1	3	1	0	0	0	635	192	75			900
13	22	2	3	2	1	2	4	0	9	-1	0	2	2	1	0	0	418	68	75			900
13	22	2	3	3	1	3	1	0	9	-1	1	3	1	0	0	0	585	112	75		71	900
13	22	2	3	4	1	2	1	0	9	-1	1	3	1	0	0	0	435	111	75			900
13	22	2	3	5	1	1	4	0	9	1	0	3	1	1	0	0	618	77	75			900
13	22	2	3	6	1	3	1	0	9	1	0	4	1	0	0	0	668	185	100		240	900
13	22	2	3	7	1	3	2	1	9	1	0	2	2	0	0	0	735	123	50			900
13	22	2	3	8	3	4	2	0	80	1	1	4	2	0	0	0	702	162	50			900
13	22	2	3	9	1	3	4	0	9	-1	0	4	3	1	0	0	552	124	100			900
13	22	2	3	10	1	2	3	0	9	-1	1	2	3	1	0	0	652	133	75		77	900
13	22	2	3	11	1	3	2	0	9	1	0	4	2	0	0	0	585	145	50			900
13	22	2	3	12	1	1	3	0	9	-1	1	3	3	0	0	0	635	106	50		-73	900
13	22	2	3	13	3	2	3	0	80	-1	0	3	3	0	0	0	602	93	25			900
13	22	2	3	14	2	2	4	0	80	-1	0	1	4	0	0	0	435	150	100			900
13	22	2	3	15	3	1	4	0	80	-1	0	3	4	0	0	0	453	66	100			900
13	22	2	3	16	3	2	3	0	80	-1	0	3	2	0	0	0	502	89	100			900
13	22	2	3	17	1	1	2	0	9	1	0	3	2	1	0	0	385	79	25		-118	900
13	22	2	3	18	3	1	2	0	80	-1	0	3	1	0	0	0	452	1258	100		-165	900
13	22	2	3	19	2	3	2	0	80	1	1	2	2	0	0	0	485	79	50		-84	900
13	22	2	3	20	1	4	1	0	9	1	0	4	1	0	0	0	418	125	75			900
13	22	2	3	21	3	2	3	1	80	1	1	2	3	0	0	0	752	98	50			900
13	22	2	3	22	1	3	2	0	9	1	1	3	3	1	0	0	552	86	75		65	900
13	22	2	3	23	1	1	2	0	9	-1	0	4	2	1	0	0	602	143	25		-194	900
13	22	2	3	24	3	4	1	0	80	1	0	2	4	0	0	0	585	93	25			900
13	22	2	3	25	1	3	1	0	9	-1	0	2	1	1	0	0	635	74	100			900
13	22	2	3	26	1	4	1	1	9	1	1	2	1	0	0	0	668	82	75			900
13	22	2	3	27	3	1	3	0	80	1	1	2	1	0	0	0	485	64	50			900
13	22	2	3	28	1	1	4	0	9	-1	1	2	1	1	0	0	585	58	25			900
13	22	2	3	29	1	2	4	0	9	1	1	2	2	0	0	0	468	71	50			900
13	22	2	3	30	1	4	3	0	9	1	0	4	4	0	0	0	452	444	50		100	900
13	22	2	4	1	1	4	3	0	9	-1	1	1	4	0	0	0	618	170	25		-131	850
13	22	2	4	2	1	3	2	0	9	-1	1	2	3	1	0	0	585	57	50			850
13	22	2	4	3	1	3	4	0	9	1	1	1	3	1	0	0	668	483	25			850
13	22	2	4	4	2	2	1	0	80	-1	1	3	2	0	0	0	502	90	100			850
13	22	2	4	5	1	4	2	1	9	1	1	1	4	1	0	0	552	149	25			850
13	22	2	4	6	1	3	4	0	9	-1	0	1	3	0	0	0	468	180	25		-140	850
13	22	2	4	7	3	4	2	0	80	-1	1	1	4	0	0	0	502	518	100		271	850
13	22	2	4	8	1	4	2	0	9	-1	0	1	4	0	0	0	418	148	100			850
13	22	2	4	9	1	4	3	0	9	1	0	3	3	1	0	0	552	119	100			850
13	22	2	4	10	2	3	2	0	80	-1	1	3	2	0	0	0	518	96	50	50		850
13	22	2	4	11	1	3	4	0	9	1	0	1	4	1	0	0	618	259	75			850
13	22	2	4	12	1	4	1	0	9	1	0	3	1	1	0	0	485	88	100		169	850
13	22	2	4	13	1	2	4	1	9	-1	1	1	4	0	0	0	652	403	100	80		850
13	22	2	4	14	3	3	1	0	80	1	0	2	3	0	0	0	652	97	50			850
13	22	2	4	15	1	2	4	0	9	1	0	2	2	0	0	0	468	111	25			850
13	22	2	4	16	1	1	2	0	9	1	1	4	1	0	0	0	702	205	50		-206	850
13	22	2	4	17	1	4	1	0	9	-1	0	2	1	1	0	0	468	93	100			850
13	22	2	4	18	1	3	4	0	9	1	0	NaN		99	3	0						850
13	22	2	4	19	2	1	2	0	80	-1	1	3	1	0	0	0	518	96	75		117	850
13	22	2	4	20	1	3	4	0	9	-1	1	1	4	0	0	0	618	197	50			850
13	22	2	4	21	2	4	1	0	80	1	0	4	4	0	0	0	452	168	25		-151	850
13	22	2	4	22	3	1	3	0	80	-1	0	3	3	0	0	0	402	92	75		243	850
13	22	2	4	23	1	2	1	0	9	-1	1	1	2	0	0	0	452	149	25	30		850
13	22	2	4	24	3	1	4	0	80	1	0	2	1	0	0	0	418	83	25			850
13	22	2	4	25	1	1	3	0	9	1	0	3	1	1	0	0	702	84	75			850
13	22	2	4	26	1	4	3	0	9	1	1	2	3	0	0	0	552	83	50			850
13	22	2	4	27	1	4	3	1	9	1	1	4	4	0	0	0	735	160	25			850
13	22	2	4	28	1	1	3	0	9	1	0	1	1	1	0	0	435	294	25		-253	850
13	22	2	4	29	2	2	3	0	80	1	0	2	2	0	0	0	452	89	25		-239	850
13	22	2	4	30	1	2	1	0	9	-1	0	4	1	1	0	0	518	155	50			850
13	22	2	5	1	1	2	1	0	9	1	1	2	2	0	0	0	468	526	50		97	800
13	22	2	5	2	1	2	4	0	9	1	1	4	2	0	0	0	568	143	100			800
13	22	2	5	3	1	2	1	0	9	-1	0	4	2	1	0	0	502	137	75		145	800
13	22	2	5	4	3	4	2	0	80	-1	0	3	2	0	0	0	585	102	50			800
13	22	2	5	5	1	1	2	0	9	1	0	2	1	0	0	0	685	75	100	100		800
13	22	2	5	6	1	1	4	0	9	-1	0	1	1	0	0	0	435	147	50		33	800
13	22	2	5	7	3	4	1	0	80	-1	0	3	4	0	0	0	418	104	25			800
13	22	2	5	8	1	4	2	0	9	1	0	2	4	0	0	0	752	309	50			800
13	22	2	5	9	3	3	2	0	80	1	0	2	3	0	0	0	485	76	25		-130	800
13	22	2	5	10	3	4	2	0	80	1	1	2	4	0	0	0	418	95	50		-199	800
13	22	2	5	11	1	1	4	0	9	-1	0	4	1	1	0	0	435	169	100			800
13	22	2	5	12	3	4	1	0	80	1	0	2	4	0	0	0	618	90	100		-208	800
13	22	2	5	13	3	2	4	0	80	1	1	2	2	0	0	0	435	77	75		176	800
13	22	2	5	14	2	4	2	1	80	-1	0	3	4	0	0	0	552	97	50			800
13	22	2	5	15	3	3	2	0	80	1	1	2	3	0	0	0	452	72	25		72	800
13	22	2	5	16	1	2	4	0	9	-1	1	1	2	0	0	0	685	166	75			800
13	22	2	5	17	1	2	1	0	9	-1	1	3	2	0	0	0	552	87	75			800
13	22	2	5	18	1	1	3	0	9	1	1	1	3	1	0	0	568	172	25		-88	800
13	22	2	5	19	1	4	1	0	9	1	1	4	1	0	0	0	618	493	50		54	800
13	22	2	5	20	1	1	3	0	9	-1	1	NaN		99	1	0						800
13	22	2	5	21	1	4	2	0	9	1	0	4	2	0	0	0	385	464	75			800
13	22	2	5	22	3	4	1	0	80	1	1	4	4	0	0	0	418	516	25	25		800
13	22	2	5	23	1	2	3	0	9	-1	0	2	2	1	0	0	502	73	100	100		800
13	22	2	5	24	1	1	3	0	9	1	1	4	1	0	0	0	485	156	75		175	800
13	22	2	5	25	1	3	2	0	9	1	0	4	3	0	0	0	485	162	100		256	800
13	22	2	5	26	2	3	1	0	80	-1	0	3	1	0	0	0	468	104	50		-114	800
13	22	2	5	27	1	2	4	0	9	1	1	4	2	0	0	0	552	161	75		90	800
13	22	2	5	28	1	2	3	0	9	1	1	2	2	0	0	0	452	62	100			800
13	22	2	5	29	1	4	1	0	9	-1	0	1	1	0	0	0	585	169	100			800
13	22	2	5	30	1	2	1	0	9	-1	0	4	1	1	0	0	485	352	100			800
13	22	2	6	1	1	1	4	0	9	-1	1	NaN		99	3	0						750
13	22	2	6	2	1	4	2	0	9	-1	1	3	2	0	0	0	668	115	50	40		750
13	22	2	6	3	1	4	2	0	9	-1	1	3	2	0	0	0	518	83	75		111	750
13	22	2	6	4	1	2	4	0	9	1	0	2	2	0	0	0	668	231	50		-17	750
13	22	2	6	5	1	4	1	0	9	-1	1	1	1	0	0	3	518	348	50		-112	750
13	22	2	6	6	1	2	3	0	9	1	0	4	3	0	0	0	568	193	100		261	750
13	22	2	6	7	2	1	3	0	80	-1	0	3	1	0	0	0	452	90	50		-162	750
13	22	2	6	8	1	1	3	0	9	1	1	1	3	1	0	0	552	129	75		181	750
13	22	2	6	9	1	2	1	0	9	1	1	4	1	0	0	0	552	154	75	85		750
13	22	2	6	10	1	2	4	0	9	1	0	1	2	1	0	0	385	174	50			750
13	22	2	6	11	3	3	4	0	80	1	0	2	4	0	0	0	418	82	50			750
13	22	2	6	12	1	2	4	0	9	1	0	4	2	0	0	0	585	195	100		247	750
13	22	2	6	13	3	1	3	1	80	-1	1	3	3	0	0	0	702	344	75	20		750
13	22	2	6	14	3	1	2	1	80	1	1	2	1	0	0	0	668	106	75	20		750
13	22	2	6	15	3	2	4	0	80	-1	1	3	2	0	0	0	652	1350	75		-218	750
13	22	2	6	16	1	1	2	1	9	1	1	4	1	0	0	0	685	130	50			750
13	22	2	6	17	3	2	3	0	80	1	0	2	3	0	0	0	468	72	100			750
13	22	2	6	18	1	1	3	0	9	-1	1	1	3	0	0	0	568	201	100		134	750
13	22	2	6	19	3	4	2	0	80	1	1	2	2	0	0	0	585	97	25		-130	750
13	22	2	6	20	1	2	1	0	9	-1	0	4	1	1	0	0	535	161	25			750
13	22	2	6	21	1	4	2	0	9	1	0	1	2	1	0	0	535	197	100			750
13	22	2	6	22	1	3	4	0	9	1	1	2	3	0	0	0	518	64	100		211	750
13	22	2	6	23	1	4	1	0	9	1	0	2	1	0	0	0	452	74	75			750
13	22	2	6	24	2	2	1	0	80	1	0	2	1	0	0	0	452	89	50		-34	750
13	22	2	6	25	1	4	3	0	9	-1	1	1	3	0	0	0	518	161	50			750
13	22	2	6	26	1	4	2	0	9	1	0	2	2	0	0	0	502	84	75		28	750
13	22	2	6	27	1	4	1	0	9	1	0	2	1	0	0	0	602	96	50			750
13	22	2	6	28	2	3	2	1	80	-1	1	3	2	0	0	0	652	98	100		244	750
13	22	2	6	29	3	1	4	0	80	1	1	2	4	0	0	0	502	99	75		179	750
13	22	2	6	30	1	1	3	0	9	1	0	2	3	0	0	0	452	83	50			750
13	22	2	7	1	1	2	3	0	9	-1	0	3	2	0	0	0	518	121	100		171	700
13	22	2	7	2	1	2	1	0	9	-1	1	1	2	0	0	0	485	156	25		-231	700
13	22	2	7	3	1	1	4	0	9	-1	0	4	1	1	0	0	502	143	25		-263	700
13	22	2	7	4	1	1	4	0	9	-1	1	1	4	0	0	0	485	144	25			700
13	22	2	7	5	1	4	3	0	9	-1	0	2	4	1	0	0	602	93	100		156	700
13	22	2	7	6	1	4	2	0	9	1	0	4	2	0	0	0	535	163	25			700
13	22	2	7	7	3	3	1	0	80	-1	1	1	1	0	0	0	602	164	50			700
13	22	2	7	8	1	2	4	0	9	1	0	1	2	1	0	0	435	170	25		-245	700
13	22	2	7	9	2	1	3	0	80	-1	1	3	1	0	0	3	485	397	50		-137	700
13	22	2	7	10	1	4	1	0	9	-1	1	1	1	0	0	0	518	156	25			700
13	22	2	7	11	1	3	2	0	9	1	0	4	2	0	0	0	652	187	50			700
13	22	2	7	12	1	1	2	0	9	-1	0	3	2	0	0	0	602	97	100			700
13	22	2	7	13	1	2	4	1	9	-1	0	1	2	0	0	0	585	174	25			700
13	22	2	7	14	1	3	1	0	9	-1	0	3	1	0	0	0	618	908	25			700
13	22	2	7	15	2	1	4	0	80	-1	0	1	4	0	0	0	518	170	50	60		700
13	22	2	7	16	2	1	2	0	80	1	0	2	2	0	0	0	485	85	75			700
13	22	2	7	17	1	1	2	0	9	-1	0	1	2	0	0	0	502	119	50			700
13	22	2	7	18	1	4	1	0	9	1	0	1	1	1	0	0	468	167	75			700
13	22	2	7	19	2	4	3	0	80	1	1	4	4	0	0	0	518	169	25		-204	700
13	22	2	7	20	1	2	1	0	9	1	1	4	1	0	0	0	485	126	100		300	700
13	22	2	7	21	1	2	3	0	9	-1	0	3	2	0	0	0	485	89	100		176	700
13	22	2	7	22	2	4	2	0	80	1	1	2	2	0	0	0	435	80	25		-250	700
13	22	2	7	23	1	3	4	0	9	1	1	4	3	0	0	0	502	165	25		-142	700
13	22	2	7	24	1	3	1	0	9	-1	1	1	1	0	0	0	602	157	100			700
13	22	2	7	25	3	1	4	0	80	-1	1	NaN		99	1	0						700
13	22	2	7	26	3	4	3	0	80	-1	1	3	4	0	0	0	468	76	100			700
13	22	2	7	27	1	3	2	0	9	1	1	3	2	1	0	0	552	70	25			700
13	22	2	7	28	2	3	1	0	80	1	1	2	1	0	0	0	468	89	25			700
13	22	2	7	29	1	1	3	0	9	-1	1	1	3	0	0	0	552	182	75			700
13	22	2	7	30	1	3	2	0	9	-1	1	1	3	0	0	0	418	130	75			700
13	22	2	8	1	1	2	1	1	9	-1	1	NaN		99	1	0						650
13	22	2	8	2	1	3	1	0	9	1	1	1	1	1	0	3	552	667	50		-184	650
13	22	2	8	3	1	3	1	0	9	1	0	4	1	0	0	0	468	139	50			650
13	22	2	8	4	1	2	1	1	9	1	1	2	2	0	0	0	485	94	25			650
13	22	2	8	5	1	3	1	0	9	1	0	2	3	0	0	0	485	76	50			650
13	22	2	8	6	3	2	1	0	80	1	0	2	2	0	0	0	418	139	25	20		650
13	22	2	8	7	1	2	1	0	9	-1	1	4	2	1	0	3	568	328	50		83	650
13	22	2	8	8	1	4	3	1	9	1	1	4	4	0	0	0	568	180	50		20	650
13	22	2	8	9	3	2	1	0	80	-1	1	1	2	0	0	0	435	174	100			650
13	22	2	8	10	3	1	4	0	80	-1	0	3	4	0	0	0	402	89	100			650
13	22	2	8	11	1	2	3	0	9	-1	1	4	3	1	0	0	485	173	50	80		650
13	22	2	8	12	3	1	2	0	80	1	1	2	1	0	0	0	452	108	75			650
13	22	2	8	13	3	3	4	0	80	-1	1	1	3	0	0	0	485	151	100			650
13	22	2	8	14	3	4	3	0	80	-1	0	1	3	0	0	0	352	175	25			650
13	22	2	8	15	1	1	2	0	9	1	0	1	1	1	0	0	485	499	100			650
13	22	2	8	16	1	2	1	0	9	-1	1	4	2	1	0	3	468	441	50		-36	650
13	22	2	8	17	3	1	2	0	80	1	1	2	1	0	0	0	385	128	75			650
13	22	2	8	18	1	1	2	0	9	-1	0	2	1	1	0	0	385	103	100			650
13	22	2	8	19	3	4	3	0	80	-1	1	1	4	0	0	0	402	188	100			650
13	22	2	8	20	1	2	3	1	9	1	1	4	2	0	0	3	452	424	50		-245	650
13	22	2	8	21	3	1	4	0	80	-1	1	1	4	0	0	0	418	476	25		-226	650
13	22	2	8	22	1	2	4	0	9	1	0	2	2	0	0	0	485	97	75		-153	650
13	22	2	8	23	2	3	1	0	80	-1	0	1	3	0	0	0	435	963	25			650
13	22	2	8	24	2	3	4	0	80	-1	1	1	3	0	0	0	435	160	75			650
13	22	2	8	25	2	4	3	0	80	-1	1	3	4	0	0	0	518	89	75		-165	650
13	22	2	8	26	1	4	2	0	9	1	0	NaN		99	1	0						650
13	22	2	8	27	3	2	1	0	80	1	0	2	2	0	0	0	402	81	75	80		650
13	22	2	8	28	1	2	3	1	9	-1	1	1	2	0	0	0	502	501	100		197	650
13	22	2	8	29	1	1	4	0	9	1	1	4	1	0	0	3	452	280	50		4	650
13	22	2	8	30	3	2	3	0	80	1	0	2	3	0	0	0	418	119	50			650
13	22	2	9	1	1	3	4	1	9	1	1	4	3	0	0	0	535	127	100			600
13	22	2	9	2	2	3	4	1	80	1	1	2	4	0	0	0	452	100	100			600
13	22	2	9	3	1	1	4	0	9	1	1	NaN		99	1	0						600
13	22	2	9	4	1	4	3	0	9	-1	0	2	4	1	0	0	385	96	50		-284	600
13	22	2	9	5	3	3	2	0	80	1	0	2	2	0	0	0	468	85	25			600
13	22	2	9	6	1	4	2	0	9	1	1	3	2	1	0	0	435	124	50			600
13	22	2	9	7	1	1	3	0	9	-1	1	4	1	1	0	0	502	163	25			600
13	22	2	9	8	3	1	4	1	80	-1	1	1	1	0	0	0	485	174	75		139	600
13	22	2	9	9	1	3	2	0	9	1	0	1	3	1	0	0	369	157	100			600
13	22	2	9	10	3	1	2	0	80	-1	0	1	2	0	0	0	418	148	50		-158	600
13	22	2	9	11	1	1	4	0	9	1	0	2	1	0	0	0	518	98	50	40		600
13	22	2	9	12	1	2	3	0	9	-1	1	1	2	0	0	0	435	116	100			600
13	22	2	9	13	1	2	3	0	9	-1	1	1	2	0	0	0	452	258	50			600
13	22	2	9	14	1	2	1	0	9	-1	0	NaN		99	1	0						600
13	22	2	9	15	1	4	1	0	9	-1	1	1	1	0	0	3	452	695	50		-210	600
13	22	2	9	16	1	3	2	0	9	-1	1	3	3	0	0	2	402	498	50		-202	600
13	22	2	9	17	1	3	1	0	9	-1	0	4	1	1	0	3	302	1276	50		-275	600
13	22	2	9	18	1	4	2	0	9	1	1	2	4	0	0	0	268	772	75		131	600
13	22	2	9	19	1	2	3	0	9	-1	1	1	2	0	0	0	335	1632	50			600
13	22	2	9	20	3	3	2	0	80	-1	1	1	2	0	0	0	268	672	100		-261	600
13	22	2	9	21	3	4	3	0	80	1	0	2	3	0	0	0	368	220	50		-125	600
13	22	2	9	22	1	4	1	0	9	1	1	2	4	0	0	0	435	406	25		-59	600
13	22	2	9	23	1	3	2	0	9	1	0	NaN		99	1	0						600
13	22	2	9	24	1	2	3	0	9	-1	1	1	2	0	0	0	418	148	25	25		600
13	22	2	9	25	1	1	2	0	9	-1	0	1	1	0	0	0	452	178	75		99	600
13	22	2	9	26	3	2	1	0	80	1	0	2	1	0	0	0	435	96	75		-156	600
13	22	2	9	27	1	1	3	0	9	-1	1	1	1	0	0	0	352	140	25			600
13	22	2	9	28	1	1	3	0	9	-1	0	2	1	1	0	0	418	88	75		90	600
13	22	2	9	29	1	4	2	0	9	1	0	4	4	0	0	0	418	163	25	30		600
13	22	2	9	30	1	2	1	0	9	-1	0	4	2	1	0	0	418	197	50			600
13	22	2	10	1	1	3	2	0	9	1	1	4	3	0	0	2	385	1194	50		-118	550
13	22	2	10	2	1	2	4	0	9	1	1	2	2	0	0	0	418	680	100	100		550
13	22	2	10	3	1	4	1	0	9	1	0	NaN		99	3	0						550
13	22	2	10	4	1	3	4	0	9	1	0	2	3	0	0	0	402	101	25	20		550
13	22	2	10	5	2	3	2	0	80	1	0	4	3	0	0	0	418	149	25			550
13	22	2	10	6	1	4	2	0	9	-1	1	4	2	1	0	0	485	149	100		218	550
13	22	2	10	7	1	1	2	0	9	-1	1	1	1	0	0	0	452	139	50		-178	550
13	22	2	10	8	3	2	4	0	80	-1	1	1	2	0	0	0	435	374	25	90		550
13	22	2	10	9	1	4	3	0	9	-1	1	2	4	1	0	0	402	119	75			550
13	22	2	10	10	1	3	4	0	9	1	1	2	4	0	0	0	452	603	75	85		550
13	22	2	10	11	1	3	2	0	9	-1	0	1	3	0	0	0	485	172	75		-4	550
13	22	2	10	12	1	3	4	0	9	-1	1	NaN		99	1	0						550
13	22	2	10	13	1	3	4	0	9	-1	1	3	3	0	0	0	452	104	75			550
13	22	2	10	14	1	1	2	0	9	-1	0	2	1	1	0	2	502	164	50		-119	550
13	22	2	10	15	3	2	3	0	80	1	1	2	3	0	0	0	335	93	25			550
13	22	2	10	16	2	4	1	1	80	1	1	2	1	0	0	0	418	77	75			550
13	22	2	10	17	1	3	2	0	9	-1	0	4	3	1	0	0	485	121	100			550
13	22	2	10	18	1	1	3	0	9	-1	0	4	1	1	0	0	368	100	100		226	550
13	22	2	10	19	1	3	4	0	9	1	0	1	4	1	0	0	468	147	100		175	550
13	22	2	10	20	1	4	2	0	9	-1	1	4	2	1	0	0	418	906	75			550
13	22	2	10	21	1	2	3	0	9	-1	1	2	2	1	0	0	402	61	100	100		550
13	22	2	10	22	1	4	2	0	9	1	1	NaN		99	1	0						550
13	22	2	10	23	2	1	2	1	80	-1	1	1	1	0	0	0	485	137	25			550
13	22	2	10	24	1	1	4	0	9	1	0	4	4	0	0	0	402	150	50			550
13	22	2	10	26	1	4	1	0	9	1	0	3	4	1	0	0	452	100	25	40		550
13	22	2	10	27	1	3	2	0	9	1	1	4	3	0	0	3	468	354	50		-107	550
13	22	2	10	28	2	2	3	0	80	1	0	2	2	0	0	0	418	257	75			550
13	22	2	10	29	2	1	2	0	80	1	0	2	1	0	0	0	418	73	25			550
13	22	2	10	30	2	1	4	0	80	1	0	2	1	0	0	0	435	69	100		273	550
13	22	2	11	1	1	4	3	0	9	-1	1	2	4	1	0	0	468	206	50		-160	550
13	22	2	11	2	1	3	2	0	9	1	0	4	3	0	0	0	352	580	50			550
13	22	2	11	3	1	3	1	0	9	-1	1	4	1	1	0	2	468	873	50		-228	550
13	22	2	11	4	3	3	4	0	80	-1	0	1	3	0	0	0	402	154	75			550
13	22	2	11	5	1	4	1	0	9	1	0	4	1	0	0	0	419	146	75			550
13	22	2	11	6	1	2	3	1	9	-1	1	2	2	1	0	0	418	72	25		-236	550
13	22	2	11	7	1	2	1	0	9	-1	0	1	1	0	0	0	418	151	25			550
13	22	2	11	8	2	2	4	0	80	-1	1	3	4	0	0	0	452	100	100			550
13	22	2	11	9	1	3	2	1	9	1	1	2	3	0	0	0	485	81	50	30		550
13	22	2	11	10	3	3	1	0	80	-1	1	1	1	0	0	0	468	159	25			550
13	22	2	11	11	1	3	1	0	9	1	1	2	1	0	0	0	418	888	75			550
13	22	2	11	12	1	3	4	0	9	-1	0	1	4	0	0	0	402	146	50			550
13	22	2	11	13	1	4	2	0	9	1	1	1	2	1	0	0	502	167	25			550
13	22	2	11	14	1	4	3	0	9	-1	0	3	3	0	0	0	452	109	100			550
13	22	2	11	15	1	1	4	0	9	1	0	3	1	1	0	0	418	92	25			550
13	22	2	11	16	3	3	2	0	80	-1	1	3	2	0	0	0	468	314	100			550
13	22	2	11	17	2	2	1	0	80	-1	1	NaN		99	1	0						550
13	22	2	11	18	1	2	4	0	9	-1	0	3	4	0	0	0	368	118	75	85		550
13	22	2	11	19	1	2	3	0	9	-1	0	2	3	1	0	0	435	95	100		255	550
13	22	2	11	20	1	1	3	0	9	-1	0	NaN		99	3	0						550
13	22	2	11	21	1	4	3	0	9	1	1	3	4	1	0	0	435	99	25	20		550
13	22	2	11	22	1	1	2	0	9	1	1	3	1	1	0	3	435	464	50		-242	550
13	22	2	11	23	1	4	1	0	9	1	0	3	1	1	0	0	452	90	75		82	550
13	22	2	11	24	1	1	3	0	9	-1	0	2	3	1	0	0	435	100	100		171	550
13	22	2	11	25	2	1	3	0	80	-1	1	1	1	0	0	0	468	288	25	10		550
13	22	2	11	26	2	1	3	1	80	-1	0	1	1	0	0	0	402	171	50			550
13	22	2	11	27	1	1	2	0	9	-1	1	1	1	0	0	0	418	148	50		-252	550
13	22	2	11	28	1	4	1	0	9	-1	1	3	4	0	0	0	468	83	100	100		550
13	22	2	11	29	1	2	3	0	9	-1	1	3	2	0	0	0	468	127	50		-172	550
13	22	2	11	30	1	1	4	0	9	-1	1	1	1	0	0	0	402	161	100			550
13	22	2	12	1	1	1	4	0	9	-1	1	NaN		99	1	0						550
13	22	2	12	2	3	3	2	0	80	-1	1	1	2	0	0	0	352	429	100			550
13	22	2	12	3	1	2	4	0	9	-1	0	1	2	0	0	0	318	135	50			550
13	22	2	12	4	1	3	1	0	9	1	1	2	3	0	0	0	418	192	100		255	550
13	22	2	12	5	1	3	1	0	9	-1	1	1	1	0	0	0	368	154	100			550
13	22	2	12	6	3	1	3	0	80	1	0	2	1	0	0	0	418	74	100	100		550
13	22	2	12	7	2	4	2	0	80	-1	0	1	4	0	0	0	385	859	50			550
13	22	2	12	8	3	1	3	0	80	1	0	2	1	0	0	0	368	65	100		253	550
13	22	2	12	9	1	4	3	0	9	-1	0	1	4	0	0	0	385	149	100	100		550
13	22	2	12	10	1	1	4	0	9	1	1	4	1	0	0	3	435	237	50		-175	550
13	22	2	12	11	1	2	4	0	9	1	0	2	2	0	0	0	385	102	75			550
13	22	2	12	12	1	3	4	0	9	-1	1	2	3	1	0	0	368	235	75			550
13	22	2	12	13	1	4	3	1	9	-1	0	4	3	1	0	0	435	274	100		267	550
13	22	2	12	14	1	4	3	0	9	-1	0	1	4	0	0	0	485	156	25			550
13	22	2	12	15	1	4	3	0	9	-1	0	4	4	1	0	0	385	109	75			550
13	22	2	12	16	1	4	3	0	9	-1	0	2	4	1	0	0	368	87	75			550
13	22	2	12	17	1	3	4	0	9	1	1	4	3	0	0	2	385	1340	50		-209	550
13	22	2	12	18	1	4	2	0	9	-1	1	2	2	1	0	1	285	849	50		-55	550
13	22	2	12	19	3	2	1	0	80	-1	1	1	1	0	0	0	252	454	50			550
13	22	2	12	20	1	2	4	0	9	1	0	4	4	0	0	0	435	133	75		134	550
13	22	2	12	21	1	4	2	0	9	1	1	3	2	1	0	0	452	144	50			550
13	22	2	12	22	1	2	1	0	9	-1	1	3	1	0	0	0	418	142	75		103	550
13	22	2	12	23	3	4	1	0	80	-1	1	3	1	0	0	0	502	76	100			550
13	22	2	12	24	1	1	3	1	9	-1	1	NaN		99	1	0						550
13	22	2	12	25	3	1	2	0	80	-1	1	3	1	0	0	0	435	77	25			550
13	22	2	12	26	1	1	3	0	9	1	1	3	3	1	0	0	435	54	100			550
13	22	2	12	27	1	2	1	0	9	1	1	1	1	1	0	0	485	152	75	80		550
13	22	2	12	28	1	2	4	0	9	-1	0	NaN		99	1	0						550
13	22	2	12	29	1	1	2	1	9	1	1	2	1	0	0	1	368	713	50		-142	550
13	22	2	12	30	1	1	2	0	9	-1	0	3	2	0	0	0	452	86	75			550
13	22	2	13	1	1	1	4	0	9	-1	1	2	1	1	0	0	485	72	100			550
13	22	2	13	2	1	1	3	0	9	1	0	2	3	0	0	0	368	91	25			550
13	22	2	13	4	1	2	1	0	9	1	1	3	2	1	0	0	402	87	25		-201	550
13	22	2	13	5	3	4	3	0	80	1	1	2	3	0	0	1	335	391	50		-111	550
13	22	2	13	6	1	2	3	0	9	-1	1	2	2	1	0	1	268	426	50		-181	550
13	22	2	13	7	1	2	3	0	9	1	1	4	2	0	0	3	368	452	50		-211	550
13	22	2	13	8	1	2	3	0	9	1	1	NaN		99	3	0						550
13	22	2	13	9	1	3	1	0	9	-1	1	4	3	1	0	3	485	1026	50		-133	550
13	22	2	13	10	1	3	2	1	9	-1	1	2	2	1	0	0	368	838	75			550
13	22	2	13	11	1	3	2	1	9	1	0	NaN		99	1	0						550
13	22	2	13	13	1	3	2	0	9	-1	0	4	2	1	0	0	435	173	25			550
13	22	2	13	14	1	2	4	0	9	-1	1	1	4	0	0	0	485	854	25		-257	550
13	22	2	13	15	1	1	4	0	9	-1	0	NaN		99	1	0						550
13	22	2	13	16	1	2	1	0	9	1	1	4	1	0	0	3	418	433	50		-192	550
13	22	2	13	17	1	1	4	0	9	-1	0	2	1	1	0	0	335	151	25		-95	550
13	22	2	13	18	1	4	1	0	9	-1	1	4	1	1	0	3	385	655	50		-122	550
13	22	2	13	19	3	2	4	0	80	-1	0	1	4	0	0	0	418	166	50		-89	550
13	22	2	13	20	3	3	1	1	80	-1	1	1	1	0	0	0	452	197	50			550
13	22	2	13	21	2	2	4	0	80	1	1	2	4	0	0	0	418	89	100		261	550
13	22	2	13	22	1	4	3	0	9	-1	1	1	4	0	0	0	435	431	100	100		550
13	22	2	13	23	1	4	2	1	9	1	0	2	4	0	0	0	418	83	50			550
13	22	2	13	24	2	4	3	0	80	-1	1	1	4	0	0	0	435	976	75		88	550
13	22	2	13	25	2	4	3	0	80	1	0	4	4	0	0	0	402	160	75			550
13	22	2	13	26	1	1	4	0	9	1	0	4	1	0	0	0	435	128	25			550
13	22	2	13	27	1	3	2	0	9	-1	1	2	3	1	0	0	468	220	100	100		550
13	22	2	13	28	1	3	1	0	9	1	1	2	1	0	0	0	402	100	75		102	550
13	22	2	13	29	1	2	1	0	9	-1	0	4	2	1	0	2	435	526	50		-159	550
13	22	2	13	30	3	2	1	0	80	-1	0	1	1	0	0	0	452	134	25			550
14	19	2	1	1	2	2	4	0	80	-1	0	3	2	0	0	0	469	501	50		70	1000
14	19	2	1	2	1	1	4	0	14	1	1	1	1	1	0	0	568	519	50		7	1000
14	19	2	1	3	1	4	1	0	14	-1	1	1	4	0	0	0	502	222	75			1000
14	19	2	1	4	1	2	1	1	14	1	0	2	2	0	0	0	535	166	50	60		1000
14	19	2	1	5	1	1	2	0	14	-1	0	1	1	0	0	0	602	198	25			1000
14	19	2	1	6	1	2	3	0	14	1	0	1	3	1	0	0	652	221	100		284	1000
14	19	2	1	7	1	4	1	0	14	1	1	4	4	0	0	0	768	264	75			1000
14	19	2	1	8	1	1	2	0	14	-1	1	NaN		99	3	0						1000
14	19	2	1	9	1	4	2	0	14	1	0	2	4	0	0	0	735	177	50			1000
14	19	2	1	10	1	1	2	0	14	-1	1	1	1	0	0	0	602	273	75		57	1000
14	19	2	1	11	1	1	3	0	14	-1	1	3	3	0	0	0	719	235	50			1000
14	19	2	1	12	1	1	2	0	14	1	1	4	2	0	0	0	702	269	75		-49	1000
14	19	2	1	13	1	4	2	0	14	-1	1	2	4	1	0	0	718	318	100			1000
14	19	2	1	14	1	3	4	0	14	-1	0	2	3	1	0	0	502	360	50			1000
14	19	2	1	15	1	3	2	1	14	-1	0	4	3	1	0	0	718	208	100		254	1000
14	19	2	1	16	1	4	1	1	14	-1	0	2	4	1	0	0	518	269	100			1000
14	19	2	1	17	3	1	4	0	80	-1	0	3	1	0	0	0	702	147	100		115	1000
14	19	2	1	18	1	3	1	0	14	1	0	4	3	0	0	0	502	223	25			1000
14	19	2	1	19	3	4	1	0	80	-1	0	3	1	0	0	0	518	402	50			1000
14	19	2	1	20	3	2	1	0	80	1	0	4	1	0	0	0	502	215	75	80		1000
14	19	2	1	21	1	1	4	0	14	-1	1	2	4	1	0	0	635	151	100	100		1000
14	19	2	1	22	3	3	1	0	80	1	1	2	1	0	0	0	735	150	75			1000
14	19	2	1	23	1	1	4	0	14	1	0	2	1	0	0	0	502	167	100			1000
14	19	2	1	24	1	2	3	0	14	-1	1	2	2	1	0	0	518	155	50			1000
14	19	2	1	25	1	3	2	0	14	1	0	2	3	0	0	0	568	356	75			1000
14	19	2	1	26	1	4	2	0	14	-1	0	2	4	1	0	0	485	168	50		-110	1000
14	19	2	1	27	2	2	4	0	80	-1	1	3	2	0	0	0	585	147	75			1000
14	19	2	1	28	1	1	3	0	14	-1	0	2	1	1	0	0	602	189	50			1000
14	19	2	1	29	1	2	1	0	14	-1	1	1	1	0	0	0	535	403	100			1000
14	19	2	1	30	3	4	1	0	80	-1	1	3	4	0	0	0	552	204	100			1000
14	19	2	2	1	1	3	2	0	14	-1	1	4	2	1	0	0	568	209	25			950
14	19	2	2	2	1	2	4	0	14	1	1	2	4	0	0	0	502	142	50			950
14	19	2	2	3	3	1	3	0	80	1	0	4	1	0	0	0	502	209	25			950
14	19	2	2	4	2	3	4	0	80	1	1	4	4	0	0	0	468	234	50			950
14	19	2	2	5	1	3	2	0	14	-1	0	3	3	0	0	0	518	123	75			950
14	19	2	2	6	1	1	3	0	14	-1	1	4	3	1	0	0	502	208	25		-145	950
14	19	2	2	7	3	1	3	0	80	-1	1	2	1	1	0	2	535	375	50		18	950
14	19	2	2	8	1	2	3	0	14	1	1	2	2	0	0	0	568	159	25		-180	950
14	19	2	2	9	1	2	1	0	14	-1	0	4	1	1	0	0	468	190	75		137	950
14	19	2	2	10	3	4	2	0	80	-1	1	3	2	0	0	0	518	149	25			950
14	19	2	2	11	1	4	2	0	14	-1	0	3	2	0	0	0	485	143	75			950
14	19	2	2	12	1	1	4	0	14	-1	1	1	4	0	0	0	518	358	75			950
14	19	2	2	13	1	3	2	0	14	1	0	2	2	0	0	0	485	128	75	90		950
14	19	2	2	14	3	3	2	0	80	-1	1	3	2	0	0	0	668	152	50			950
14	19	2	2	15	2	2	3	0	80	-1	1	3	3	0	0	0	752	136	25		-69	950
14	19	2	2	16	2	3	4	0	80	-1	1	3	4	0	0	0	618	120	50			950
14	19	2	2	17	1	1	3	1	14	-1	1	NaN		99	3	0						950
14	19	2	2	18	1	2	1	0	14	-1	0	1	1	0	0	0	468	176	50			950
14	19	2	2	19	1	1	2	0	14	1	0	3	1	1	0	0	668	113	50			950
14	19	2	2	20	1	4	3	0	14	-1	1	1	4	0	0	0	485	195	50	60		950
14	19	2	2	21	3	1	2	0	80	1	1	4	1	0	0	1	752	440	50		18	950
14	19	2	2	22	1	3	4	0	14	1	1	4	4	0	0	0	602	342	25			950
14	19	2	2	23	1	2	1	0	14	-1	0	4	2	1	0	0	502	163	75			950
14	19	2	2	24	1	1	4	0	14	1	0	4	4	0	0	0	518	126	100		279	950
14	19	2	2	25	3	1	4	0	80	1	1	4	1	0	0	0	552	351	75			950
14	19	2	2	26	1	2	3	0	14	-1	1	2	3	1	0	0	635	159	75		24	950
14	19	2	2	27	1	2	3	0	14	-1	0	2	2	1	0	0	435	196	100		236	950
14	19	2	2	28	1	4	3	0	14	-1	1	4	4	1	0	0	485	156	100			950
14	19	2	2	29	1	3	1	0	14	-1	0	4	3	1	0	0	585	140	25			950
14	19	2	2	30	1	2	1	0	14	-1	0	4	2	1	0	0	485	166	75		155	950
14	19	2	3	1	3	4	1	0	80	-1	1	3	1	0	0	0	618	115	50		2	950
14	19	2	3	2	1	2	3	0	14	-1	1	2	2	1	0	0	668	513	25		-129	950
14	19	2	3	3	1	2	1	0	14	-1	1	4	2	1	0	0	468	284	50		12	950
14	19	2	3	4	1	4	3	0	14	1	0	4	4	0	0	0	585	291	50		-123	950
14	19	2	3	5	1	1	4	0	14	-1	0	2	1	1	0	0	502	134	75			950
14	19	2	3	6	1	1	2	0	14	-1	1	4	1	1	0	0	502	157	50		21	950
14	19	2	3	7	1	3	2	0	14	-1	1	4	3	1	0	0	652	218	50	50		950
14	19	2	3	8	1	3	1	0	14	-1	0	3	3	0	0	0	552	410	25		-107	950
14	19	2	3	9	1	3	1	0	14	1	0	3	3	1	0	0	485	109	75		249	950
14	19	2	3	10	3	4	2	0	80	-1	1	3	2	0	0	0	585	134	100			950
14	19	2	3	11	2	2	3	0	80	-1	0	3	3	0	0	0	602	143	25			950
14	19	2	3	12	3	1	2	0	80	1	0	4	1	0	0	0	535	182	25	40		950
14	19	2	3	13	1	4	1	0	14	-1	0	2	4	1	0	0	418	193	50			950
14	19	2	3	14	1	2	1	0	14	1	1	2	2	0	0	0	452	169	50			950
14	19	2	3	15	3	3	2	0	80	1	1	2	3	0	0	1	768	266	50		-28	950
14	19	2	3	16	1	1	2	0	14	-1	0	4	2	1	0	0	502	345	50			950
14	19	2	3	17	1	3	4	0	14	1	1	2	3	0	0	0	502	147	75		201	950
14	19	2	3	18	1	3	4	1	14	-1	1	2	3	1	0	0	535	149	50		58	950
14	19	2	3	19	1	3	4	0	14	1	0	2	3	0	0	0	502	147	100	100		950
14	19	2	3	20	1	1	4	0	14	1	1	4	1	0	0	0	585	178	50		15	950
14	19	2	3	21	3	2	1	0	80	-1	0	3	1	0	0	0	535	163	25			950
14	19	2	3	22	3	4	1	1	80	1	1	NaN		99	3	0						950
14	19	2	3	23	1	2	1	0	14	1	0	4	1	0	0	0	535	203	100		276	950
14	19	2	3	24	3	3	1	0	80	-1	1	3	3	0	0	0	552	140	25		-218	950
14	19	2	3	25	1	3	2	0	14	-1	1	1	3	0	0	0	585	244	25			950
14	19	2	3	26	1	2	3	0	14	1	1	4	3	0	0	0	585	179	25		-243	950
14	19	2	3	27	1	4	2	0	14	1	1	4	2	0	0	0	518	163	100		275	950
14	19	2	3	28	3	2	3	0	80	1	1	2	3	0	0	0	485	185	75	60		950
14	19	2	3	29	1	3	4	0	14	1	0	2	3	0	0	0	602	114	75	70		950
14	19	2	3	30	1	4	1	0	14	-1	0	2	1	1	0	0	452	113	75			950
14	19	2	4	1	1	1	2	0	14	-1	0	4	2	1	0	0	468	208	50	50		900
14	19	2	4	2	1	4	2	0	14	-1	0	2	2	1	0	0	452	243	50	50		900
14	19	2	4	3	2	4	2	0	80	1	1	2	2	0	0	0	535	151	50			900
14	19	2	4	4	2	1	3	0	80	-1	0	1	1	0	0	0	552	176	25		-232	900
14	19	2	4	5	1	1	4	0	14	1	0	3	1	1	0	0	618	128	25			900
14	19	2	4	6	3	2	4	0	80	-1	1	3	4	0	0	0	735	119	50			900
14	19	2	4	7	2	4	3	0	80	1	1	2	3	0	0	0	452	175	100			900
14	19	2	4	8	1	2	3	0	14	1	0	1	2	1	0	0	585	239	75			900
14	19	2	4	9	3	1	2	0	80	-1	1	1	2	0	0	0	485	441	100			900
14	19	2	4	10	3	3	2	0	80	1	0	NaN		99	3	0						900
14	19	2	4	11	3	4	1	0	80	-1	1	3	1	0	0	0	552	337	100			900
14	19	2	4	12	1	2	4	0	14	-1	1	1	2	0	0	0	618	427	25		-177	900
14	19	2	4	13	1	3	4	0	14	1	1	3	3	1	0	0	618	150	100			900
14	19	2	4	14	1	2	1	0	14	-1	1	1	1	0	0	0	518	203	25	15		900
14	19	2	4	15	1	3	4	0	14	1	1	1	4	1	0	0	468	186	75		123	900
14	19	2	4	16	1	4	3	0	14	1	0	1	4	1	0	0	685	168	50			900
14	19	2	4	17	1	3	2	0	14	1	1	1	2	1	0	0	618	166	75			900
14	19	2	4	18	1	2	1	0	14	1	1	4	2	0	0	0	552	370	100	100		900
14	19	2	4	19	1	3	2	0	14	1	0	3	2	1	0	0	635	114	100		271	900
14	19	2	4	20	1	2	1	0	14	-1	0	3	1	0	0	0	585	171	75	85		900
14	19	2	4	21	1	3	1	1	14	-1	0	NaN		99	3	0						900
14	19	2	4	22	1	4	2	0	14	-1	0	1	2	0	0	0	618	238	75	78		900
14	19	2	4	23	1	1	3	0	14	-1	1	3	1	0	0	0	585	120	25			900
14	19	2	4	24	1	4	2	0	14	-1	0	1	4	0	0	0	518	192	75	80		900
14	19	2	4	25	1	4	1	1	14	1	0	4	4	0	0	0	535	360	100		231	900
14	19	2	4	26	3	1	3	0	80	1	1	2	3	0	0	0	768	159	75	15		900
14	19	2	4	27	1	3	1	1	14	-1	1	1	3	0	0	0	685	427	25			900
14	19	2	4	28	1	1	4	0	14	1	1	3	1	1	0	0	718	133	25			900
14	19	2	4	29	2	2	3	0	80	-1	1	1	2	0	0	0	518	209	100		271	900
14	19	2	4	30	1	4	1	1	14	1	0	1	1	1	0	0	602	186	25		27	900
14	19	2	5	1	1	1	2	0	14	1	0	1	1	1	0	0	518	174	100		147	850
14	19	2	5	2	3	2	3	0	80	-1	1	NaN		99	3	0						850
14	19	2	5	3	1	4	3	0	14	1	0	1	3	1	0	0	668	269	50			850
14	19	2	5	4	3	4	1	0	80	-1	0	NaN		99	3	0						850
14	19	2	5	5	1	3	2	0	14	-1	0	1	3	0	0	0	502	299	75			850
14	19	2	5	6	1	1	3	0	14	-1	1	3	1	0	0	0	635	140	100			850
14	19	2	5	7	2	3	1	0	80	-1	0	3	1	0	0	0	485	360	100	100		850
14	19	2	5	8	1	4	1	0	14	1	1	1	1	1	0	0	585	253	25			850
14	19	2	5	9	1	4	1	0	14	1	1	1	4	1	0	0	568	279	25			850
14	19	2	5	10	3	4	3	0	80	1	0	2	4	0	0	0	719	153	50			850
14	19	2	5	11	1	4	3	0	14	-1	1	1	3	0	0	0	502	177	25		-75	850
14	19	2	5	12	1	3	2	1	14	1	0	1	2	1	0	0	485	237	75	90		850
14	19	2	5	13	1	1	3	0	14	-1	0	3	1	0	0	0	485	165	75			850
14	19	2	5	14	3	3	4	0	80	-1	0	2	3	1	0	0	735	144	100		0	850
14	19	2	5	15	1	4	3	0	14	-1	0	3	3	0	0	0	668	111	75	75		850
14	19	2	5	16	1	2	3	0	14	-1	1	1	3	0	0	0	585	161	50			850
14	19	2	5	17	1	1	2	0	14	-1	1	1	1	0	0	0	502	232	100			850
14	19	2	5	18	1	4	2	0	14	-1	0	3	4	0	0	0	602	121	25		-78	850
14	19	2	5	19	1	4	3	0	14	-1	0	1	3	0	0	0	485	203	75		70	850
14	19	2	5	20	1	4	1	0	14	1	1	3	1	1	0	0	768	211	75			850
14	19	2	5	21	1	3	1	0	14	1	0	3	1	1	0	0	485	161	100		53	850
14	19	2	5	22	1	2	4	0	14	1	1	4	2	0	0	0	585	320	100			850
14	19	2	5	23	1	2	4	0	14	1	1	2	2	0	0	0	485	326	25			850
14	19	2	5	24	3	1	2	0	80	-1	1	3	1	0	0	0	535	402	75			850
14	19	2	5	25	3	2	4	0	80	-1	0	3	4	0	0	0	718	194	50		45	850
14	19	2	5	26	2	3	2	0	80	1	1	2	3	0	0	0	502	165	75		263	850
14	19	2	5	27	2	4	1	0	80	1	1	4	1	0	0	0	635	325	25	20		850
14	19	2	5	28	1	1	2	0	14	-1	1	3	2	0	0	0	518	128	50			850
14	19	2	5	29	3	1	4	0	80	-1	1	3	4	0	0	0	652	126	25		-103	850
14	19	2	5	30	3	3	1	0	80	1	0	2	3	0	0	0	418	360	75			850
14	19	2	6	1	1	3	1	0	14	1	0	2	3	0	0	0	668	152	50			800
14	19	2	6	2	1	3	1	0	14	-1	1	3	1	0	0	0	518	136	50		56	800
14	19	2	6	3	1	3	4	0	14	1	0	4	4	0	0	0	435	226	50			800
14	19	2	6	4	2	1	2	0	80	-1	0	3	2	0	0	0	535	131	50		-11	800
14	19	2	6	5	1	1	4	1	14	-1	1	1	1	0	0	0	568	492	75			800
14	19	2	6	6	1	1	2	0	14	1	1	3	1	1	0	0	685	127	100			800
14	19	2	6	7	1	1	3	0	14	1	0	1	3	1	0	0	552	208	25		-139	800
14	19	2	6	8	3	3	4	0	80	1	1	2	4	0	0	0	702	149	50		-4	800
14	19	2	6	9	1	3	4	0	14	1	0	2	4	0	0	0	568	181	100			800
14	19	2	6	10	3	2	3	0	80	1	1	2	3	0	0	0	635	585	50			800
14	19	2	6	11	1	2	4	0	14	-1	1	4	4	1	0	0	552	191	50			800
14	19	2	6	12	3	4	3	0	80	-1	1	2	3	1	0	0	718	246	50		-124	800
14	19	2	6	13	3	4	3	0	80	-1	0	1	3	0	0	0	518	221	75			800
14	19	2	6	14	1	4	2	0	14	-1	0	1	2	0	0	0	468	197	25			800
14	19	2	6	15	1	1	4	1	14	-1	1	1	1	0	0	0	568	252	50	55		800
14	19	2	6	16	1	1	2	0	14	1	0	2	2	0	0	0	485	133	50		23	800
14	19	2	6	17	1	3	4	0	14	1	1	4	3	0	0	0	652	157	100			800
14	19	2	6	18	1	2	4	1	14	1	1	2	4	0	0	0	535	149	50		89	800
14	19	2	6	19	3	2	4	0	80	-1	1	3	2	0	0	0	702	134	50	50		800
14	19	2	6	20	2	4	2	0	80	1	0	2	4	0	0	0	568	113	75		240	800
14	19	2	6	21	1	4	1	0	14	-1	1	3	4	0	0	0	668	133	25			800
14	19	2	6	22	1	2	4	1	14	-1	0	3	4	0	0	0	568	137	25			800
14	19	2	6	23	1	3	2	0	14	1	0	2	3	0	0	0	518	231	75		239	800
14	19	2	6	24	1	2	1	0	14	1	0	2	2	0	0	0	635	163	100			800
14	19	2	6	25	1	2	3	0	14	1	1	4	3	0	0	0	552	281	100		36	800
14	19	2	6	26	1	2	3	0	14	1	1	4	3	0	0	0	635	632	75			800
14	19	2	6	27	1	1	3	0	14	1	0	2	1	0	0	0	518	424	75	90		800
14	19	2	6	28	2	4	3	0	80	-1	0	1	3	0	0	0	668	241	50			800
14	19	2	6	29	3	1	4	0	80	1	1	2	4	0	0	0	568	177	100		228	800
14	19	2	6	30	1	1	2	0	14	-1	0	2	1	1	0	0	518	166	100		66	800
14	19	2	7	1	1	2	1	0	14	-1	0	1	2	0	0	0	468	189	50			750
14	19	2	7	2	1	1	3	0	14	-1	0	3	3	0	0	0	585	130	75		-16	750
14	19	2	7	3	1	1	2	0	14	-1	1	3	2	0	0	0	518	109	50	50		750
14	19	2	7	4	1	2	3	0	14	1	0	3	2	1	0	0	485	114	50		-12	750
14	19	2	7	5	1	1	2	1	14	-1	0	4	2	1	0	0	485	259	25			750
14	19	2	7	6	2	1	2	0	80	-1	0	1	2	0	0	0	635	276	75			750
14	19	2	7	7	2	1	4	0	80	-1	1	1	1	0	0	0	518	225	25		-54	750
14	19	2	7	8	1	3	1	0	14	-1	0	1	3	0	0	0	468	206	75		30	750
14	19	2	7	9	3	3	1	0	80	-1	1	1	3	0	0	0	502	283	25	15		750
14	19	2	7	10	1	4	1	0	14	-1	0	1	1	0	0	0	468	267	75			750
14	19	2	7	11	1	4	2	0	14	1	1	4	2	0	0	0	585	164	100			750
14	19	2	7	12	1	4	2	0	14	-1	1	3	2	0	0	0	635	119	75			750
14	19	2	7	13	3	3	4	0	80	1	0	2	4	0	0	0	685	176	25		40	750
14	19	2	7	14	1	2	4	0	14	-1	1	2	2	1	0	0	552	145	75			750
14	19	2	7	15	1	4	3	0	14	1	0	2	3	0	0	0	585	152	75			750
14	19	2	7	16	1	4	3	1	14	-1	0	NaN		99	3	0						750
14	19	2	7	17	3	3	2	0	80	-1	1	3	3	0	0	0	702	251	75		126	750
14	19	2	7	18	1	1	3	1	14	1	0	NaN		99	3	0						750
14	19	2	7	19	1	3	1	1	14	-1	0	1	3	0	0	0	518	333	25	10		750
14	19	2	7	20	1	2	3	0	14	1	0	4	2	0	0	0	618	207	75			750
14	19	2	7	21	1	2	4	0	14	1	0	2	2	0	0	0	552	148	50	45		750
14	19	2	7	22	1	3	2	0	14	-1	0	1	2	0	0	0	602	200	25			750
14	19	2	7	23	1	2	4	1	14	-1	1	3	2	0	0	0	618	154	50			750
14	19	2	7	24	1	2	3	0	14	1	0	NaN		99	1	0						750
14	19	2	7	25	1	4	1	0	14	1	0	1	1	1	0	0	652	210	50	75		750
14	19	2	7	26	2	1	4	0	80	1	0	4	1	0	0	0	585	293	25			750
14	19	2	7	27	2	2	1	0	80	1	0	4	2	0	0	0	518	204	25			750
14	19	2	7	28	3	3	2	0	80	1	1	2	3	0	0	0	635	140	25			750
14	19	2	7	29	2	3	2	0	80	-1	0	1	2	0	0	0	552	221	100		254	750
14	19	2	7	30	1	4	2	0	14	-1	0	1	4	0	0	0	485	244	100		-205	750
14	19	2	8	1	1	3	1	0	14	1	0	3	1	1	0	0	535	110	50		-10	700
14	19	2	8	2	1	4	3	0	14	1	0	1	4	1	0	0	568	206	75		27	700
14	19	2	8	3	3	3	4	0	80	-1	0	NaN		99	1	0						700
14	19	2	8	4	1	3	4	0	14	-1	1	1	4	0	0	0	468	200	25		253	700
14	19	2	8	5	1	4	1	0	14	-1	1	1	1	0	0	0	535	181	25		-157	700
14	19	2	8	6	1	3	2	0	14	1	0	4	3	0	0	0	502	231	100			700
14	19	2	8	7	1	2	3	0	14	-1	1	3	3	0	0	0	535	158	25			700
14	19	2	8	8	1	4	3	0	14	1	0	3	4	1	0	0	468	113	100			700
14	19	2	8	9	1	4	3	0	14	1	1	2	4	0	0	0	618	163	75			700
14	19	2	8	10	3	4	2	0	80	1	1	4	4	0	0	0	568	214	75	90		700
14	19	2	8	11	1	1	2	1	14	-1	1	2	1	1	0	0	535	527	100		140	700
14	19	2	8	12	1	2	4	0	14	1	1	1	4	1	0	0	552	389	75			700
14	19	2	8	13	1	2	3	0	14	-1	0	1	3	0	0	2	635	870	50		-83	700
14	19	2	8	14	1	3	4	0	14	-1	0	1	4	0	0	0	418	220	25			700
14	19	2	8	15	1	4	1	0	14	-1	1	3	1	0	0	0	485	120	50		66	700
14	19	2	8	16	1	1	4	0	14	-1	0	3	1	0	0	0	568	159	25		-115	700
14	19	2	8	17	3	3	1	0	80	-1	1	1	1	0	0	0	502	288	25		-137	700
14	19	2	8	18	1	4	2	0	14	-1	0	3	4	0	0	0	452	111	50			700
14	19	2	8	19	1	2	1	0	14	-1	0	3	1	0	0	0	452	118	100	50		700
14	19	2	8	20	3	1	2	0	80	1	1	2	2	0	0	0	519	144	50	60		700
14	19	2	8	21	3	1	3	0	80	-1	0	1	1	0	0	0	552	199	25		-116	700
14	19	2	8	22	2	1	3	0	80	1	1	2	1	0	0	0	452	158	100			700
14	19	2	8	23	1	3	4	0	14	-1	0	3	4	0	0	0	435	126	100			700
14	19	2	8	24	3	1	3	0	80	1	1	2	3	0	0	0	468	182	100		-157	700
14	19	2	8	25	3	1	4	0	80	-1	0	3	4	0	0	0	435	132	100		218	700
14	19	2	8	26	1	2	3	0	14	-1	1	1	3	0	0	0	518	185	50			700
14	19	2	8	27	3	3	2	0	80	1	0	2	2	0	0	0	418	129	50			700
14	19	2	8	28	1	4	3	0	14	-1	0	3	4	0	0	0	568	117	75		124	700
14	19	2	8	29	1	2	3	1	14	-1	0	3	2	0	0	0	435	146	75			700
14	19	2	8	30	1	3	1	0	14	-1	1	2	1	1	0	0	435	124	100			700
14	19	2	9	1	1	2	1	0	14	1	1	2	1	0	0	0	552	130	75			650
14	19	2	9	2	1	4	1	1	14	1	1	2	4	0	0	0	552	184	75		110	650
14	19	2	9	3	1	1	3	0	14	-1	1	2	3	1	0	0	452	124	100	100		650
14	19	2	9	4	1	2	4	0	14	1	1	4	2	0	0	0	485	162	100	100		650
14	19	2	9	5	1	1	3	0	14	1	1	2	1	0	0	0	435	139	25			650
14	19	2	9	6	1	1	2	0	14	-1	0	4	1	1	0	0	518	288	75		106	650
14	19	2	9	7	1	2	1	0	14	-1	0	2	2	1	0	0	435	144	50		114	650
14	19	2	9	8	1	2	1	0	14	1	0	NaN		99	3	0						650
14	19	2	9	9	1	3	1	0	14	-1	1	2	3	1	0	0	468	121	25		-223	650
14	19	2	9	10	1	1	2	0	14	-1	0	4	2	1	0	0	468	269	50			650
14	19	2	9	11	3	2	4	0	80	-1	1	3	4	0	0	0	485	226	100			650
14	19	2	9	12	3	2	1	0	80	-1	1	3	2	0	0	0	435	138	75		78	650
14	19	2	9	13	3	2	1	0	80	-1	0	3	2	0	0	0	468	115	100		208	650
14	19	2	9	14	1	2	1	0	14	1	0	4	2	0	0	0	502	157	25			650
14	19	2	9	15	1	2	1	1	14	-1	1	1	1	0	0	0	435	296	100			650
14	19	2	9	16	1	3	2	0	14	-1	1	4	3	1	0	0	452	175	50		-182	650
14	19	2	9	17	1	3	1	0	14	1	1	4	1	0	0	0	485	259	50		-2	650
14	19	2	9	18	1	1	3	0	14	1	1	4	1	0	0	0	468	160	25			650
14	19	2	9	19	3	1	2	0	80	-1	0	3	1	0	0	0	535	133	100			650
14	19	2	9	20	1	2	4	0	14	-1	1	2	2	1	0	0	452	153	50		118	650
14	19	2	9	21	1	2	4	0	14	-1	1	1	4	0	0	0	602	238	50		12	650
14	19	2	9	22	2	3	1	0	80	-1	0	3	3	0	0	0	468	506	75		-88	650
14	19	2	9	23	1	4	1	0	14	-1	1	3	1	0	0	0	468	131	100			650
14	19	2	9	24	1	4	3	0	14	1	1	1	3	1	0	0	485	203	25		-149	650
14	19	2	9	25	3	2	4	0	80	1	0	2	2	0	0	0	469	122	50		7	650
14	19	2	9	26	3	2	4	0	80	1	0	2	4	0	0	0	468	125	50			650
14	19	2	9	27	3	4	3	0	80	-1	1	3	3	0	0	0	452	128	25		128	650
14	19	2	9	28	3	2	1	0	80	1	0	2	2	0	0	0	468	397	50		46	650
14	19	2	9	29	1	1	2	0	14	-1	0	4	1	1	0	0	418	189	25			650
14	19	2	9	30	3	4	3	0	80	1	0	4	4	0	0	0	535	371	100			650
14	19	2	10	1	1	3	4	0	14	1	0	4	3	0	0	0	418	147	100	100		600
14	19	2	10	2	1	2	3	0	14	1	1	2	2	0	0	0	469	104	75			600
14	19	2	10	3	1	1	4	0	14	-1	1	4	1	1	0	0	468	195	25	15		600
14	19	2	10	4	1	4	2	0	14	1	0	NaN		99	1	0						600
14	19	2	10	5	2	2	3	0	80	1	1	2	2	0	0	0	402	441	75			600
14	19	2	10	6	3	4	2	0	80	1	0	2	2	0	0	0	418	148	100	100		600
14	19	2	10	7	1	4	1	0	14	-1	1	1	1	0	0	0	535	436	25			600
14	19	2	10	8	3	2	3	0	80	1	0	2	3	0	0	0	418	293	50			600
14	19	2	10	9	3	1	3	0	80	1	0	2	1	0	0	0	385	175	25			600
14	19	2	10	10	2	1	3	0	80	-1	0	1	3	0	0	0	468	234	25	10		600
14	19	2	10	11	1	2	1	0	14	1	1	4	2	0	0	0	485	222	25		-14	600
14	19	2	10	12	1	2	4	0	14	1	0	2	2	0	0	0	368	143	50			600
14	19	2	10	13	2	4	3	0	80	1	0	4	3	0	0	0	418	220	25	30		600
14	19	2	10	14	1	1	3	0	14	-1	1	NaN		99	3	0						600
14	19	2	10	15	1	3	4	0	14	1	1	4	3	0	0	0	452	180	50			600
14	19	2	10	16	2	3	4	0	80	-1	1	3	3	0	0	0	435	311	100			600
14	19	2	10	17	1	3	1	0	14	-1	1	2	1	1	0	0	485	341	75			600
14	19	2	10	18	3	4	1	0	80	-1	1	3	1	0	0	0	452	168	100			600
14	19	2	10	19	2	1	2	0	80	-1	0	3	2	0	0	0	402	136	75			600
14	19	2	10	20	3	3	2	0	80	1	0	2	2	0	0	0	518	179	75	15		600
14	19	2	10	21	1	1	2	0	14	-1	1	1	2	0	0	0	535	220	75	90		600
14	19	2	10	22	1	4	3	0	14	-1	1	3	3	0	0	0	535	137	75	90		600
14	19	2	10	23	1	3	2	0	14	1	1	4	2	0	0	0	435	292	75	90		600
14	19	2	10	24	1	1	3	0	14	1	0	2	3	0	0	0	468	175	25			600
14	19	2	10	25	3	3	4	0	80	1	1	4	3	0	0	0	468	169	75		200	600
14	19	2	10	26	1	1	4	0	14	-1	0	2	1	1	0	0	435	154	25	10		600
14	19	2	10	27	1	2	4	0	14	1	0	2	2	0	0	0	435	491	75	90		600
14	19	2	10	28	1	4	1	0	14	-1	0	4	1	1	0	0	552	313	50			600
14	19	2	10	29	1	1	4	0	14	-1	1	2	1	1	0	0	418	162	25			600
14	19	2	10	30	1	2	4	0	14	-1	0	4	2	1	0	0	468	158	50			600
14	19	2	11	1	2	3	2	0	80	-1	1	1	2	0	0	0	502	184	75	90		550
14	19	2	11	2	1	2	4	0	14	1	0	NaN		99	3	0						550
14	19	2	11	3	1	2	3	0	14	1	0	2	2	0	0	0	452	124	50			550
14	19	2	11	4	1	2	1	0	14	-1	0	2	2	1	0	0	402	174	50	50		550
14	19	2	11	5	1	2	4	0	14	1	0	2	2	0	0	2	435	322	50		-47	550
14	19	2	11	6	1	1	4	0	14	1	0	4	1	0	0	0	402	235	25			550
14	19	2	11	7	1	1	2	0	14	1	0	2	2	0	0	0	468	169	75			550
14	19	2	11	8	1	3	1	0	14	-1	0	4	1	1	0	0	402	212	25		167	550
14	19	2	11	9	1	4	3	1	14	1	1	4	3	0	0	0	502	223	75	90		550
14	19	2	11	10	1	1	3	0	14	1	1	NaN		99	1	0						550
14	19	2	11	11	1	4	2	0	14	-1	0	4	2	1	0	0	368	200	75		129	550
14	19	2	11	12	1	4	3	0	14	-1	1	4	4	1	0	0	435	199	100			550
14	19	2	11	13	2	4	1	0	80	-1	1	1	1	0	0	0	468	277	50			550
14	19	2	11	14	1	3	4	0	14	-1	0	3	4	0	0	0	435	292	50			550
14	19	2	11	15	1	4	2	0	14	1	0	1	2	1	0	0	452	435	50		-40	550
14	19	2	11	16	3	3	1	0	80	-1	1	3	1	0	0	0	485	172	75			550
14	19	2	11	17	3	2	3	0	80	-1	0	3	3	0	0	0	502	221	25			550
14	19	2	11	18	3	2	3	1	80	1	0	NaN		99	1	0						550
14	19	2	11	19	1	3	1	0	14	1	0	3	3	1	0	0	452	147	50		117	550
14	19	2	11	20	1	4	3	0	14	-1	1	2	3	1	0	0	452	134	50		-18	550
14	19	2	11	21	2	3	1	0	80	1	0	4	3	0	0	0	418	277	25			550
14	19	2	11	22	3	3	4	0	80	1	1	NaN		99	1	0						550
14	19	2	11	23	1	1	3	0	14	1	0	4	3	0	0	0	385	195	100			550
14	19	2	11	24	1	3	4	0	14	-1	1	4	3	1	0	0	402	177	50		-2	550
14	19	2	11	25	2	4	2	0	80	-1	1	3	2	0	0	0	435	111	100		172	550
14	19	2	11	26	1	3	2	1	14	-1	0	NaN		99	3	0						550
14	19	2	11	27	1	2	1	0	14	1	1	4	1	0	0	0	452	256	25		52	550
14	19	2	11	28	1	3	1	0	14	-1	0	4	1	1	0	0	418	189	100			550
14	19	2	11	29	1	1	4	0	14	1	1	NaN		99	3	0						550
14	19	2	11	30	2	4	2	0	80	1	1	NaN		99	1	0						550
14	19	2	12	1	1	1	4	0	14	-1	1	2	1	1	0	0	418	107	75		-8	500
14	19	2	12	2	1	2	3	0	14	-1	0	NaN		99	1	0						500
14	19	2	12	3	1	3	1	0	14	1	0	4	1	0	0	0	335	173	50			500
14	19	2	12	4	2	2	1	0	80	1	0	4	1	0	0	0	368	257	100			500
14	19	2	12	5	1	3	4	0	14	1	1	4	3	0	0	0	385	226	25		-258	500
14	19	2	12	6	1	3	2	0	14	1	0	2	2	0	0	0	402	445	50			500
14	19	2	12	7	1	3	2	1	14	1	1	NaN		99	1	0						500
14	19	2	12	8	1	4	2	0	14	-1	1	4	2	1	0	0	352	213	75			500
14	19	2	12	9	3	4	2	0	80	1	1	4	2	0	0	0	318	262	75		273	500
14	19	2	12	10	3	4	3	0	80	1	0	4	4	0	0	0	368	205	50		103	500
14	19	2	12	11	3	3	1	0	80	-1	0	3	1	0	0	0	335	382	100			500
14	19	2	12	12	3	1	3	0	80	-1	1	4	1	1	0	1	418	513	50		-170	500
14	19	2	12	13	1	1	3	0	14	1	0	1	1	1	0	3	402	292	50		121	500
14	19	2	12	14	3	3	1	0	80	1	1	2	1	0	0	0	368	170	50		233	500
14	19	2	12	15	1	3	4	0	14	1	1	NaN		99	3	0						500
14	19	2	12	16	1	4	2	0	14	1	1	2	2	0	0	0	402	444	100		132	500
14	19	2	12	17	3	2	1	0	80	1	1	2	1	0	0	0	452	220	100			500
14	19	2	12	18	1	1	4	0	14	1	1	4	1	0	0	0	368	221	25			500
14	19	2	12	19	3	1	2	0	80	1	0	4	2	0	0	0	402	153	25			500
14	19	2	12	20	1	4	2	0	14	1	0	2	2	0	0	0	368	147	75		-198	500
14	19	2	12	21	2	3	4	0	80	-1	1	3	3	0	0	0	435	163	25		-139	500
14	19	2	12	22	1	4	3	0	14	1	0	4	3	0	0	0	418	207	75		163	500
14	19	2	12	23	1	1	2	0	14	1	0	4	1	0	0	0	385	218	25			500
14	19	2	12	24	1	3	1	0	14	-1	0	4	1	1	0	0	368	147	25			500
14	19	2	12	25	1	4	2	0	14	1	1	4	2	0	0	0	418	175	100		205	500
14	19	2	12	26	1	4	2	0	14	1	1	4	2	0	0	0	368	174	25	15		500
14	19	2	12	27	1	3	2	0	14	1	1	4	2	0	0	0	402	141	75		182	500
14	19	2	12	28	1	2	1	0	14	-1	0	3	2	0	0	0	402	168	50	60		500
14	19	2	12	29	2	1	3	0	80	1	1	4	1	0	0	0	402	151	50		6	500
14	19	2	12	30	1	2	1	0	14	1	0	4	1	0	0	0	385	167	25			500
14	19	2	13	1	1	3	4	0	14	-1	0	4	4	1	0	0	352	149	100			450
14	19	2	13	2	2	4	1	0	80	-1	0	1	4	0	0	0	368	241	100			450
14	19	2	13	3	1	2	4	0	14	-1	1	NaN		99	1	0						450
14	19	2	13	4	1	4	3	1	14	1	1	NaN		99	1	0						450
14	19	2	13	5	3	1	2	0	80	-1	0	3	2	0	0	0	402	248	50			450
14	19	2	13	6	1	4	1	0	14	-1	0	NaN		99	1	0						450
14	19	2	13	7	1	2	4	0	14	1	1	3	4	1	0	0	302	285	25			450
14	19	2	13	8	1	4	1	0	14	-1	0	3	1	0	0	0	352	165	25			450
14	19	2	13	9	1	3	2	0	14	1	1	3	3	1	0	0	385	168	100		24	450
14	19	2	13	10	1	1	3	0	14	1	0	1	1	1	0	2	318	982	50		-195	450
14	19	2	13	11	1	4	3	0	14	-1	1	3	4	0	0	0	402	114	100		178	450
14	19	2	13	12	1	2	4	1	14	1	0	NaN		99	1	0						450
14	19	2	13	13	1	1	3	0	14	-1	1	1	1	0	0	0	402	232	75		150	450
14	19	2	13	14	1	4	2	0	14	1	1	4	2	0	0	0	335	368	100		-207	450
14	19	2	13	15	1	4	1	0	14	-1	0	3	1	0	0	0	402	136	100			450
14	19	2	13	16	3	3	4	1	80	1	1	2	4	0	0	0	368	180	100	100		450
14	19	2	13	17	1	3	4	0	14	-1	1	NaN		99	1	0						450
14	19	2	13	18	1	1	4	0	14	-1	0	1	1	0	0	0	352	177	100			450
14	19	2	13	19	1	4	1	1	14	1	0	NaN		99	1	0						450
14	19	2	13	20	1	1	2	0	14	-1	1	1	1	0	0	0	402	425	75			450
14	19	2	13	21	1	2	4	0	14	-1	0	2	2	1	0	0	385	166	100	30		450
14	19	2	13	22	3	1	3	0	80	1	1	2	1	0	0	0	335	165	75			450
14	19	2	13	23	1	1	2	0	14	1	0	4	1	0	0	0	352	249	50	55		450
14	19	2	13	24	1	4	1	0	14	-1	0	1	1	0	0	2	369	580	50		177	450
14	19	2	13	25	1	3	4	0	14	-1	0	NaN		99	1	0						450
14	19	2	13	26	1	3	1	0	14	1	1	2	1	0	0	0	385	241	25			450
14	19	2	13	27	3	2	3	0	80	1	0	NaN		99	1	0						450
14	19	2	13	28	1	1	2	0	14	1	0	NaN		99	3	0						450
14	19	2	13	29	3	2	1	0	80	1	1	2	1	0	0	0	368	120	50	40		450
14	19	2	13	30	2	4	3	1	80	-1	1	NaN		99	3	0						450
15	20	2	1	1	1	2	1	0	19	1	0	4	1	0	0	0	718	291	25			1000
15	20	2	1	2	3	4	3	0	80	1	0	4	3	0	0	0	585	288	25			1000
15	20	2	1	3	3	3	4	0	80	1	0	4	4	0	0	0	768	259	100		196	1000
15	20	2	1	4	3	2	4	0	80	-1	0	3	4	0	0	0	718	234	75			1000
15	20	2	1	5	1	4	1	0	19	-1	0	3	1	0	0	0	602	262	50		12	1000
15	20	2	1	6	1	2	1	0	19	-1	1	1	2	0	0	0	818	394	25		-83	1000
15	20	2	1	7	1	3	4	0	19	1	0	2	3	0	0	0	585	262	75			1000
15	20	2	1	8	1	1	2	0	19	1	0	1	2	1	0	3	718	818	50		15	1000
15	20	2	1	9	1	2	3	0	19	-1	1	4	2	1	0	0	752	323	25			1000
15	20	2	1	10	1	3	2	0	19	-1	1	2	2	1	0	0	818	402	100		198	1000
15	20	2	1	11	1	4	3	0	19	1	1	2	4	0	0	0	752	967	100			1000
15	20	2	1	12	3	1	3	0	80	1	0	4	1	0	0	0	868	329	100			1000
15	20	2	1	13	2	1	2	0	80	1	1	2	1	0	0	0	718	197	50			1000
15	20	2	1	14	1	2	4	0	19	1	1	2	4	0	0	0	602	572	100		268	1000
15	20	2	1	15	1	1	4	0	19	-1	1	4	1	1	0	0	635	1986	50	70		1000
15	20	2	1	16	2	2	1	0	80	1	0	2	2	0	0	0	585	282	75		103	1000
15	20	2	1	17	1	4	2	1	19	-1	1	NaN		99	1	0						1000
15	20	2	1	18	1	4	2	0	19	1	1	2	2	0	0	0	918	1196	25		-155	1000
15	20	2	1	19	1	3	1	0	19	-1	0	4	1	1	0	0	902	512	25			1000
15	20	2	1	20	1	4	3	0	19	-1	0	3	3	0	0	0	918	725	75			1000
15	20	2	1	21	1	2	4	1	19	1	1	NaN		99	3	0						1000
15	20	2	1	22	1	2	3	0	19	1	1	4	2	0	0	0	935	409	25			1000
15	20	2	1	23	1	4	3	0	19	-1	1	4	4	1	0	0	901	489	100			1000
15	20	2	1	24	3	1	4	0	80	-1	0	NaN		99	1	0						1000
15	20	2	1	25	1	4	1	0	19	-1	0	4	1	1	0	0	585	505	75	70		1000
15	20	2	1	26	2	1	3	0	80	-1	0	3	1	0	0	0	452	403	75	80		1000
15	20	2	1	27	2	1	3	0	80	-1	1	3	3	0	0	0	618	593	100			1000
15	20	2	1	28	1	2	4	0	19	-1	1	1	2	0	0	0	668	319	25			1000
15	20	2	1	29	1	1	3	0	19	-1	1	1	1	0	0	2	668	1358	50		36	1000
15	20	2	1	30	1	2	4	0	19	-1	0	1	2	0	0	2	502	1149	50		-5	1000
15	20	2	2	1	1	1	2	0	19	-1	1	4	2	1	0	0	552	355	25			1000
15	20	2	2	2	1	3	1	0	19	1	1	4	1	0	0	0	618	334	50	60		1000
15	20	2	2	3	1	1	3	0	19	1	0	2	3	0	0	0	502	352	50	60		1000
15	20	2	2	4	3	3	4	0	80	1	1	4	4	0	0	0	552	379	50		7	1000
15	20	2	2	5	1	3	1	0	19	-1	1	4	1	1	0	0	502	318	25			1000
15	20	2	2	6	3	2	4	0	80	1	1	4	2	0	0	0	552	279	75		72	1000
15	20	2	2	7	1	1	2	0	19	1	1	2	1	0	0	3	552	667	50		13	1000
15	20	2	2	8	1	1	3	0	19	-1	1	4	3	1	0	0	552	636	75			1000
15	20	2	2	9	3	1	3	0	80	1	1	2	1	0	0	0	602	651	25		-187	1000
15	20	2	2	10	1	1	3	0	19	-1	0	NaN		99	3	0						1000
15	20	2	2	11	3	1	4	0	80	1	1	4	1	0	0	1	702	1264	50		-8	1000
15	20	2	2	12	3	2	4	0	80	1	0	2	2	0	0	0	568	205	75		53	1000
15	20	2	2	13	3	3	1	0	80	-1	1	3	3	0	0	0	568	797	100	100		1000
15	20	2	2	14	1	1	3	0	19	-1	0	2	3	1	0	0	652	219	25			1000
15	20	2	2	15	1	1	3	0	19	-1	0	4	1	1	0	0	618	569	25	80		1000
15	20	2	2	16	1	3	1	1	19	-1	1	NaN		99	3	0						1000
15	20	2	2	17	1	1	2	0	19	1	0	2	1	0	0	0	652	273	100		249	1000
15	20	2	2	18	3	3	2	1	80	1	1	4	3	0	0	1	935	629	50		-211	1000
15	20	2	2	19	1	4	1	0	19	-1	0	2	1	1	0	0	535	210	50			1000
15	20	2	2	20	1	4	2	1	19	1	1	2	2	0	0	0	652	215	75		127	1000
15	20	2	2	21	1	4	2	0	19	1	0	2	4	0	0	0	568	187	25			1000
15	20	2	2	22	1	1	4	1	19	-1	1	NaN		99	3	0						1000
15	20	2	2	23	3	1	4	0	80	-1	0	3	4	0	0	0	768	237	75			1000
15	20	2	2	24	1	4	1	0	19	-1	1	4	1	1	0	0	652	347	50		4	1000
15	20	2	2	25	1	4	1	0	19	-1	1	1	4	0	0	2	935	567	50		37	1000
15	20	2	2	26	1	1	3	0	19	-1	1	4	3	1	0	0	635	353	100		246	1000
15	20	2	2	27	2	2	4	1	80	1	1	4	2	0	0	0	652	253	25		-115	1000
15	20	2	2	28	1	4	1	0	19	-1	0	4	1	1	0	0	668	870	75			1000
15	20	2	2	29	1	1	3	0	19	-1	1	4	3	1	0	2	868	1459	50		11	1000
15	20	2	2	30	2	2	4	0	80	-1	1	3	2	0	0	0	652	231	50		0	1000
15	20	2	3	1	1	2	1	0	19	-1	0	4	2	1	0	0	518	357	50			1000
15	20	2	3	2	1	4	2	0	19	-1	0	1	4	0	0	0	752	458	100			1000
15	20	2	3	3	1	3	1	1	19	-1	0	2	1	1	0	0	602	268	75			1000
15	20	2	3	4	1	1	3	0	19	1	0	2	3	0	0	2	785	1246	50		-3	1000
15	20	2	3	5	3	3	1	0	80	-1	0	3	3	0	0	0	602	358	25		-180	1000
15	20	2	3	6	1	3	2	0	19	1	0	2	3	0	0	0	568	182	25		-164	1000
15	20	2	3	7	1	1	2	0	19	-1	1	1	1	0	0	3	735	527	50		-25	1000
15	20	2	3	8	1	4	3	1	19	-1	0	NaN		99	3	0						1000
15	20	2	3	9	1	3	4	1	19	-1	0	2	3	1	0	0	568	284	100	100		1000
15	20	2	3	10	3	3	1	0	80	1	0	4	1	0	0	0	535	324	50		6	1000
15	20	2	3	11	1	4	1	1	19	1	0	NaN		99	3	0						1000
15	20	2	3	12	1	2	3	0	19	-1	1	4	2	1	0	0	785	608	75			1000
15	20	2	3	13	1	4	2	0	19	1	1	2	2	0	0	0	768	805	25			1000
15	20	2	3	14	1	1	4	0	19	1	1	4	1	0	0	0	668	767	25		-47	1000
15	20	2	3	15	1	2	1	0	19	1	1	3	2	1	0	0	735	812	25			1000
15	20	2	3	16	1	2	1	0	19	-1	1	4	1	1	0	0	752	857	50			1000
15	20	2	3	17	1	1	3	0	19	1	0	2	3	0	0	0	585	273	100			1000
15	20	2	3	18	3	1	2	0	80	1	1	2	2	0	0	0	718	419	25			1000
15	20	2	3	19	1	3	2	0	19	1	1	4	3	0	0	3	552	1058	50		3	1000
15	20	2	3	20	3	4	2	0	80	1	1	2	2	0	0	0	702	606	75	80		1000
15	20	2	3	21	1	3	4	0	19	1	0	2	3	0	0	0	718	764	50	70		1000
15	20	2	3	22	1	1	2	0	19	1	1	2	1	0	0	0	635	1043	50			1000
15	20	2	3	23	1	1	4	0	19	1	1	2	4	0	0	0	735	231	25	30		1000
15	20	2	3	24	1	4	3	0	19	-1	0	1	3	0	0	1	702	1129	50		65	1000
15	20	2	3	25	1	3	2	0	19	-1	1	4	3	1	0	0	702	1186	75			1000
15	20	2	3	26	2	4	1	0	80	1	0	4	1	0	0	0	618	568	75			1000
15	20	2	3	27	1	3	1	1	19	1	1	2	1	0	0	0	785	700	100			1000
15	20	2	3	28	1	4	2	1	19	1	1	2	2	0	0	2	785	1391	50		-19	1000
15	20	2	3	29	1	1	4	0	19	1	0	2	4	0	0	2	735	578	50		78	1000
15	20	2	3	30	1	2	1	0	19	1	0	2	2	0	0	0	735	205	50	50		1000
15	20	2	4	1	1	4	3	0	19	-1	0	1	4	0	0	2	585	1196	50		70	1000
15	20	2	4	2	1	2	4	1	19	-1	0	NaN		99	3	0						1000
15	20	2	4	3	1	2	3	0	19	1	1	2	2	0	0	0	818	253	50		111	1000
15	20	2	4	4	3	2	4	0	80	1	0	2	4	0	0	0	652	413	75			1000
15	20	2	4	5	1	2	3	0	19	1	1	4	3	0	0	0	768	757	75			1000
15	20	2	4	6	1	1	2	0	19	1	0	4	1	0	0	0	618	1307	50	60		1000
15	20	2	4	7	1	1	2	0	19	1	0	2	2	0	0	0	635	405	75		124	1000
15	20	2	4	8	1	4	3	0	19	-1	0	4	3	1	0	3	718	964	50		31	1000
15	20	2	4	9	3	4	2	0	80	-1	1	1	2	0	0	0	668	297	75			1000
15	20	2	4	10	1	3	2	0	19	1	1	2	3	0	0	0	552	388	75			1000
15	20	2	4	11	1	2	1	0	19	1	0	4	1	0	0	0	618	1116	100		218	1000
15	20	2	4	12	1	1	2	0	19	1	1	2	2	0	0	3	568	557	50		131	1000
15	20	2	4	13	1	3	4	0	19	1	0	2	4	0	0	0	602	233	75		141	1000
15	20	2	4	14	1	1	3	0	19	1	0	1	1	1	0	2	735	1018	50		130	1000
15	20	2	4	15	3	3	2	0	80	-1	1	1	2	0	0	1	702	371	50		-54	1000
15	20	2	4	16	3	2	1	1	80	1	0	NaN		99	3	0						1000
15	20	2	4	17	1	1	4	0	19	-1	1	1	4	0	0	0	768	520	50		0	1000
15	20	2	4	18	2	2	1	0	80	1	1	4	1	0	0	0	635	572	25		-114	1000
15	20	2	4	19	1	4	3	0	19	-1	1	1	4	0	0	2	618	889	50		5	1000
15	20	2	4	20	1	1	2	0	19	-1	1	3	2	0	0	2	685	1431	50		-64	1000
15	20	2	4	21	1	4	1	0	19	1	1	4	4	0	0	0	735	447	100		260	1000
15	20	2	4	22	1	1	4	0	19	-1	0	1	1	0	0	0	502	358	100			1000
15	20	2	4	23	1	4	3	0	19	1	0	1	3	1	0	0	618	287	100	70		1000
15	20	2	4	24	2	4	2	0	80	1	0	2	2	0	0	0	568	202	100			1000
15	20	2	4	25	2	3	2	1	80	1	1	2	2	0	0	0	602	164	50			1000
15	20	2	4	26	2	3	2	0	80	1	0	2	3	0	0	0	635	371	100			1000
15	20	2	4	27	1	1	4	0	19	-1	0	4	1	1	0	0	568	475	50			1000
15	20	2	4	28	3	4	3	0	80	-1	1	3	3	0	0	0	718	591	100			1000
15	20	2	4	29	1	4	1	1	19	-1	1	NaN		99	3	0						1000
15	20	2	4	30	1	4	2	0	19	1	1	4	4	0	0	3	702	622	50		11	1000
15	20	2	5	1	3	4	3	0	80	1	1	NaN		99	3	0						1000
15	20	2	5	2	1	4	3	1	19	-1	0	2	3	1	0	0	502	231	100		278	1000
15	20	2	5	3	1	2	3	0	19	1	1	2	2	0	0	0	818	240	75	60		1000
15	20	2	5	4	1	2	4	1	19	1	0	3	2	1	0	0	868	509	75			1000
15	20	2	5	5	1	1	4	0	19	1	0	4	1	0	0	0	818	325	100		233	1000
15	20	2	5	6	1	3	4	0	19	-1	1	1	4	0	0	0	735	256	100		222	1000
15	20	2	5	7	1	2	1	0	19	-1	0	4	1	1	0	0	752	269	75			1000
15	20	2	5	8	1	4	3	0	19	1	0	2	4	0	0	2	685	531	50		66	1000
15	20	2	5	9	3	4	1	1	80	1	1	4	1	0	0	0	752	590	25			1000
15	20	2	5	10	1	3	1	0	19	1	0	4	1	0	0	0	768	274	25			1000
15	20	2	5	11	1	2	3	0	19	1	1	2	3	0	0	0	735	187	50	50		1000
15	20	2	5	12	1	3	1	0	19	-1	0	3	1	0	0	2	768	1184	50		-37	1000
15	20	2	5	13	1	4	1	0	19	1	0	2	1	0	0	2	702	676	50		103	1000
15	20	2	5	14	1	2	1	0	19	1	1	2	2	0	0	0	685	222	25	40		1000
15	20	2	5	15	1	3	4	0	19	1	0	1	3	1	0	2	635	1281	50		-5	1000
15	20	2	5	16	1	3	2	0	19	1	1	NaN		99	3	0						1000
15	20	2	5	17	1	2	1	0	19	-1	1	3	1	0	0	2	635	861	50		2	1000
15	20	2	5	18	2	2	3	0	80	-1	1	3	2	0	0	0	635	375	100		133	1000
15	20	2	5	19	1	3	1	0	19	1	0	2	3	0	0	0	685	229	75			1000
15	20	2	5	20	1	3	2	0	19	1	0	4	3	0	0	3	702	579	50		31	1000
15	20	2	5	21	1	3	2	0	19	1	1	4	3	0	0	0	768	339	50		-133	1000
15	20	2	5	22	1	3	2	0	19	-1	1	3	2	0	0	1	685	808	50		-130	1000
15	20	2	5	23	1	3	4	0	19	-1	0	1	4	0	0	0	818	237	100		235	1000
15	20	2	5	24	2	1	4	0	80	-1	0	1	1	0	0	0	585	307	25			1000
15	20	2	5	25	3	3	4	0	80	1	1	4	3	0	0	0	585	323	50		-58	1000
15	20	2	5	26	1	4	3	0	19	-1	1	3	4	0	0	3	668	627	50		118	1000
15	20	2	5	27	2	1	2	0	80	-1	0	1	2	0	0	0	468	335	25			1000
15	20	2	5	28	3	4	1	0	80	1	0	4	4	0	0	0	585	313	50		-82	1000
15	20	2	5	29	1	3	2	0	19	-1	1	1	3	0	0	3	768	818	50		-27	1000
15	20	2	5	30	1	2	1	0	19	1	0	4	2	0	0	0	618	398	100			1000
15	20	2	6	1	3	1	3	0	80	-1	1	3	1	0	0	0	602	259	50			1000
15	20	2	6	2	1	2	3	0	19	1	0	2	2	0	0	0	485	259	100			1000
15	20	2	6	3	1	2	4	0	19	1	1	3	4	1	0	0	702	268	100			1000
15	20	2	6	4	1	1	3	0	19	-1	0	2	3	1	0	0	702	518	25	30		1000
15	20	2	6	5	1	3	1	0	19	1	0	2	1	0	0	0	618	474	100			1000
15	20	2	6	6	1	3	2	0	19	1	0	2	2	0	0	2	768	1100	50		4	1000
15	20	2	6	7	1	3	4	0	19	1	1	4	3	0	0	0	585	425	100			1000
15	20	2	6	8	1	4	1	0	19	1	1	2	1	0	0	0	585	279	50		-6	1000
15	20	2	6	9	3	1	3	0	80	1	0	2	1	0	0	0	585	266	75		102	1000
15	20	2	6	10	1	1	4	0	19	1	0	4	4	0	0	0	568	373	50	60		1000
15	20	2	6	11	1	4	1	0	19	-1	1	3	1	0	0	0	718	304	50			1000
15	20	2	6	12	1	4	2	0	19	-1	1	2	2	1	0	0	902	300	75	66		1000
15	20	2	6	13	1	2	4	0	19	1	1	4	2	0	0	0	668	1050	100			1000
15	20	2	6	14	2	3	1	0	80	-1	1	1	3	0	0	3	685	507	50		-37	1000
15	20	2	6	15	1	2	1	0	19	-1	0	4	1	1	0	0	468	280	100			1000
15	20	2	6	16	1	1	4	0	19	1	0	2	4	0	0	0	568	203	75			1000
15	20	2	6	17	1	1	3	0	19	1	1	4	1	0	0	0	585	384	75			1000
15	20	2	6	18	2	2	1	0	80	1	0	2	1	0	0	0	568	227	25	30		1000
15	20	2	6	19	1	1	3	0	19	1	1	4	1	0	0	0	735	742	50		-2	1000
15	20	2	6	20	3	4	2	1	80	1	1	4	2	0	0	0	652	266	50			1000
15	20	2	6	21	1	2	1	0	19	-1	0	2	1	1	0	0	485	356	25	40		1000
15	20	2	6	22	1	1	2	0	19	-1	0	4	2	1	0	0	552	914	100	100		1000
15	20	2	6	23	1	3	2	0	19	1	0	2	3	0	0	0	618	232	75	70		1000
15	20	2	6	24	1	1	2	1	19	-1	1	2	1	1	0	0	702	459	100		241	1000
15	20	2	6	25	2	4	2	0	80	-1	0	3	4	0	0	0	568	182	50	50		1000
15	20	2	6	26	3	1	2	0	80	-1	0	3	2	0	0	0	702	232	75	50		1000
15	20	2	6	27	3	3	2	0	80	-1	1	3	2	0	0	0	618	403	50			1000
[truncated: 4,045 more rows]

## Sheet: Fig3c
Exp 2
id	age	session	block	block_trial	trial_cond	col_opt1	col_opt2	verbal_color	motion_coh	motion_dir	targ_onset	targ_dist	targ_choice	targ_col	error	miss	CoM_type	RT	MT	percCol_outcome	percCol_rating	SoA_rating_raw	RT_deadline
1	21	2	1	1	3	1	2	0	80	1	1	1	2	2	0	0	0	602	511	50		-55	1000
1	21	2	1	2	1	1	4	0	19	1	0	1	2	1	0	0	0	452	423	100			1000
1	21	2	1	4	3	4	1	0	80	-1	1	2	3	4	0	0	0	535	997	50		-2	1000
1	21	2	1	5	3	4	1	0	80	-1	1	1	3	1	0	0	0	485	955	100		199	1000
1	21	2	1	6	3	2	1	0	80	-1	1	2	3	2	0	0	0	418	426	25	79		1000
1	21	2	1	7	1	1	4	0	19	-1	0	2	3	4	0	0	0	485	237	25			1000
1	21	2	1	8	1	4	2	0	19	1	0	1	3	4	1	0	0	518	381	25	5		1000
1	21	2	1	9	1	1	3	0	19	-1	1	1	3	1	0	0	0	502	630	25		-5	1000
1	21	2	1	10	1	2	4	0	19	1	0	1	3	2	1	0	0	502	388	50		-19	1000
1	21	2	1	11	3	4	3	0	80	1	1	1	4	4	0	0	0	468	868	50			1000
1	21	2	1	12	1	1	2	0	19	1	1	2	4	1	0	0	1	435	957	50		3	1000
1	21	2	1	13	1	3	1	1	19	-1	0	2	1	3	0	0	3	418	917	50		30	1000
1	21	2	1	14	1	3	1	0	19	-1	0	2	4	1	1	0	0	468	409	50		-10	1000
1	21	2	1	15	3	2	4	0	80	-1	1	2	3	4	0	0	0	468	293	25		-114	1000
1	21	2	1	16	1	1	2	0	19	1	1	1	4	1	0	0	0	402	793	25			1000
1	21	2	1	17	3	3	1	0	80	1	1	2	4	3	0	0	0	418	347	25			1000
1	21	2	1	18	1	2	3	0	19	1	0	1	3	3	1	0	0	485	479	100		246	1000
1	21	2	1	19	3	1	3	0	80	-1	1	1	4	3	1	0	1	485	2046	50		-10	1000
1	21	2	1	20	1	3	4	0	19	1	0	2	3	4	1	0	0	468	928	25		-77	1000
1	21	2	1	21	1	1	3	0	19	-1	0	2	3	3	0	0	0	552	599	75			1000
1	21	2	1	22	1	2	3	0	19	-1	0	2	3	2	0	0	0	518	294	50	20		1000
1	21	2	1	23	2	2	4	0	80	-1	0	1	3	4	0	0	0	668	481	25	10		1000
1	21	2	1	24	1	4	2	0	19	-1	0	1	3	2	0	0	0	485	422	50			1000
1	21	2	1	25	1	2	1	0	19	1	0	1	1	1	1	0	1	435	1539	50		100	1000
1	21	2	1	26	1	1	3	0	19	-1	0	2	3	1	0	0	0	485	319	100		187	1000
1	21	2	1	27	1	3	4	1	19	1	0	2	1	3	1	0	3	535	814	50		-17	1000
1	21	2	1	28	1	3	1	0	19	-1	1	2	3	3	0	0	0	535	316	75			1000
1	21	2	1	29	1	2	4	0	19	-1	0	2	3	2	0	0	0	535	243	25	60		1000
1	21	2	1	30	1	1	2	0	19	1	1	2	3	1	1	0	0	602	310	100			1000
1	21	2	2	1	3	1	2	0	80	1	1	1	4	2	0	0	0	652	582	25		-189	1000
1	21	2	2	2	1	1	4	0	19	1	0	1	3	4	1	0	0	469	942	100			1000
1	21	2	2	3	1	3	1	0	19	1	0	2	4	3	0	0	0	435	439	50		-23	1000
1	21	2	2	4	3	4	1	0	80	-1	1	2	3	4	0	0	0	468	921	75		10	1000
1	21	2	2	5	3	4	1	0	80	-1	1	1	3	1	0	0	0	485	409	100		162	1000
1	21	2	2	6	3	2	1	0	80	-1	1	2	3	2	0	0	0	468	752	25			1000
1	21	2	2	7	1	1	4	0	19	-1	0	2	3	4	0	0	0	468	198	25			1000
1	21	2	2	8	1	4	2	0	19	1	0	1	4	2	0	0	0	368	458	25			1000
1	21	2	2	9	1	1	3	0	19	-1	1	1	3	1	0	0	0	418	480	25		-62	1000
1	21	2	2	10	1	2	4	0	19	1	0	1	3	2	1	0	0	552	583	50		-7	1000
1	21	2	2	11	3	4	3	0	80	1	1	1	4	3	0	0	0	485	697	50			1000
1	21	2	2	12	1	1	2	0	19	1	1	2	3	2	1	0	0	402	443	100		222	1000
1	21	2	2	13	1	3	1	1	19	-1	0	2	3	3	0	0	0	435	225	25			1000
1	21	2	2	14	1	3	1	0	19	-1	0	2	3	1	0	0	0	635	188	75		135	1000
1	21	2	2	15	3	2	4	0	80	-1	1	2	3	2	0	0	0	452	253	25		-120	1000
1	21	2	2	16	1	1	2	0	19	1	1	1	3	1	1	0	0	452	689	25			1000
1	21	2	2	17	3	3	1	0	80	1	1	2	4	1	0	0	0	452	287	25			1000
1	21	2	2	18	1	2	3	0	19	1	0	1	4	3	0	0	0	468	1393	100		278	1000
1	21	2	2	19	3	1	3	0	80	-1	1	1	3	3	0	0	0	585	471	50			1000
1	21	2	2	20	1	3	4	0	19	1	0	2	3	3	1	0	0	502	242	25		-130	1000
1	21	2	2	21	1	1	3	0	19	-1	0	2	3	1	0	0	0	452	238	75	30		1000
1	21	2	2	22	1	2	3	0	19	-1	0	2	3	3	0	0	0	518	277	50			1000
1	21	2	2	23	2	2	4	0	80	-1	0	1	3	4	0	0	0	418	800	25			1000
1	21	2	2	24	1	4	2	0	19	-1	0	1	3	4	0	0	0	785	568	50			1000
1	21	2	2	26	1	1	3	0	19	-1	0	2	3	1	0	0	0	418	183	100		150	1000
1	21	2	2	27	1	3	4	1	19	1	0	2	1	3	1	0	0	552	957	50			1000
1	21	2	2	28	1	3	1	0	19	-1	1	2	3	3	0	0	0	552	209	75	70		1000
1	21	2	2	29	1	2	4	0	19	-1	0	2	3	2	0	0	0	535	204	25			1000
1	21	2	2	30	1	1	2	0	19	1	1	2	1	1	1	0	3	468	1041	50		-6	1000
1	21	2	3	1	1	4	1	0	19	1	0	1	3	4	1	0	0	702	449	75			1000
1	21	2	3	2	1	2	1	0	19	1	0	2	3	1	1	0	0	435	235	25			1000
1	21	2	3	3	2	3	2	0	80	1	0	2	4	3	0	0	0	452	355	50			1000
1	21	2	3	4	3	2	1	0	80	1	1	1	2	1	0	0	0	435	755	50			1000
1	21	2	3	5	3	4	2	0	80	-1	1	2	3	4	0	0	0	552	897	100	100		1000
1	21	2	3	6	1	1	3	0	19	1	0	1	1	1	1	0	3	518	585	50		16	1000
1	21	2	3	7	1	2	1	0	19	-1	0	2	1	2	0	0	0	585	1038	100	100		1000
1	21	2	3	8	1	4	1	0	19	1	0	1	3	1	1	0	0	718	392	100			1000
1	21	2	3	9	2	2	4	0	80	-1	1	2	3	2	0	0	0	568	281	25		-206	1000
1	21	2	3	10	2	3	2	0	80	1	0	1	4	2	0	0	0	518	394	100	100		1000
1	21	2	3	11	2	4	3	0	80	1	1	1	4	4	0	0	0	452	675	75			1000
1	21	2	3	12	2	1	4	0	80	1	1	1	2	1	0	0	3	485	820	50		24	1000
1	21	2	3	13	1	4	3	0	19	1	0	1	2	4	0	0	0	652	352	25			1000
1	21	2	3	14	3	3	2	0	80	-1	1	2	3	2	0	0	0	468	658	50		-113	1000
1	21	2	3	15	1	2	1	1	19	-1	0	1	1	2	0	0	0	435	436	25			1000
1	21	2	3	16	1	4	3	0	19	1	0	1	4	4	0	0	1	802	604	50		-61	1000
1	21	2	3	18	2	4	2	0	80	1	0	2	4	2	0	0	0	702	320	25			1000
1	21	2	3	19	1	2	1	0	19	-1	0	2	3	1	0	0	0	518	224	100			1000
1	21	2	3	20	3	1	3	0	80	1	1	2	4	1	0	0	0	585	349	25	40		1000
1	21	2	3	21	3	3	2	0	80	-1	1	2	3	3	0	0	0	568	225	50		-5	1000
1	21	2	3	22	3	3	2	0	80	-1	1	2	3	3	0	0	0	485	249	100			1000
1	21	2	3	23	3	2	4	0	80	-1	1	1	3	4	0	0	0	652	958	25			1000
1	21	2	3	24	1	4	2	0	19	-1	1	2	3	2	0	0	0	602	447	75			1000
1	21	2	3	25	3	3	1	1	80	-1	1	2	3	3	0	0	0	785	703	50		-1	1000
1	21	2	3	26	1	3	1	0	19	-1	1	2	1	3	0	0	0	785	878	50		-29	1000
1	21	2	3	27	1	4	2	0	19	-1	0	1	3	4	0	0	0	652	337	50			1000
1	21	2	3	28	1	1	2	0	19	-1	0	1	1	2	0	0	3	485	387	50		4	1000
1	21	2	3	29	3	2	4	0	80	1	1	1	4	4	0	0	0	418	696	100			1000
1	21	2	3	30	1	4	3	0	19	1	0	1	3	3	1	0	0	618	300	25			1000
1	21	2	4	1	1	1	3	1	19	-1	0	1	1	1	0	0	0	418	382	100	100		1000
1	21	2	4	2	3	1	4	0	80	1	1	2	4	4	0	0	0	718	470	25			1000
1	21	2	4	3	1	3	2	0	19	1	0	2	3	2	1	0	0	535	233	100		248	1000
1	21	2	4	4	1	1	3	0	19	1	0	1	NaN	NaN	99	3	0						1000
1	21	2	4	5	1	4	1	0	19	1	0	1	3	1	1	0	0	768	342	50		-18	1000
1	21	2	4	6	1	4	2	0	19	1	1	1	3	2	1	0	0	685	283	75			1000
1	21	2	4	7	1	2	1	0	19	1	0	2	3	2	1	0	0	452	243	100			1000
1	21	2	4	8	1	4	1	0	19	1	0	1	3	4	1	0	0	535	314	50			1000
1	21	2	4	9	1	1	2	0	19	1	0	1	3	2	1	0	0	635	249	100		165	1000
1	21	2	4	10	1	1	2	0	19	1	1	1	1	2	1	0	3	635	787	50		145	1000
1	21	2	4	11	2	4	3	0	80	1	0	1	2	4	0	0	3	468	582	50		-20	1000
1	21	2	4	12	2	1	3	0	80	-1	0	2	3	1	0	0	0	485	552	100		237	1000
1	21	2	4	13	1	2	4	0	19	-1	1	2	1	2	0	0	0	618	1038	75			1000
1	21	2	4	14	1	1	4	0	19	-1	0	1	1	4	0	0	2	619	1295	50		36	1000
1	21	2	4	15	1	1	2	1	19	-1	0	1	3	1	0	0	0	868	420	25		-110	1000
1	21	2	4	16	2	3	1	0	80	1	1	1	2	3	0	0	0	568	497	25			1000
1	21	2	4	17	1	3	1	0	19	1	1	1	4	3	0	0	3	668	421	50		-43	1000
1	21	2	4	18	3	3	4	0	80	1	1	2	4	3	0	0	0	652	886	100			1000
1	21	2	4	19	2	2	4	0	80	-1	0	2	3	2	0	0	0	585	220	25		-148	1000
1	21	2	4	20	1	2	3	0	19	-1	0	2	3	2	0	0	0	568	367	75			1000
1	21	2	4	21	3	2	1	0	80	-1	1	2	3	1	0	0	0	552	196	50			1000
1	21	2	4	22	1	2	1	0	19	-1	0	2	3	2	0	0	0	552	169	50			1000
1	21	2	4	23	1	1	2	0	19	1	0	1	1	1	1	0	1	635	696	50		22	1000
1	21	2	4	24	1	4	1	0	19	-1	0	1	3	4	0	0	3	835	418	50		20	1000
1	21	2	4	25	1	3	4	0	19	-1	0	1	1	3	0	0	0	652	473	75			1000
1	21	2	4	26	1	3	1	0	19	-1	1	1	1	3	0	0	0	752	313	75	67		1000
1	21	2	4	27	1	3	1	0	19	1	0	1	3	3	1	0	0	902	389	100			1000
1	21	2	4	28	1	3	2	0	19	-1	1	1	NaN	NaN	99	3	0						1000
1	21	2	4	29	1	2	3	0	19	-1	0	2	3	2	0	0	0	835	576	100		210	1000
1	21	2	4	30	3	2	3	0	80	-1	1	2	3	2	0	0	0	768	313	75			1000
1	21	2	5	1	1	4	1	0	19	1	0	1	3	4	1	0	0	735	423	100		247	1000
1	21	2	5	2	2	4	1	0	80	-1	0	1	1	4	0	0	3	685	695	50		35	1000
1	21	2	5	3	1	3	1	0	19	-1	0	2	3	1	0	0	0	952	489	100			1000
1	21	2	5	4	1	2	1	1	19	1	0	1	1	2	1	0	0	635	517	75		193	1000
1	21	2	5	5	1	4	1	0	19	1	0	2	3	1	1	0	0	952	264	100		178	1000
1	21	2	5	6	2	4	2	0	80	1	0	1	2	4	0	0	0	852	475	25			1000
1	21	2	5	7	1	1	2	0	19	-1	0	1	1	2	0	0	3	835	715	50		16	1000
1	21	2	5	8	2	1	2	0	80	1	1	2	NaN	NaN	99	1	0						1000
1	21	2	5	9	1	3	2	0	19	1	0	2	4	3	0	0	0	418	630	75			1000
1	21	2	5	10	3	3	4	0	80	1	1	1	2	4	0	0	3	535	650	50		-3	1000
1	21	2	5	11	3	1	2	0	80	-1	1	1	3	2	0	0	0	602	738	25			1000
1	21	2	5	12	1	2	3	0	19	-1	0	1	3	2	0	0	0	668	412	75	55		1000
1	21	2	5	13	1	2	1	0	19	-1	0	1	1	2	0	0	3	918	603	50		-35	1000
1	21	2	5	14	3	3	2	0	80	-1	1	1	3	2	0	0	0	602	528	50			1000
1	21	2	5	15	1	3	1	0	19	-1	0	2	3	3	0	0	0	752	295	75			1000
1	21	2	5	16	2	3	4	0	80	1	1	2	2	4	0	0	0	785	683	100			1000
1	21	2	5	17	3	3	1	0	80	1	1	2	4	3	0	0	0	552	809	100			1000
1	21	2	5	18	3	1	4	0	80	1	1	1	2	1	0	0	0	618	673	50	70		1000
1	21	2	5	19	1	4	2	0	19	-1	1	2	1	4	0	0	0	802	1125	50		-90	1000
1	21	2	5	20	1	2	3	0	19	1	0	2	3	2	1	0	0	802	371	50			1000
1	21	2	5	21	1	4	1	0	19	-1	0	2	1	1	0	0	0	685	420	50		54	1000
1	21	2	5	22	1	4	2	1	19	1	0	2	3	4	1	0	0	768	289	50			1000
1	21	2	5	23	1	4	2	0	19	1	0	1	NaN	NaN	99	1	0						1000
1	21	2	5	24	1	3	4	0	19	-1	0	2	1	3	0	0	0	818	283	50		25	1000
1	21	2	5	25	1	2	3	0	19	1	0	1	1	2	1	0	0	635	408	100		182	1000
1	21	2	5	26	1	4	1	0	19	-1	0	1	NaN	NaN	99	3	0						1000
1	21	2	5	27	2	2	3	0	80	-1	0	1	1	2	0	0	3	802	828	50		-6	1000
1	21	2	5	28	3	1	3	0	80	-1	1	2	3	3	0	0	0	652	634	50		-59	1000
1	21	2	5	29	1	2	1	0	19	1	0	2	3	2	1	0	0	802	230	50		-8	1000
1	21	2	5	30	3	1	3	0	80	1	1	2	4	3	0	0	0	735	509	25		-111	1000
1	21	2	6	1	3	1	4	0	80	-1	1	2	3	1	0	0	0	385	287	50			975
1	21	2	6	2	1	1	4	0	19	1	0	2	3	1	1	0	0	419	558	25		-52	975
1	21	2	6	3	1	1	2	0	19	-1	1	1	3	2	0	0	0	618	609	100			975
1	21	2	6	4	3	1	2	0	80	1	1	1	2	2	0	0	0	418	358	50		134	975
1	21	2	6	5	1	3	1	0	19	1	0	1	4	3	0	0	1	435	852	50		-94	975
1	21	2	6	6	3	4	2	0	80	1	1	1	2	4	0	0	0	618	525	75			975
1	21	2	6	7	1	4	3	0	19	1	0	1	2	4	0	0	0	535	291	50			975
1	21	2	6	8	1	4	2	0	19	-1	0	2	3	4	0	0	0	435	222	50			975
1	21	2	6	9	1	1	2	0	19	1	0	1	2	1	0	0	0	668	734	25		-108	975
1	21	2	6	10	1	3	1	0	19	-1	0	1	3	1	0	0	3	668	566	50		-78	975
1	21	2	6	11	1	3	2	0	19	-1	0	1	3	2	0	0	0	485	438	75			975
1	21	2	6	12	1	4	3	0	19	-1	0	1	1	4	0	0	3	502	613	50		-22	975
1	21	2	6	13	1	4	3	0	19	-1	0	1	1	4	0	0	1	402	1109	50		26	975
1	21	2	6	14	1	4	2	1	19	1	0	1	4	2	0	0	3	668	510	50		-9	975
1	21	2	6	15	1	2	1	0	19	-1	0	2	3	1	0	0	0	452	359	25			975
1	21	2	6	16	3	1	3	0	80	-1	1	1	3	1	0	0	3	485	1081	50		-21	975
1	21	2	6	17	2	1	2	0	80	-1	0	1	3	1	0	0	0	535	373	75	80		975
1	21	2	6	18	1	1	4	0	19	1	0	2	4	4	0	0	1	768	476	50		-15	975
1	21	2	6	19	3	3	2	0	80	-1	1	2	3	3	0	0	0	685	612	75			975
1	21	2	6	20	1	1	4	0	19	1	0	2	3	1	1	0	0	785	238	100			975
1	21	2	6	21	1	4	3	0	19	1	1	2	4	4	0	0	1	418	511	50		-31	975
1	21	2	6	22	1	1	4	0	19	-1	0	1	1	1	0	0	0	668	394	25			975
1	21	2	6	23	1	1	4	0	19	-1	0	1	1	1	0	0	0	685	412	75		-18	975
1	21	2	6	24	1	3	2	0	19	-1	0	2	3	2	0	0	0	552	205	25		-65	975
1	21	2	6	25	1	4	1	0	19	-1	0	1	1	1	0	0	0	568	405	75			975
1	21	2	6	26	1	4	1	0	19	1	0	2	3	4	1	0	0	552	694	25	60		975
1	21	2	6	27	1	4	2	1	19	-1	1	1	1	4	0	0	0	735	396	50			975
1	21	2	6	28	1	1	2	1	19	1	0	2	3	1	1	0	0	535	274	25		-135	975
1	21	2	6	29	1	1	4	0	19	1	0	2	3	1	1	0	0	702	224	25	10		975
1	21	2	6	30	1	3	4	0	19	-1	1	1	3	3	0	0	0	718	897	50			975
1	21	2	7	1	1	3	4	0	19	-1	0	1	4	4	1	0	0	635	777	100	100		975
1	21	2	7	2	1	3	2	0	19	-1	0	2	3	3	0	0	0	502	619	100	100		975
1	21	2	7	3	1	1	4	0	19	-1	0	1	3	4	0	0	0	652	672	50			975
1	21	2	7	4	1	4	1	0	19	1	0	1	2	1	0	0	0	568	381	25		-56	975
1	21	2	7	5	1	2	3	1	19	-1	0	2	4	2	1	0	0	818	300	100	100		975
1	21	2	7	6	1	1	3	0	19	1	1	1	4	1	0	0	0	535	619	100		171	975
1	21	2	7	7	2	3	1	0	80	-1	0	2	3	1	0	0	0	618	276	50		-2	975
1	21	2	7	8	1	3	2	0	19	1	0	1	4	3	0	0	3	468	440	50		-57	975
1	21	2	7	9	2	4	1	0	80	-1	1	1	3	1	0	0	0	652	830	75	75		975
1	21	2	7	10	1	3	4	1	19	1	0	1	2	3	0	0	0	785	417	25		-168	975
1	21	2	7	11	1	2	1	0	19	-1	0	1	3	2	0	0	3	685	494	50		-22	975
1	21	2	7	12	1	1	4	0	19	1	0	1	2	1	0	0	0	685	368	25			975
1	21	2	7	13	3	3	2	0	80	1	1	1	2	2	0	0	0	652	512	75			975
1	21	2	7	14	2	2	1	0	80	1	0	1	4	2	0	0	0	485	284	75	70		975
1	21	2	7	15	1	3	1	0	19	-1	1	1	3	3	0	0	0	652	331	50			975
1	21	2	7	16	1	3	2	0	19	1	0	1	4	3	0	0	3	685	661	50		-22	975
1	21	2	7	17	1	2	3	0	19	1	0	1	3	2	1	0	0	468	496	25		-110	975
1	21	2	7	18	1	1	4	0	19	1	0	1	2	1	0	0	3	735	350	50		-90	975
1	21	2	7	19	1	4	3	0	19	1	0	1	NaN	NaN	99	1	0						975
1	21	2	7	20	3	3	4	0	80	1	1	2	4	4	0	0	0	568	630	75			975
1	21	2	7	21	1	2	3	0	19	-1	0	2	4	3	1	0	0	452	225	75		-3	975
1	21	2	7	22	1	1	2	0	19	-1	1	1	3	1	0	0	0	585	969	75	65		975
1	21	2	7	23	1	4	1	0	19	-1	0	2	3	1	0	0	0	618	284	25		-143	975
1	21	2	7	24	1	3	4	0	19	1	0	2	4	3	0	0	0	485	433	75			975
1	21	2	7	25	1	4	3	0	19	1	0	1	4	3	0	0	0	635	367	100	100		975
1	21	2	7	26	2	3	1	0	80	-1	1	2	3	1	0	0	0	602	612	25	52		975
1	21	2	7	27	1	2	3	0	19	-1	0	2	3	3	0	0	0	768	189	100			975
1	21	2	7	28	1	1	4	0	19	1	0	2	3	1	1	0	1	552	752	50		42	975
1	21	2	7	29	1	3	4	0	19	1	0	1	4	3	0	0	3	702	314	50		56	975
1	21	2	7	30	1	4	3	0	19	-1	0	1	2	3	1	0	0	552	525	50		88	975
1	21	2	8	1	1	3	1	0	19	1	0	2	4	1	0	0	0	552	253	100			975
1	21	2	8	2	1	1	2	0	19	1	0	2	3	2	1	0	0	535	988	50			975
1	21	2	8	3	1	2	3	0	19	-1	0	2	1	3	0	0	0	635	1035	50		-112	975
1	21	2	8	4	1	1	3	0	19	1	0	2	3	3	1	0	0	752	192	25			975
1	21	2	8	5	1	4	2	1	19	-1	0	2	3	4	0	0	0	668	453	100			975
1	21	2	8	6	1	2	3	0	19	1	0	2	3	2	1	0	0	652	198	75	70		975
1	21	2	8	7	1	3	2	0	19	-1	0	2	3	3	0	0	0	735	427	100			975
1	21	2	8	8	1	4	2	0	19	-1	0	1	4	4	1	0	3	735	1221	50		-4	975
1	21	2	8	9	1	3	4	0	19	1	0	2	4	4	0	0	0	735	1001	75			975
1	21	2	8	10	1	1	4	1	19	-1	1	1	2	1	1	0	0	718	691	25		-166	975
1	21	2	8	11	3	2	1	1	80	-1	1	2	3	2	0	0	0	568	184	75	80		975
1	21	2	8	12	3	4	3	0	80	1	1	1	2	3	0	0	0	685	994	75		62	975
1	21	2	8	13	1	4	3	0	19	1	0	1	2	3	0	0	0	702	338	100			975
1	21	2	8	14	1	1	3	0	19	1	0	1	2	1	0	0	0	768	490	25			975
1	21	2	8	15	2	4	3	0	80	-1	1	1	3	4	0	0	0	635	893	75	75		975
1	21	2	8	16	1	1	2	0	19	1	0	1	4	2	0	0	3	685	312	50		-40	975
1	21	2	8	17	1	2	1	0	19	1	0	1	2	2	0	0	0	602	512	75			975
1	21	2	8	18	1	3	2	0	19	1	0	2	4	2	0	0	0	568	250	75		34	975
1	21	2	8	19	1	1	2	0	19	-1	0	1	2	1	1	0	0	918	232	25			975
1	21	2	8	20	1	2	4	0	19	-1	0	2	3	4	0	0	0	785	379	50	44		975
1	21	2	8	21	1	1	2	0	19	-1	0	2	3	1	0	0	0	602	205	75			975
1	21	2	8	22	2	1	3	0	80	-1	1	1	3	1	0	0	0	552	1210	75		48	975
1	21	2	8	23	1	2	3	0	19	1	0	2	4	3	0	0	3	685	1415	50		20	975
1	21	2	8	24	1	4	3	0	19	1	0	2	4	3	0	0	0	685	494	75		118	975
1	21	2	8	25	1	2	1	0	19	1	0	1	4	2	0	0	0	735	503	50			975
1	21	2	8	26	3	2	1	0	80	1	1	1	2	1	0	0	0	568	526	25		-108	975
1	21	2	8	27	1	3	1	0	19	1	0	2	4	1	0	0	0	635	260	100			975
1	21	2	8	28	1	4	1	0	19	1	1	2	4	1	0	0	0	552	302	100			975
1	21	2	8	29	1	3	1	1	19	-1	0	1	1	3	0	0	0	768	442	25			975
1	21	2	8	30	1	2	4	0	19	-1	1	2	4	2	1	0	0	585	636	75		168	975
1	21	2	9	1	3	3	2	1	80	-1	1	2	3	2	0	0	0	485	717	75		-218	950
1	21	2	9	2	1	1	3	0	19	1	0	2	2	1	0	0	0	535	782	50		-10	950
1	21	2	9	3	3	1	2	0	80	1	1	2	4	2	0	0	0	535	516	100			950
1	21	2	9	4	1	4	3	0	19	1	0	1	2	3	0	0	0	452	1025	100		232	950
1	21	2	9	5	1	1	4	0	19	1	0	2	4	1	0	0	0	718	345	75		171	950
1	21	2	9	6	3	1	4	0	80	-1	1	1	3	1	0	0	0	685	333	25			950
1	21	2	9	7	1	1	4	0	19	-1	0	1	1	1	0	0	0	652	317	50			950
1	21	2	9	8	1	2	4	0	19	-1	0	1	1	4	0	0	1	652	563	50		1	950
1	21	2	9	9	1	2	3	1	19	1	0	1	3	3	1	0	0	685	299	25			950
1	21	2	9	10	2	2	1	0	80	-1	1	1	1	2	0	0	0	585	1209	75			950
1	21	2	9	11	1	3	2	0	19	-1	0	1	1	2	0	0	3	518	609	50		32	950
1	21	2	9	12	1	4	2	0	19	-1	0	2	3	4	0	0	0	685	600	75			950
1	21	2	9	13	1	2	1	0	19	-1	1	2	3	1	0	0	0	585	189	100			950
1	21	2	9	14	1	4	2	0	19	1	0	1	NaN	NaN	99	3	0						950
1	21	2	9	15	1	3	1	0	19	-1	0	2	3	3	0	0	0	718	242	25			950
1	21	2	9	16	1	3	4	0	19	-1	0	1	3	3	0	0	0	485	598	75			950
1	21	2	9	17	3	1	2	0	80	1	1	1	2	1	0	0	0	618	318	100		205	950
1	21	2	9	18	1	2	4	0	19	1	0	1	2	2	0	0	0	852	300	50			950
1	21	2	9	19	3	1	4	0	80	1	1	1	4	4	0	0	0	552	571	50		94	950
1	21	2	9	20	1	1	3	0	19	-1	0	1	3	3	0	0	0	785	314	50			950
1	21	2	9	21	1	4	1	0	19	-1	0	2	3	1	0	0	0	635	171	50			950
1	21	2	9	22	1	4	1	0	19	-1	0	2	3	4	0	0	0	668	221	75			950
1	21	2	9	23	1	3	1	0	19	-1	0	1	3	3	0	0	0	502	574	25		-105	950
1	21	2	9	24	3	1	4	0	80	-1	1	1	3	1	0	0	0	602	381	25			950
1	21	2	9	25	1	4	2	1	19	1	0	1	4	4	0	0	3	635	443	50		83	950
1	21	2	9	26	1	4	1	0	19	-1	0	2	3	4	0	0	0	735	626	25			950
1	21	2	9	27	2	4	2	0	80	1	0	1	2	4	0	0	0	452	365	50			950
1	21	2	9	28	3	4	1	0	80	1	1	2	4	4	0	0	0	518	639	75			950
1	21	2	9	29	1	1	3	0	19	1	1	2	4	1	0	0	0	502	287	25			950
1	21	2	9	30	3	3	1	0	80	1	1	1	2	3	0	0	0	618	498	50			950
1	21	2	10	1	1	3	1	0	19	1	1	1	2	3	0	0	0	618	388	25			925
1	21	2	10	2	2	1	2	1	80	1	0	2	2	2	0	0	0	518	775	25	40		925
1	21	2	10	3	1	1	4	0	19	-1	0	1	1	1	0	0	3	652	590	50		29	925
1	21	2	10	4	1	3	4	0	19	1	0	1	2	4	0	0	0	552	287	100		265	925
1	21	2	10	5	1	1	2	0	19	-1	1	1	1	2	0	0	0	735	359	75			925
1	21	2	10	6	1	1	4	0	19	1	0	2	4	1	0	0	0	468	267	75			925
1	21	2	10	7	3	2	4	0	80	1	1	1	2	2	0	0	0	635	573	50		14	925
1	21	2	10	8	2	3	1	0	80	1	0	1	2	1	0	0	0	418	297	100		212	925
1	21	2	10	9	2	3	4	0	80	-1	0	1	3	3	0	0	0	685	299	75		105	925
1	21	2	10	10	3	2	1	0	80	1	1	2	4	1	0	0	3	602	885	50		-57	925
1	21	2	10	11	1	1	2	1	19	-1	0	2	4	2	1	0	0	568	1493	100	100		925
1	21	2	10	12	1	4	2	0	19	1	0	1	2	2	0	0	0	502	888	50			925
1	21	2	10	13	1	4	1	0	19	1	0	2	3	4	1	0	0	685	362	75		61	925
1	21	2	10	14	1	3	2	0	19	1	0	2	4	3	0	0	0	602	250	25		-113	925
1	21	2	10	15	1	1	2	1	19	-1	0	1	1	1	0	0	1	535	1120	50		-78	925
1	21	2	10	16	3	3	4	0	80	1	1	1	2	3	0	0	0	535	294	75			925
1	21	2	10	17	1	2	4	0	19	1	0	2	4	2	0	0	0	702	307	100			925
1	21	2	10	18	1	2	4	0	19	1	1	2	4	2	0	0	0	585	440	100			925
1	21	2	10	19	3	1	4	0	80	-1	1	2	3	4	0	0	0	502	361	25			925
1	21	2	10	20	3	3	1	1	80	-1	1	1	3	3	0	0	0	618	938	25			925
1	21	2	10	21	1	4	1	0	19	-1	1	2	3	1	0	0	0	618	204	100	100		925
1	21	2	10	22	1	2	4	0	19	1	0	1	4	4	0	0	3	585	601	50		-26	925
1	21	2	10	23	1	2	3	0	19	1	0	1	4	2	0	0	3	518	1012	50		-137	925
1	21	2	10	24	3	2	4	0	80	-1	1	1	3	4	0	0	0	635	650	75		186	925
1	21	2	10	25	1	1	4	0	19	-1	1	1	1	1	0	0	3	652	364	50		-139	925
1	21	2	10	26	3	1	4	0	80	-1	1	2	3	1	0	0	0	502	985	100		219	925
1	21	2	10	27	1	3	2	0	19	1	0	2	3	3	1	0	2	635	1326	50		-92	925
1	21	2	10	28	1	4	2	0	19	1	1	2	3	2	1	0	0	702	197	25		21	925
1	21	2	10	29	2	1	2	0	80	-1	0	2	3	2	0	0	0	735	213	100			925
1	21	2	10	30	1	1	4	0	19	1	0	2	2	4	0	0	0	718	720	25			925
1	21	2	11	1	3	2	1	0	80	-1	1	1	3	1	0	0	0	702	404	25			925
1	21	2	11	2	1	1	4	0	19	1	1	1	2	1	0	0	0	485	333	25		-32	925
1	21	2	11	3	1	3	4	0	19	-1	0	1	2	3	1	0	0	652	229	75			925
1	21	2	11	4	1	3	1	0	19	1	0	2	4	3	0	0	1	468	846	50		-58	925
1	21	2	11	5	3	4	1	0	80	1	1	2	4	1	0	0	0	535	276	75			925
1	21	2	11	6	2	1	2	0	80	1	1	1	2	2	0	0	0	785	427	50		-74	925
1	21	2	11	7	3	3	1	0	80	1	1	2	4	3	0	0	0	852	497	25		-153	925
1	21	2	11	8	1	4	3	0	19	-1	0	2	2	4	1	0	0	668	834	25		-53	925
1	21	2	11	9	3	2	1	0	80	1	1	1	2	1	0	0	0	652	409	75			925
1	21	2	11	10	3	3	4	1	80	1	1	2	4	4	0	0	0	718	612	25			925
1	21	2	11	11	1	3	4	1	19	1	0	1	2	3	0	0	0	635	267	25			925
1	21	2	11	12	1	3	1	0	19	1	1	1	4	3	0	0	0	602	1691	75		108	925
1	21	2	11	13	1	4	3	0	19	-1	0	2	3	4	0	0	0	652	638	25			925
1	21	2	11	14	2	2	4	0	80	-1	1	2	3	4	0	0	0	868	806	25		-88	925
1	21	2	11	15	3	1	4	0	80	1	1	1	2	1	0	0	0	485	366	100		297	925
1	21	2	11	16	1	1	2	0	19	1	0	1	2	2	0	0	0	818	617	25			925
1	21	2	11	17	1	1	3	0	19	1	1	1	NaN	NaN	99	1	0						925
1	21	2	11	18	1	4	3	0	19	1	0	2	3	4	1	0	0	652	790	100			925
1	21	2	11	19	1	4	1	0	19	-1	0	2	3	1	0	0	0	452	1094	100		211	925
1	21	2	11	20	2	4	2	0	80	-1	0	2	1	4	0	0	3	485	2188	50		-16	925
1	21	2	11	21	1	3	4	1	19	1	0	2	3	4	1	0	0	618	1479	25			925
1	21	2	11	22	1	3	4	0	19	1	1	2	3	4	1	0	0	718	616	25		-76	925
1	21	2	11	23	1	1	3	0	19	1	0	1	2	3	0	0	0	452	1607	25		-125	925
1	21	2	11	24	1	2	4	0	19	-1	0	2	3	2	0	0	0	486	680	100		166	925
1	21	2	11	25	1	2	1	0	19	-1	1	2	3	2	0	0	0	668	426	100		89	925
1	21	2	11	26	1	4	1	0	19	1	1	2	4	1	0	0	0	535	1698	50			925
1	21	2	11	27	3	4	3	0	80	-1	1	2	3	4	0	0	0	568	1103	25			925
1	21	2	11	28	1	4	1	0	19	-1	0	1	3	1	0	0	0	718	1372	25		10	925
1	21	2	11	29	3	1	3	0	80	1	1	2	4	3	0	0	0	702	770	100	100		925
1	21	2	11	30	3	4	2	1	80	1	1	1	2	4	0	0	0	719	606	75		52	925
1	21	3	12	1	1	4	3	0	19	-1	0	1	3	3	0	0	0	486	580	75			900
1	21	3	12	2	1	1	3	0	19	1	0	1	1	1	1	0	0	602	358	50			900
1	21	3	12	3	1	2	4	0	19	-1	0	2	4	2	1	0	1	485	562	50		-36	900
1	21	3	12	4	1	2	4	0	19	-1	0	1	3	4	0	0	0	485	261	50			900
1	21	3	12	5	1	4	2	0	19	1	1	2	4	4	0	0	0	685	324	50			900
1	21	3	12	6	1	3	1	0	19	1	0	1	3	3	1	0	0	518	609	75			900
1	21	3	12	7	1	3	1	0	19	-1	1	1	3	3	0	0	0	452	365	25			900
1	21	3	12	8	1	1	4	0	19	-1	0	2	3	4	0	0	0	752	731	100			900
1	21	3	12	9	1	2	4	0	19	1	0	2	4	2	0	0	0	485	285	100			900
1	21	3	12	10	1	2	3	0	19	1	1	2	4	3	0	0	1	435	641	50		-161	900
1	21	3	12	11	3	2	4	0	80	-1	1	1	3	2	0	0	0	452	634	25			900
1	21	3	12	12	2	4	3	0	80	-1	0	1	1	4	0	0	0	702	322	100			900
1	21	3	12	13	1	3	2	0	19	1	1	2	4	2	0	0	0	518	726	100			900
1	21	3	12	14	1	4	1	0	19	1	1	2	4	4	0	0	0	785	720	75			900
1	21	3	12	15	1	1	4	0	19	1	0	2	3	4	1	0	0	768	349	50			900
1	21	3	12	16	3	2	4	0	80	-1	1	1	1	2	0	0	0	518	585	100		218	900
1	21	3	12	17	3	4	3	0	80	-1	1	2	3	3	0	0	0	568	421	75		107	900
1	21	3	12	18	3	3	4	0	80	-1	1	1	1	4	0	0	0	618	567	75			900
1	21	3	12	19	1	3	1	0	19	1	0	2	3	3	1	0	0	685	407	50			900
1	21	3	12	20	3	2	3	0	80	-1	1	2	3	2	0	0	0	785	801	100		198	900
1	21	3	12	21	1	3	4	0	19	-1	0	2	3	3	0	0	0	685	620	100		137	900
1	21	3	12	22	1	2	3	0	19	-1	0	1	3	2	0	0	0	552	1504	50		-42	900
1	21	3	12	23	1	2	3	0	19	-1	0	2	3	2	0	0	0	668	463	100			900
1	21	3	12	24	1	4	2	1	19	1	0	1	1	4	1	0	3	618	937	75			900
1	21	3	12	25	1	2	3	0	19	1	0	2	4	2	0	0	1	652	1052	50		2	900
1	21	3	12	26	1	1	4	0	19	1	1	1	2	1	0	0	0	835	327	100		154	900
1	21	3	12	27	1	3	2	1	19	1	0	2	2	3	0	0	0	668	435	25			900
1	21	3	12	28	3	3	2	0	80	-1	1	2	NaN	NaN	99	1	0						900
1	21	3	12	29	1	1	2	0	19	1	1	2	3	1	1	0	0	452	240	50			900
1	21	3	12	30	1	3	2	0	19	1	0	1	3	3	1	0	2	418	860	50		17	900
1	21	3	13	1	2	2	1	0	80	-1	1	1	3	1	0	0	0	402	454	100		222	900
1	21	3	13	2	1	2	3	0	19	1	0	2	4	3	0	0	0	552	320	50			900
1	21	3	13	3	3	1	2	1	80	1	1	1	2	1	0	0	0	468	329	25		-118	900
1	21	3	13	4	1	4	2	1	19	1	0	1	4	4	0	0	1	435	774	50		50	900
1	21	3	13	5	1	4	1	0	19	1	0	2	3	1	1	0	0	435	237	100			900
1	21	3	13	6	3	3	1	0	80	1	1	1	2	3	0	0	0	435	505	100	100		900
1	21	3	13	7	1	2	4	0	19	1	1	2	2	2	0	0	0	468	787	100		267	900
1	21	3	13	8	3	4	2	0	80	1	1	1	2	4	0	0	0	535	329	100			900
1	21	3	13	9	2	1	3	0	80	-1	0	2	3	3	0	0	0	469	609	100			900
1	21	3	13	10	3	1	3	0	80	1	1	1	2	1	0	0	0	402	355	50		37	900
1	21	3	13	11	3	4	3	0	80	-1	1	2	3	4	0	0	0	652	460	100	100		900
1	21	3	13	12	1	3	1	0	19	1	1	2	1	3	1	0	3	652	948	75			900
1	21	3	13	13	2	1	4	0	80	1	1	2	4	4	0	0	0	552	332	25		-105	900
1	21	3	13	14	1	3	2	0	19	1	1	1	2	3	0	0	0	652	325	75		27	900
1	21	3	13	15	2	3	2	0	80	1	0	2	2	3	0	0	0	518	654	75		43	900
1	21	3	13	16	1	4	2	0	19	-1	1	2	4	2	1	0	0	502	522	50	50		900
1	21	3	13	17	1	1	3	0	19	-1	0	2	3	3	0	0	0	752	301	100		219	900
1	21	3	13	18	3	3	1	0	80	-1	1	2	3	1	0	0	0	585	439	25		37	900
1	21	3	13	19	1	4	3	0	19	-1	0	1	1	4	0	0	3	518	746	50		64	900
1	21	3	13	20	3	3	1	0	80	-1	1	1	3	1	0	0	0	635	911	100			900
1	21	3	13	21	3	4	3	1	80	1	1	1	2	4	0	0	0	368	250	100			900
1	21	3	13	22	3	2	4	0	80	1	1	1	2	4	0	0	0	668	551	50			900
1	21	3	13	23	1	1	3	1	19	1	0	2	1	1	1	0	3	652	1162	25		-102	900
1	21	3	13	24	1	1	3	0	19	1	0	1	2	1	0	0	0	468	279	75			900
1	21	3	13	25	1	3	2	0	19	-1	0	2	3	2	0	0	0	535	212	100	100		900
1	21	3	13	26	1	4	3	0	19	1	1	1	2	4	0	0	0	518	285	50	44		900
1	21	3	13	27	1	3	4	0	19	-1	0	2	3	4	0	0	0	585	404	100		193	900
1	21	3	13	28	1	2	3	0	19	-1	0	1	2	3	1	0	1	502	1307	50		-18	900
1	21	3	13	29	1	4	2	0	19	-1	0	2	2	4	1	0	0	618	533	25			900
1	21	3	13	30	1	1	4	0	19	-1	0	1	2	1	1	0	0	552	224	75			900
1	21	3	14	1	1	1	4	0	19	-1	0	1	1	1	0	0	3	468	356	25			900
1	21	3	14	2	1	3	4	0	19	1	1	2	4	3	0	0	0	518	639	25	35		900
1	21	3	14	3	1	4	2	0	19	-1	0	1	3	4	0	0	0	552	280	75			900
1	21	3	14	4	3	3	1	0	80	-1	1	2	3	3	0	0	0	568	499	50		-132	900
1	21	3	14	5	1	2	1	0	19	1	1	1	2	2	0	0	2	635	793	50		-62	900
1	21	3	14	6	1	4	3	0	19	1	1	1	3	4	1	0	2	468	953	50		-32	900
1	21	3	14	7	1	1	4	0	19	1	0	1	2	1	0	0	2	552	511	50		-86	900
1	21	3	14	8	3	2	3	1	80	1	1	1	2	3	0	0	0	685	727	25	70		900
1	21	3	14	9	1	3	4	0	19	-1	0	1	3	3	0	0	2	435	1057	50		-7	900
1	21	3	14	10	3	2	4	0	80	1	1	2	4	2	0	0	0	585	320	75			900
1	21	3	14	11	1	1	4	0	19	1	0	1	2	4	0	0	3	619	344	100		196	900
1	21	3	14	12	1	4	3	0	19	-1	1	1	3	4	0	0	0	552	400	25		-80	900
1	21	3	14	13	1	2	4	0	19	-1	1	2	3	4	0	0	0	735	865	75	80		900
1	21	3	14	14	1	3	1	0	19	-1	0	2	4	1	1	0	0	568	306	75			900
1	21	3	14	15	1	2	3	0	19	-1	0	1	3	2	0	0	0	618	658	100		230	900
1	21	3	14	16	1	1	2	0	19	1	0	1	3	1	1	0	0	552	345	75		60	900
1	21	3	14	17	1	2	4	0	19	1	1	1	4	2	0	0	0	768	445	100			900
1	21	3	14	18	3	2	3	0	80	-1	1	1	3	2	0	0	0	502	472	75			900
1	21	3	14	19	1	1	2	0	19	1	0	1	3	2	1	0	0	652	602	100	100		900
1	21	3	14	20	3	1	2	1	80	-1	1	1	3	2	0	0	0	618	932	100			900
1	21	3	14	21	1	1	3	0	19	1	0	2	4	1	0	0	0	735	371	75	76		900
1	21	3	14	22	3	4	1	0	80	1	1	1	2	1	0	0	0	635	420	100			900
1	21	3	14	23	3	2	4	1	80	-1	1	2	3	2	0	0	0	552	480	100	100		900
1	21	3	14	24	1	3	4	0	19	1	0	2	4	3	0	0	0	568	787	75		25	900
1	21	3	14	25	2	1	4	0	80	1	1	1	4	1	0	0	0	702	820	25			900
1	21	3	14	26	1	1	4	0	19	-1	0	2	3	1	0	0	0	468	408	50		30	900
1	21	3	14	27	1	4	1	0	19	-1	0	2	3	4	0	0	0	618	230	50		-2	900
1	21	3	14	28	2	3	4	0	80	-1	0	2	3	3	0	0	0	518	239	50		5	900
1	21	3	14	29	1	1	3	0	19	-1	1	2	3	3	0	0	0	618	255	100		251	900
1	21	3	14	30	1	4	1	0	19	1	0	1	3	1	1	0	0	535	998	25		-118	900
1	21	3	15	1	1	3	4	0	19	1	0	1	3	3	1	0	2	552	1241	50		64	900
1	21	3	15	2	3	4	2	0	80	1	1	2	2	4	0	0	0	535	718	50	50		900
1	21	3	15	3	1	3	4	0	19	1	0	1	3	3	1	0	0	602	1398	50		30	900
1	21	3	15	4	1	4	2	0	19	-1	0	1	3	2	0	0	0	768	773	25			900
1	21	3	15	5	2	2	1	0	80	1	0	1	2	1	0	0	0	552	578	100			900
1	21	3	15	6	3	1	2	0	80	1	1	1	2	2	0	0	0	485	501	25		-93	900
1	21	3	15	7	1	2	3	0	19	-1	0	2	4	2	1	0	0	735	430	75			900
1	21	3	15	8	2	2	3	0	80	1	1	1	4	2	0	0	0	552	1834	25		-104	900
1	21	3	15	9	1	4	1	0	19	-1	0	2	NaN	NaN	99	1	0						900
1	21	3	15	10	1	2	4	0	19	1	0	2	3	2	1	0	0	385	233	75			900
1	21	3	15	11	1	3	1	0	19	1	0	2	3	1	1	0	0	468	258	75		-86	900
1	21	3	15	12	1	4	2	0	19	1	0	2	3	4	1	0	0	535	385	75			900
1	21	3	15	13	1	1	2	0	19	1	0	1	2	2	0	0	0	585	291	25			900
1	21	3	15	14	1	3	4	0	19	-1	1	1	2	3	1	0	2	452	951	50		-63	900
1	21	3	15	15	1	4	3	0	19	1	0	1	2	4	0	0	3	652	340	75			900
1	21	3	15	16	1	3	4	0	19	-1	0	2	3	3	0	0	0	435	874	25			900
1	21	3	15	17	3	2	3	0	80	1	1	1	2	3	0	0	0	468	269	75			900
1	21	3	15	18	1	3	1	0	19	-1	0	2	3	1	0	0	0	502	359	50		0	900
1	21	3	15	19	1	1	3	0	19	-1	1	1	4	1	1	0	3	568	986	50			900
1	21	3	15	20	1	3	1	0	19	1	0	2	3	3	1	0	0	618	208	100			900
1	21	3	15	21	3	4	1	0	80	1	1	1	2	4	0	0	0	552	554	100			900
1	21	3	15	22	3	4	3	0	80	-1	1	1	3	4	0	0	0	718	1222	25			900
1	21	3	15	23	1	1	3	0	19	-1	0	1	2	3	1	0	0	585	395	75			900
1	21	3	15	24	2	1	4	0	80	-1	1	2	3	4	0	0	0	518	271	75		23	900
1	21	3	15	25	1	2	1	1	19	1	0	2	2	1	0	0	2	652	1448	50		-2	900
1	21	3	15	26	1	3	4	0	19	1	1	2	4	3	0	0	0	585	432	50			900
1	21	3	15	27	1	2	1	1	19	-1	0	1	3	2	0	0	0	585	342	25			900
1	21	3	15	28	1	3	4	0	19	-1	0	2	2	4	1	0	0	635	808	50		-11	900
1	21	3	15	29	1	1	4	0	19	-1	0	1	3	4	0	0	0	735	555	75	80		900
1	21	3	15	30	1	1	3	0	19	-1	0	2	4	1	1	0	1	518	1081	50		-29	900
1	21	3	16	1	1	3	1	0	19	-1	0	2	3	3	0	0	1	668	472	50		1	900
1	21	3	16	2	1	4	2	0	19	-1	0	1	2	4	1	0	2	568	1631	50		-12	900
1	21	3	16	3	2	1	3	0	80	1	1	2	4	3	0	0	0	652	596	50	45		900
1	21	3	16	4	1	3	2	0	19	-1	1	1	3	3	0	0	0	635	1034	100	100		900
1	21	3	16	5	1	2	3	0	19	1	0	2	3	3	1	0	0	702	266	75	76		900
1	21	3	16	6	3	2	3	1	80	-1	1	1	2	2	1	0	2	618	1248	50		4	900
1	21	3	16	7	1	1	2	0	19	-1	1	2	3	1	0	0	0	668	547	25		-133	900
1	21	3	16	8	1	1	3	0	19	1	0	2	3	3	1	0	0	635	232	75		75	900
1	21	3	16	9	1	3	2	0	19	1	0	2	4	2	0	0	1	502	774	50		-12	900
1	21	3	16	10	1	1	4	1	19	1	0	1	4	4	0	0	0	685	311	25			900
1	21	3	16	12	1	4	1	0	19	1	0	1	4	1	0	0	0	518	1263	25		-119	900
1	21	3	16	13	1	2	1	0	19	1	0	2	4	1	0	0	0	568	277	50	55		900
1	21	3	16	14	1	4	3	0	19	1	0	1	2	3	0	0	0	668	541	50	60		900
1	21	3	16	15	1	3	1	0	19	1	1	1	3	1	1	0	0	635	1200	25			900
1	21	3	16	16	1	1	3	0	19	1	0	1	2	1	0	0	0	585	894	50			900
1	21	3	16	17	1	2	3	0	19	-1	0	2	3	2	0	0	0	452	244	100			900
1	21	3	16	18	2	1	3	0	80	-1	1	1	3	1	0	0	0	385	762	100			900
1	21	3	16	19	1	1	3	1	19	1	0	1	1	1	1	0	0	602	588	25		-116	900
1	21	3	16	20	1	4	2	0	19	-1	1	2	3	4	0	0	0	535	443	50		93	900
1	21	3	16	21	3	4	2	0	80	-1	1	2	3	2	0	0	0	485	1035	75			900
1	21	3	16	22	3	1	4	0	80	1	1	1	2	1	0	0	0	585	649	75		-120	900
1	21	3	16	23	1	2	3	0	19	-1	0	2	3	2	0	0	0	635	442	50		-9	900
1	21	3	16	24	2	1	2	0	80	1	1	1	2	1	0	0	0	752	548	50		-63	900
1	21	3	16	25	1	1	3	0	19	-1	0	2	2	3	1	0	0	535	811	75			900
1	21	3	16	26	1	2	1	0	19	-1	0	1	3	1	0	0	2	502	1116	50		75	900
1	21	3	16	27	1	3	2	0	19	-1	0	2	3	3	0	0	1	702	588	50		-18	900
1	21	3	16	28	1	4	2	1	19	1	0	1	4	4	0	0	0	535	593	50	70		900
1	21	3	16	29	1	3	2	0	19	-1	0	1	3	2	0	0	0	818	373	50	40		900
1	21	3	16	30	1	1	3	0	19	-1	1	2	3	3	0	0	0	685	220	25			900
1	21	3	17	1	1	4	3	0	19	-1	0	2	3	3	0	0	0	535	201	25			900
1	21	3	17	2	1	4	3	0	19	1	1	2	3	3	1	0	0	768	235	75			900
1	21	3	17	3	1	1	4	0	19	-1	0	1	2	4	1	0	0	835	440	100		247	900
1	21	3	17	4	2	3	4	0	80	-1	1	2	3	3	0	0	0	485	303	50		-6	900
1	21	3	17	5	2	2	1	1	80	-1	1	2	3	2	0	0	0	652	275	25			900
1	21	3	17	6	1	1	4	1	19	-1	0	1	1	1	0	0	3	618	1165	25			900
1	21	3	17	7	1	3	2	0	19	1	0	2	3	2	1	0	0	752	186	75			900
1	21	3	17	8	3	1	2	0	80	-1	1	2	3	2	0	0	0	568	1433	75		13	900
1	21	3	17	9	1	4	3	0	19	-1	1	2	4	4	1	0	1	785	889	50		-49	900
1	21	3	17	10	1	3	2	0	19	1	1	1	4	2	0	0	1	585	695	50		6	900
1	21	3	17	11	3	2	3	0	80	-1	1	1	3	3	0	0	0	668	889	75			900
1	21	3	17	12	1	2	4	0	19	-1	0	2	3	4	0	0	0	635	623	75			900
1	21	3	17	13	3	1	3	0	80	1	1	1	2	1	0	0	0	468	332	50			900
1	21	3	17	14	1	3	4	0	19	1	0	2	2	4	0	0	0	785	224	25	45		900
1	21	3	17	15	1	1	3	0	19	1	0	1	3	3	1	0	0	685	361	25			900
1	21	3	17	16	1	3	2	0	19	-1	0	2	3	2	0	0	0	635	398	100		190	900
1	21	3	17	17	1	2	3	0	19	-1	0	1	1	2	0	0	3	785	702	25		-127	900
1	21	3	17	18	1	2	4	1	19	1	0	2	NaN	NaN	99	1	0						900
1	21	3	17	19	1	1	2	0	19	-1	0	1	2	1	1	0	0	635	230	75	78		900
1	21	3	17	20	1	2	4	0	19	1	0	1	2	2	0	0	0	618	287	25			900
1	21	3	17	21	1	3	2	0	19	1	0	1	2	2	0	0	0	585	451	75		75	900
1	21	3	17	22	1	4	2	0	19	-1	1	2	3	2	0	0	0	585	396	75		19	900
1	21	3	17	23	2	4	2	0	80	-1	1	2	3	4	0	0	0	685	606	100			900
1	21	3	17	24	1	4	1	0	19	-1	0	2	1	1	0	0	1	718	997	50		24	900
1	21	3	17	25	1	1	4	0	19	1	0	2	2	1	0	0	0	635	170	50		-25	900
1	21	3	17	26	1	4	3	0	19	1	0	2	2	4	0	0	0	602	246	75			900
1	21	3	17	27	1	2	4	0	19	1	0	1	2	4	0	0	0	485	487	75			900
1	21	3	17	28	2	4	1	0	80	1	0	1	2	4	0	0	0	568	222	50			900
1	21	3	17	29	3	4	1	0	80	1	1	2	4	4	0	0	0	518	449	25		25	900
1	21	3	17	30	1	4	1	0	19	-1	0	1	2	4	1	0	0	752	219	25		-55	900
1	21	3	18	1	2	3	4	1	80	1	0	2	2	3	0	0	0	518	237	75			900
1	21	3	18	2	2	4	1	0	80	1	1	1	2	4	0	0	0	569	235	50	60		900
1	21	3	18	3	1	3	2	0	19	1	0	2	4	2	0	0	0	585	308	100			900
1	21	3	18	4	1	2	1	1	19	1	0	1	4	2	0	0	0	485	535	25			900
1	21	3	18	5	3	2	1	0	80	1	1	1	2	2	0	0	0	635	405	75		70	900
1	21	3	18	6	1	3	4	0	19	1	0	2	2	3	0	0	0	535	212	75	70		900
1	21	3	18	7	3	4	3	1	80	-1	1	1	NaN	NaN	99	1	0						900
1	21	3	18	8	2	3	2	0	80	1	0	2	4	3	0	0	0	452	236	100			900
1	21	3	18	9	1	3	4	0	19	-1	0	2	3	3	0	0	0	585	262	25			900
1	21	3	18	10	1	2	1	0	19	1	0	1	2	2	0	0	0	568	184	75	80		900
1	21	3	18	11	1	1	4	0	19	-1	1	1	2	4	1	0	0	618	498	100			900
1	21	3	18	12	1	3	1	1	19	-1	1	1	3	3	0	0	0	618	432	50			900
1	21	3	18	13	1	4	3	0	19	1	0	1	4	4	0	0	0	435	250	25			900
1	21	3	18	14	1	4	2	0	19	1	0	2	4	2	0	0	1	435	547	50		-11	900
1	21	3	18	15	1	2	4	0	19	1	0	2	4	2	0	0	1	468	602	50		-51	900
1	21	3	18	16	1	2	1	0	19	1	0	2	4	2	0	0	0	468	740	50			900
1	21	3	18	17	3	2	4	0	80	-1	1	1	3	2	0	0	0	568	724	50			900
1	21	3	18	18	1	3	1	0	19	1	0	1	2	3	0	0	0	552	213	100	100		900
1	21	3	18	19	3	2	1	0	80	-1	1	1	3	2	0	0	0	535	696	25			900
1	21	3	18	20	1	2	4	0	19	1	1	1	2	4	0	0	0	452	1056	50			900
1	21	3	18	21	3	4	2	0	80	1	1	2	4	2	0	0	0	485	269	25			900
1	21	3	18	22	1	1	2	0	19	-1	0	2	4	1	1	0	0	585	226	75			900
1	21	3	18	23	1	1	4	0	19	-1	0	2	2	1	1	0	0	702	785	100		161	900
1	21	3	18	24	1	3	2	1	19	-1	0	1	1	3	0	0	1	485	1264	50		-69	900
1	21	3	18	25	1	3	4	0	19	-1	0	2	3	4	0	0	0	485	272	50		27	900
1	21	3	18	26	1	4	3	0	19	-1	0	1	3	3	0	0	0	568	608	50		10	900
1	21	3	18	27	1	2	1	0	19	-1	0	2	2	2	1	0	0	652	471	100	100		900
1	21	3	18	28	1	4	1	0	19	1	1	1	2	4	0	0	0	635	303	50		17	900
1	21	3	18	29	1	3	4	0	19	-1	0	2	3	3	0	0	0	685	381	50			900
1	21	3	18	30	2	2	1	0	80	-1	0	2	3	1	0	0	0	468	193	25		-121	900
1	21	3	19	1	1	1	3	0	19	-1	0	2	3	3	0	0	0	585	199	50			900
1	21	3	19	2	3	2	4	0	80	1	1	1	2	4	0	0	0	402	289	75		46	900
1	21	3	19	3	3	1	4	1	80	-1	1	1	3	1	0	0	0	418	700	75			900
1	21	3	19	4	3	4	1	0	80	1	1	2	2	4	0	0	0	452	529	50			900
1	21	3	19	5	1	1	3	0	19	1	0	1	3	1	1	0	0	435	269	75			900
1	21	3	19	6	1	2	1	0	19	-1	0	1	4	2	1	0	0	618	309	100			900
1	21	3	19	7	3	1	3	1	80	1	1	1	2	3	0	0	0	602	500	25		85	900
1	21	3	19	8	3	3	1	0	80	-1	1	2	3	1	0	0	0	552	273	50			900
1	21	3	19	9	1	2	3	0	19	1	1	2	4	2	0	0	3	468	581	25	20		900
1	21	3	19	10	1	1	2	0	19	1	0	1	2	1	0	0	0	602	306	75			900
1	21	3	19	11	1	1	4	0	19	-1	1	1	3	4	0	0	1	385	672	50		-3	900
1	21	3	19	12	1	1	2	0	19	-1	0	1	3	2	0	0	0	552	260	75		64	900
1	21	3	19	13	3	4	3	0	80	1	1	2	4	4	0	0	0	452	268	25		-101	900
1	21	3	19	14	1	2	4	1	19	1	0	2	2	4	0	0	0	518	353	50		-20	900
1	21	3	19	15	1	4	2	0	19	-1	0	2	3	2	0	0	0	485	212	25		-47	900
1	21	3	19	16	1	1	3	0	19	1	0	2	2	1	0	0	2	452	865	50		-25	900
1	21	3	19	17	1	2	1	0	19	1	0	2	4	1	0	0	0	685	225	50	53		900
1	21	3	19	19	3	1	3	0	80	-1	1	1	3	3	0	0	0	468	854	25			900
1	21	3	19	20	1	4	1	0	19	1	0	2	2	1	0	0	0	568	486	50		11	900
1	21	3	19	21	2	3	2	0	80	-1	1	2	3	2	0	0	0	685	796	25			900
1	21	3	19	22	1	4	3	0	19	-1	1	1	3	3	0	0	0	585	409	100			900
1	21	3	19	23	1	4	3	0	19	1	0	1	2	3	0	0	0	535	253	50			900
1	21	3	19	24	3	3	2	0	80	1	1	2	4	3	0	0	0	518	297	100			900
1	21	3	19	25	3	4	1	0	80	-1	1	2	3	4	0	0	0	418	260	75			900
1	21	3	19	26	1	3	1	0	19	1	0	1	3	3	1	0	0	635	1425	25			900
1	21	3	19	27	1	1	4	0	19	1	0	1	2	1	0	0	3	519	360	75			900
1	21	3	19	28	3	1	4	0	80	1	1	1	2	4	0	0	0	552	273	100		177	900
1	21	3	19	29	1	3	2	0	19	-1	0	1	1	2	0	0	0	685	782	50			900
1	21	3	19	30	1	1	3	1	19	1	0	1	4	1	0	0	0	518	449	25	35		900
1	21	3	20	1	1	4	3	0	19	1	1	2	4	4	0	0	0	585	299	50			900
1	21	3	20	2	1	2	3	0	19	-1	0	2	1	2	0	0	1	468	560	50		-26	900
1	21	3	20	3	2	2	3	0	80	1	0	1	2	3	0	0	0	435	232	25			900
1	21	3	20	4	1	1	2	0	19	1	1	2	4	1	0	0	0	518	220	75		2	900
1	21	3	20	5	1	2	4	0	19	1	0	1	2	4	0	0	0	618	456	75		25	900
1	21	3	20	6	1	4	2	0	19	1	1	2	4	2	0	0	0	602	321	25			900
1	21	3	20	7	1	1	2	0	19	1	0	1	2	2	0	0	0	602	573	100		115	900
1	21	3	20	8	1	4	2	0	19	-1	0	2	3	4	0	0	0	518	219	75	55		900
1	21	3	20	9	1	2	4	0	19	-1	0	1	4	4	1	0	3	568	400	50			900
1	21	3	20	10	3	2	4	0	80	1	1	2	4	2	0	0	0	535	593	25	40		900
1	21	3	20	11	1	1	4	1	19	-1	0	2	3	4	0	0	0	602	144	50			900
1	21	3	20	12	1	2	3	1	19	1	0	2	3	2	1	0	0	552	182	50			900
1	21	3	20	13	1	4	3	0	19	-1	1	1	1	3	0	0	0	602	376	100			900
1	21	3	20	14	1	4	1	0	19	1	0	2	2	1	0	0	0	668	773	25		-99	900
1	21	3	20	15	2	1	3	0	80	-1	0	2	1	3	0	0	3	485	1379	75	78		900
1	21	3	20	16	1	4	1	0	19	-1	0	2	3	4	0	0	0	585	282	50		-11	900
1	21	3	20	17	1	3	4	0	19	1	1	2	4	4	0	0	0	585	651	75			900
1	21	3	20	18	1	1	3	0	19	1	1	1	2	3	0	0	0	502	809	50			900
1	21	3	20	19	1	4	2	1	19	1	0	1	2	4	0	0	0	518	632	75		69	900
1	21	3	20	20	3	4	2	0	80	-1	1	2	3	4	0	0	0	468	509	100	100		900
1	21	3	20	21	1	1	4	1	19	-1	0	2	3	1	0	0	0	535	362	100			900
1	21	3	20	22	1	1	3	1	19	-1	0	1	4	1	1	0	0	518	310	75			900
1	21	3	20	23	3	1	2	0	80	1	1	1	2	2	0	0	3	452	599	50	70		900
1	21	3	20	24	1	2	4	0	19	-1	1	1	3	2	0	0	0	435	593	50		-7	900
1	21	3	20	25	1	3	1	1	19	-1	0	1	3	3	0	0	0	585	1092	50			900
1	21	3	20	26	1	3	2	0	19	1	0	2	3	2	1	0	0	502	322	100			900
1	21	3	20	27	1	3	1	0	19	-1	0	1	2	1	1	0	0	585	428	25			900
1	21	3	20	28	1	2	3	0	19	-1	0	2	3	2	0	0	0	618	383	100			900
1	21	3	20	29	1	2	3	0	19	-1	1	1	2	2	1	0	0	685	458	75			900
1	21	3	20	30	3	2	3	0	80	1	1	2	4	3	0	0	0	552	279	50			900
1	21	3	21	1	1	1	3	0	19	-1	0	1	2	1	1	0	0	568	479	75		133	875
1	21	3	21	2	1	2	3	0	19	-1	1	1	3	2	0	0	0	518	503	100		168	875
1	21	3	21	3	1	3	1	0	19	1	0	2	4	1	0	0	0	519	775	75		108	875
1	21	3	21	4	1	4	3	0	19	1	0	2	4	4	0	0	0	469	873	50		20	875
1	21	3	21	5	2	1	4	0	80	1	0	1	2	1	0	0	0	518	426	50	49		875
1	21	3	21	6	1	3	4	1	19	-1	0	2	3	3	0	0	0	685	174	50			875
1	21	3	21	7	1	2	4	0	19	-1	0	1	1	2	0	0	0	552	778	25			875
1	21	3	21	8	1	2	1	0	19	1	0	2	4	2	0	0	0	468	256	100			875
1	21	3	21	9	1	4	1	0	19	-1	0	1	3	4	0	0	0	602	320	50		-1	875
1	21	3	21	10	1	2	1	0	19	-1	0	1	2	2	1	0	0	518	229	75		50	875
1	21	3	21	11	1	3	4	0	19	-1	0	1	3	4	0	0	0	485	377	50			875
1	21	3	21	12	1	3	4	0	19	-1	0	2	2	3	1	0	0	602	403	25		-87	875
1	21	3	21	13	1	4	1	0	19	1	0	1	2	1	0	0	0	585	1254	25			875
1	21	3	21	14	1	2	4	0	19	-1	0	2	2	4	1	0	0	585	712	75		82	875
1	21	3	21	15	3	4	2	0	80	-1	1	2	3	2	0	0	0	568	199	50			875
1	21	3	21	16	1	4	1	0	19	1	1	2	2	1	0	0	0	452	240	100	100		875
1	21	3	21	17	1	4	2	0	19	-1	0	1	2	2	1	0	0	685	362	100		179	875
1	21	3	21	18	2	3	2	0	80	1	1	1	2	2	0	0	0	568	1145	50			875
1	21	3	21	19	1	2	4	0	19	1	0	2	4	2	0	0	0	568	267	50		42	875
1	21	3	21	20	2	3	1	0	80	-1	1	1	NaN	NaN	99	3	0						875
1	21	3	21	21	1	4	1	0	19	1	0	1	4	1	0	0	0	752	328	50		-5	875
1	21	3	21	22	1	4	1	0	19	1	0	2	4	1	0	0	0	568	253	100		211	875
1	21	3	21	23	1	3	2	0	19	-1	1	2	3	2	0	0	0	652	601	100		200	875
1	21	3	21	24	1	1	4	0	19	1	0	2	2	1	0	0	0	735	213	100		156	875
1	21	3	21	25	1	4	2	0	19	-1	0	1	1	2	0	0	0	702	752	100		188	875
1	21	3	21	26	3	4	2	0	80	1	1	2	4	2	0	0	0	602	581	100		190	875
1	21	3	21	27	3	4	1	0	80	1	1	1	2	1	0	0	0	585	354	100		180	875
1	21	3	21	28	3	2	4	0	80	-1	1	2	3	4	0	0	0	585	396	75			875
1	21	3	21	29	3	3	2	0	80	-1	1	2	3	3	0	0	0	502	461	100			875
1	21	3	21	30	1	3	4	1	19	-1	0	2	1	3	0	0	0	502	671	75			875
1	21	3	22	1	1	2	1	0	19	-1	0	1	1	2	0	0	3	652	665	100			850
1	21	3	22	2	1	4	2	0	19	-1	0	1	3	2	0	0	0	502	244	25		-94	850
1	21	3	22	3	1	3	4	0	19	-1	0	2	3	4	0	0	0	602	250	50	60		850
1	21	3	22	4	2	4	1	0	80	-1	0	2	3	1	0	0	0	518	588	50	45		850
1	21	3	22	5	3	4	2	0	80	-1	1	2	3	4	0	0	0	535	192	75			850
1	21	3	22	6	1	3	4	0	19	-1	0	2	2	4	1	0	0	535	430	25			850
1	21	3	22	7	1	2	1	0	19	1	1	2	3	1	1	0	0	702	444	50		-6	850
1	21	3	22	8	1	1	4	0	19	-1	0	2	3	4	0	0	0	668	177	75			850
1	21	3	22	9	1	1	2	0	19	-1	0	2	3	1	0	0	0	735	507	75			850
1	21	3	22	10	1	2	1	1	19	1	1	1	3	2	1	0	0	752	915	100			850
1	21	3	22	11	1	4	3	0	19	-1	0	2	3	4	0	0	0	552	237	50			850
1	21	3	22	12	1	4	3	0	19	-1	0	2	3	3	0	0	0	552	318	100			850
1	21	3	22	13	3	2	3	0	80	1	1	1	2	3	0	0	0	485	242	100			850
1	21	3	22	14	1	1	4	0	19	-1	0	1	2	1	1	0	0	535	501	75			850
1	21	3	22	15	1	4	3	0	19	-1	0	1	4	4	1	0	0	618	580	50			850
1	21	3	22	16	1	4	3	0	19	-1	0	1	2	3	1	0	0	585	278	75		-139	850
1	21	3	22	17	1	2	1	0	19	-1	1	2	3	2	0	0	0	618	164	75		59	850
1	21	3	22	18	2	2	3	1	80	1	0	1	4	2	0	0	0	535	309	100		119	850
1	21	3	22	19	1	4	3	0	19	1	0	2	4	4	0	0	0	735	194	75		60	850
1	21	3	22	20	2	3	2	0	80	-1	1	1	3	3	0	0	0	652	1199	75		52	850
1	21	3	22	21	1	3	4	0	19	-1	1	2	3	4	0	0	0	668	158	50			850
1	21	3	22	22	1	3	2	0	19	-1	0	2	3	3	0	0	0	735	204	50			850
1	21	3	22	23	2	1	4	0	80	1	0	1	2	4	0	0	0	502	295	100			850
1	21	3	22	24	1	1	3	0	19	-1	0	1	3	3	0	0	2	668	1120	50		-28	850
1	21	3	22	25	1	3	4	0	19	1	0	2	4	3	0	0	0	585	220	25			850
1	21	3	22	26	3	4	3	0	80	1	1	2	4	3	0	0	0	552	214	100			850
1	21	3	22	27	3	3	4	0	80	-1	1	2	3	3	0	0	0	568	191	25			850
1	21	3	22	28	1	2	4	0	19	1	0	2	NaN	NaN	99	1	0						850
1	21	3	22	29	1	4	3	0	19	1	0	1	2	3	0	0	0	535	312	50			850
1	21	3	22	30	1	1	2	0	19	-1	1	1	2	2	1	0	0	452	268	25		-80	850
13	22	1	1	1	3	3	4	0	80	-1	1	1	1	3	0	0	0	901	1042	50		24	1000
13	22	1	1	2	1	3	4	0	10	-1	0	2	NaN	NaN	99	2	0	585	2998	75			1000
13	22	1	1	3	1	3	4	0	10	1	0	2	2	4	0	0	0	635	545	75			1000
13	22	1	1	4	1	3	1	1	10	1	0	1	4	1	0	0	0	768	585	50		-50	1000
13	22	1	1	5	3	2	3	0	80	-1	1	2	NaN	NaN	99	1	0						1000
13	22	1	1	6	3	2	3	0	80	-1	1	2	1	2	0	0	0	618	425	75	70		1000
13	22	1	1	7	2	4	2	1	80	1	0	1	4	4	0	0	0	502	683	100			1000
13	22	1	1	8	1	1	2	0	10	1	0	1	2	2	0	0	0	552	530	75			1000
13	22	1	1	9	2	4	3	0	80	1	0	1	4	4	0	0	0	618	613	50			1000
13	22	1	1	10	1	2	4	0	10	1	0	1	4	2	0	0	0	518	519	75			1000
13	22	1	1	11	2	2	3	0	80	1	0	2	4	3	0	0	0	568	552	50			1000
13	22	1	1	12	2	2	4	0	80	-1	1	2	1	4	0	0	0	652	643	100			1000
13	22	1	1	13	3	4	2	0	80	-1	1	1	1	4	0	0	0	602	664	100	40		1000
13	22	1	1	14	1	3	2	0	10	1	0	2	3	2	1	0	0	435	604	100			1000
13	22	1	1	15	1	2	3	0	10	1	0	1	4	3	0	0	0	485	694	75			1000
13	22	1	1	16	1	4	2	0	10	1	0	2	1	4	1	0	0	568	523	25	10		1000
13	22	1	1	17	1	4	3	0	10	1	1	1	1	3	1	0	0	718	850	100		268	1000
13	22	1	1	18	2	3	4	0	80	1	1	1	4	3	0	0	0	685	705	75			1000
13	22	1	1	19	1	3	1	0	10	-1	0	2	2	1	1	0	0	452	723	25		18	1000
13	22	1	1	20	1	3	4	0	10	-1	1	2	1	4	0	0	0	535	601	100	60		1000
13	22	1	1	21	1	3	2	0	10	1	0	2	1	2	1	0	0	452	583	75			1000
13	22	1	1	23	2	3	2	0	80	-1	0	2	1	2	0	0	0	535	691	50			1000
13	22	1	1	24	1	3	4	0	10	1	0	1	1	3	1	0	0	552	887	25	40		1000
13	22	1	1	25	1	4	1	0	10	1	0	1	2	1	0	0	0	752	550	100		274	1000
13	22	1	1	26	1	3	4	0	10	1	0	1	2	4	0	0	0	668	673	50			1000
13	22	1	1	27	1	2	1	0	10	-1	0	1	4	2	1	0	0	618	427	50			1000
13	22	1	1	28	1	4	2	0	10	-1	0	2	2	2	1	0	0	552	604	50			1000
13	22	1	1	29	1	4	3	0	10	-1	1	1	2	4	1	0	0	502	496	75			1000
13	22	1	1	30	3	3	2	1	80	-1	1	2	1	2	0	0	0	635	1325	50			1000
13	22	1	2	1	1	1	4	1	10	1	0	1	4	1	0	0	0	502	517	50		-15	1000
13	22	1	2	2	1	2	4	0	10	-1	0	1	2	2	1	0	0	502	847	100		150	1000
13	22	1	2	3	1	2	3	0	10	-1	0	2	1	2	0	0	0	518	687	25			1000
13	22	1	2	4	1	2	1	0	10	1	0	2	2	1	0	0	0	468	402	75		207	1000
13	22	1	2	5	1	1	2	0	10	1	0	1	2	1	0	0	0	618	515	50			1000
13	22	1	2	6	1	4	3	1	10	1	0	2	NaN	NaN	99	3	0						1000
13	22	1	2	7	3	2	3	0	80	-1	1	2	1	3	0	0	0	768	677	75			1000
13	22	1	2	8	1	1	2	0	10	-1	0	2	2	2	1	0	0	568	367	25		-184	1000
13	22	1	2	9	1	2	4	0	10	1	0	1	2	4	0	0	0	585	369	75		-56	1000
13	22	1	2	10	1	3	4	0	10	-1	0	1	4	4	1	0	0	568	559	50		4	1000
13	22	1	2	11	1	2	1	0	10	-1	0	2	2	2	1	0	0	552	596	75		-86	1000
13	22	1	2	12	1	2	1	0	10	1	0	2	4	2	0	0	0	618	545	100			1000
13	22	1	2	13	2	3	2	0	80	-1	1	1	1	2	0	0	0	685	641	25		70	1000
13	22	1	2	14	1	2	1	0	10	-1	0	2	2	2	1	0	0	702	544	50	50		1000
13	22	1	2	16	1	3	4	0	10	-1	0	1	1	3	0	0	0	652	469	75			1000
13	22	1	2	17	3	3	1	0	80	-1	1	1	1	1	0	0	0	585	501	25		-169	1000
13	22	1	2	18	3	3	1	0	80	1	1	2	2	3	0	0	0	618	538	50			1000
13	22	1	2	19	3	3	2	0	80	1	1	1	2	2	0	0	0	468	585	25			1000
13	22	1	2	20	1	4	1	0	10	-1	0	1	2	4	1	0	0	452	257	25		-252	1000
13	22	1	2	21	1	3	1	0	10	1	1	2	2	1	0	0	0	685	423	50		134	1000
13	22	1	2	22	1	4	3	0	10	1	0	2	1	4	1	0	0	452	428	50			1000
13	22	1	2	23	1	3	1	0	10	1	0	1	4	1	0	0	0	402	524	50			1000
13	22	1	2	24	1	1	3	0	10	1	0	2	2	1	0	0	0	485	318	100			1000
13	22	1	2	25	1	3	2	0	10	1	0	1	4	2	0	0	0	502	375	25		122	1000
13	22	1	2	26	1	4	1	0	10	1	1	2	2	1	0	0	0	668	315	25		-160	1000
13	22	1	2	27	1	1	2	0	10	1	0	1	NaN	NaN	99	3	0						1000
13	22	1	2	28	3	2	3	0	80	-1	1	2	1	2	0	0	0	668	474	25		167	1000
13	22	1	2	29	3	3	1	1	80	-1	1	1	1	1	0	0	1	835	884	50		-206	1000
13	22	1	2	30	3	2	3	1	80	1	1	2	2	3	0	0	0	652	482	50		-10	1000
13	22	1	3	1	1	2	1	0	10	1	1	2	2	2	0	0	0	652	502	25			1000
13	22	1	3	2	2	3	4	0	80	1	1	2	2	3	0	0	0	752	679	75	55		1000
13	22	1	3	3	3	2	3	1	80	1	1	1	2	2	0	0	0	502	568	25			1000
13	22	1	3	4	3	4	1	0	80	1	1	2	2	4	0	0	0	635	511	100		197	1000
13	22	1	3	5	1	3	4	0	10	1	0	1	2	3	0	0	0	535	652	25		-85	1000
13	22	1	3	6	3	1	3	0	80	-1	1	1	1	3	0	0	0	568	444	50		-270	1000
13	22	1	3	7	1	2	4	0	10	1	0	2	2	4	0	0	0	585	607	50	20		1000
13	22	1	3	8	1	1	3	0	10	-1	0	1	2	3	1	0	0	502	315	75	30		1000
13	22	1	3	9	1	2	3	0	10	-1	0	1	2	2	1	0	0	435	496	100			1000
13	22	1	3	10	1	1	4	0	10	-1	0	2	2	1	1	0	0	485	256	100			1000
13	22	1	3	11	1	1	2	0	10	-1	0	1	2	1	1	0	0	435	335	25		-86	1000
13	22	1	3	12	1	4	1	0	10	1	0	2	2	4	0	0	0	435	432	75		228	1000
13	22	1	3	13	1	2	3	0	10	-1	1	2	2	2	1	0	0	602	366	25		-255	1000
13	22	1	3	14	1	3	4	0	10	1	0	1	2	3	0	0	0	368	370	50			1000
13	22	1	3	15	1	4	3	0	10	1	0	2	2	4	0	0	0	402	388	100			1000
13	22	1	3	16	1	1	4	0	10	1	0	1	2	1	0	0	0	952	476	50		-26	1000
13	22	1	3	17	3	2	4	0	80	1	1	1	2	4	0	0	0	518	259	25		58	1000
13	22	1	3	18	1	1	4	0	10	-1	0	2	4	1	1	0	0	485	513	25		-250	1000
13	22	1	3	19	3	4	3	0	80	1	1	1	NaN	NaN	99	3	0						1000
13	22	1	3	20	2	2	3	0	80	1	1	2	2	2	0	0	0	702	252	25			1000
13	22	1	3	21	1	3	1	0	10	1	0	1	4	3	0	0	0	468	431	100			1000
13	22	1	3	22	2	2	4	0	80	1	1	1	4	4	0	0	0	502	373	25			1000
13	22	1	3	23	1	4	2	0	10	-1	0	2	2	4	1	0	0	402	444	50		165	1000
13	22	1	3	24	1	2	4	0	10	-1	0	2	2	2	1	0	0	402	313	100	40		1000
13	22	1	3	25	1	2	4	0	10	-1	0	1	4	2	1	0	0	369	435	50		-200	1000
13	22	1	3	26	1	1	3	1	10	-1	0	2	2	1	1	0	0	552	434	100			1000
13	22	1	3	27	1	1	3	1	10	-1	0	2	4	3	1	0	2	702	933	50		-19	1000
13	22	1	3	28	3	4	1	0	80	1	1	1	2	4	0	0	0	618	536	25	80		1000
13	22	1	3	29	1	2	3	0	10	1	1	2	2	2	0	0	0	652	441	50		-40	1000
13	22	1	3	30	1	4	2	0	10	-1	1	1	2	4	1	0	0	585	280	100			1000
13	22	2	4	1	1	2	4	0	10	1	0	1	4	4	0	0	0	635	564	100			975
13	22	2	4	2	2	3	4	1	80	-1	1	2	1	3	0	0	0	468	596	25			975
13	22	2	4	3	1	1	3	0	10	1	1	2	2	1	0	0	0	668	264	100		-47	975
13	22	2	4	4	1	1	2	0	10	1	0	1	1	2	1	0	0	518	634	25			975
13	22	2	4	5	1	2	3	0	10	1	1	2	2	3	0	0	0	552	333	100		-75	975
13	22	2	4	6	1	3	2	0	10	1	0	2	2	3	0	0	0	435	488	25		91	975
13	22	2	4	7	3	1	2	0	80	-1	1	2	1	2	0	0	0	735	478	50	30		975
13	22	2	4	8	1	4	3	0	10	-1	0	1	1	3	0	0	0	618	482	25		217	975
13	22	2	4	9	1	2	1	0	10	-1	0	2	2	1	1	0	0	485	401	75			975
13	22	2	4	10	1	3	2	0	10	1	0	2	2	3	0	0	0	502	293	25			975
13	22	2	4	11	3	1	3	0	80	1	1	2	2	1	0	0	0	602	762	75	20		975
13	22	2	4	12	1	2	4	0	10	1	0	1	4	2	0	0	0	468	725	25			975
13	22	2	4	13	1	2	3	0	10	-1	0	2	2	3	1	0	0	468	293	75			975
13	22	2	4	14	1	4	2	0	10	-1	0	2	1	2	0	0	0	585	293	75			975
13	22	2	4	15	1	3	2	1	10	1	0	2	NaN	NaN	99	3	0						975
13	22	2	4	17	1	3	4	0	10	-1	0	2	1	3	0	0	1	485	2604	50		118	975
13	22	2	4	18	1	2	3	0	10	1	0	2	2	2	0	0	0	569	348	75			975
13	22	2	4	19	1	4	1	0	10	-1	0	1	4	4	1	0	0	535	418	75		54	975
13	22	2	4	20	1	1	3	0	10	1	1	2	2	1	0	0	0	552	470	100			975
13	22	2	4	21	1	1	2	0	10	1	1	2	2	1	0	0	0	452	300	25	56		975
13	22	2	4	22	1	4	1	0	10	1	0	1	4	1	0	0	0	485	430	75			975
13	22	2	4	23	1	2	3	0	10	1	0	1	2	3	0	0	0	385	367	100			975
13	22	2	4	24	1	3	2	0	10	1	0	2	2	2	0	0	0	352	291	75		-102	975
13	22	2	4	25	3	1	3	0	80	-1	1	2	1	1	0	0	0	618	311	50			975
13	22	2	4	26	1	2	1	0	10	1	0	1	4	2	0	0	0	502	435	75		-93	975
13	22	2	4	27	3	3	1	1	80	1	1	2	2	1	0	0	0	535	274	100			975
13	22	2	4	28	1	2	3	0	10	-1	1	1	1	2	0	0	0	685	403	100			975
13	22	2	4	29	1	1	2	0	10	-1	0	1	4	2	1	0	0	552	438	75	60		975
13	22	2	4	30	1	3	1	0	10	-1	0	2	2	1	1	0	0	485	350	50			975
13	22	2	5	1	2	4	1	0	80	-1	1	1	1	1	0	0	0	568	423	25			975
13	22	2	5	2	1	3	4	1	10	-1	0	2	1	4	0	0	0	552	459	75			975
13	22	2	5	3	1	4	3	0	10	-1	1	1	4	3	1	0	0	735	467	50			975
13	22	2	5	4	1	1	2	0	10	1	0	2	1	2	1	0	0	518	467	75		93	975
13	22	2	5	5	1	4	2	1	10	-1	0	2	NaN	NaN	99	3	0						975
13	22	2	5	6	1	3	4	0	10	-1	0	1	1	4	0	0	0	752	476	75		52	975
13	22	2	5	7	2	3	1	0	80	-1	0	2	1	3	0	0	0	535	408	100			975
13	22	2	5	8	1	2	1	0	10	1	1	1	1	2	1	0	0	535	1245	25		-190	975
13	22	2	5	9	1	1	4	0	10	1	0	1	1	1	1	0	0	635	455	75			975
13	22	2	5	10	1	3	1	0	10	1	1	1	4	3	0	0	0	685	341	100			975
13	22	2	5	11	1	3	1	1	10	1	0	1	4	3	0	0	0	585	293	100			975
13	22	2	5	12	1	2	3	0	10	1	1	1	4	2	0	0	0	935	285	100		275	975
13	22	2	5	13	1	2	1	0	10	1	1	1	4	1	0	0	0	635	351	50	40		975
13	22	2	5	14	1	2	4	0	10	-1	0	2	4	2	1	0	0	502	572	75		162	975
13	22	2	5	15	1	1	2	0	10	1	0	2	2	1	0	0	0	418	420	100			975
13	22	2	5	16	1	4	1	0	10	-1	0	1	4	4	1	0	0	402	485	25			975
13	22	2	5	17	1	3	1	0	10	1	1	1	4	3	0	0	0	502	375	100		-44	975
13	22	2	5	18	1	3	2	1	10	-1	1	1	4	2	1	0	0	568	490	75			975
13	22	2	5	19	1	1	2	0	10	-1	1	2	1	1	0	0	0	768	408	100			975
13	22	2	5	20	1	1	4	0	10	1	0	2	2	4	0	0	0	735	265	50			975
13	22	2	5	21	2	4	3	0	80	1	1	1	2	3	0	0	0	468	398	75			975
13	22	2	5	22	1	4	3	0	10	-1	0	1	4	3	1	0	0	502	330	50			975
13	22	2	5	23	1	2	4	0	10	1	1	2	2	2	0	0	0	435	480	50			975
13	22	2	5	24	1	2	4	0	10	-1	1	2	NaN	NaN	99	3	0						975
13	22	2	5	25	1	2	4	0	10	1	0	1	4	2	0	0	0	635	377	25			975
13	22	2	5	26	3	1	4	0	80	1	1	1	4	1	0	0	0	452	375	75			975
13	22	2	5	27	1	2	3	0	10	-1	1	2	2	2	1	0	0	618	376	100		137	975
13	22	2	5	28	1	2	1	0	10	1	0	2	4	1	0	0	0	452	571	50		-110	975
13	22	2	5	29	3	4	3	0	80	1	1	2	2	3	0	0	0	502	321	25		-53	975
13	22	2	5	30	1	4	3	0	10	1	0	2	2	4	0	0	0	385	385	25	60		975
13	22	2	6	1	3	3	2	0	80	1	1	1	2	2	0	0	0	518	510	50			950
13	22	2	6	2	1	4	2	0	10	1	0	1	4	4	0	0	0	452	421	100			950
13	22	2	6	3	1	1	3	0	10	1	0	2	2	1	0	0	0	552	477	75	70		950
13	22	2	6	4	3	2	4	0	80	1	1	1	4	4	0	0	0	502	434	100			950
13	22	2	6	5	1	4	3	0	10	-1	0	2	4	3	1	0	0	435	384	50		46	950
13	22	2	6	6	1	4	3	0	10	-1	0	1	2	3	1	0	0	418	432	100	66		950
13	22	2	6	7	1	4	3	0	10	-1	0	2	3	3	0	0	0	552	417	100			950
13	22	2	6	8	1	4	2	0	10	-1	0	1	2	4	1	0	0	335	371	100			950
13	22	2	6	9	2	3	4	0	80	-1	1	1	1	4	0	0	0	618	374	100			950
13	22	2	6	10	1	2	1	0	10	1	0	2	1	1	1	0	0	435	591	25			950
13	22	2	6	11	1	1	4	0	10	-1	0	1	4	1	1	0	0	485	354	25			950
13	22	2	6	12	1	3	2	0	10	1	0	2	4	3	0	0	0	518	273	100	85		950
13	22	2	6	13	1	2	3	0	10	-1	0	2	2	2	1	0	0	635	326	75		132	950
13	22	2	6	14	1	3	4	0	10	1	0	1	4	3	0	0	0	418	343	100		154	950
13	22	2	6	15	1	4	3	0	10	1	0	2	2	4	0	0	0	418	297	50		-20	950
13	22	2	6	16	1	3	2	0	10	-1	0	2	4	3	1	0	0	502	487	100			950
13	22	2	6	17	1	1	3	1	10	1	0	1	4	1	0	0	0	468	494	100		-176	950
13	22	2	6	18	1	1	2	0	10	-1	0	2	4	1	1	0	0	635	263	25			950
13	22	2	6	19	1	2	4	1	10	-1	1	2	2	4	1	0	0	618	467	50			950
13	22	2	6	20	1	2	3	0	10	-1	0	1	4	2	1	0	0	469	362	25			950
13	22	2	6	21	3	2	3	0	80	1	1	2	2	2	0	0	0	668	352	25	15		950
13	22	2	6	22	1	1	2	0	10	-1	0	1	4	2	1	0	0	518	376	100		0	950
13	22	2	6	23	1	1	2	1	10	-1	0	1	4	2	1	0	0	452	391	75			950
13	22	2	6	24	1	1	2	0	10	1	1	1	4	1	0	0	0	568	350	75		-133	950
13	22	2	6	25	1	1	2	0	10	1	0	1	4	2	0	0	0	385	361	50		28	950
13	22	2	6	26	3	4	1	0	80	-1	1	1	1	4	0	0	0	718	378	25			950
13	22	2	6	27	1	3	1	0	10	-1	0	1	1	1	0	0	0	685	360	50		-35	950
13	22	2	6	28	1	2	4	0	10	-1	0	2	4	2	1	0	0	452	375	25			950
13	22	2	6	29	1	1	3	0	10	-1	0	1	3	1	0	0	0	518	426	50			950
13	22	2	6	30	1	1	2	0	10	1	0	2	4	2	0	0	0	602	255	25			950
13	22	2	7	1	2	4	2	0	80	1	1	1	2	4	0	0	0	535	519	50			925
13	22	2	7	2	1	3	1	0	10	1	0	2	2	3	0	0	0	552	391	75			925
13	22	2	7	3	1	3	4	0	10	-1	0	2	4	3	1	0	0	668	464	25			925
13	22	2	7	4	1	1	2	0	10	1	0	2	2	1	0	0	0	568	530	50			925
13	22	2	7	5	1	1	3	0	10	1	1	2	4	1	0	0	0	635	329	100		44	925
13	22	2	7	6	1	4	3	0	10	1	1	2	2	4	0	0	0	568	371	25			925
13	22	2	7	7	1	1	4	0	10	1	0	1	2	1	0	0	0	402	335	50			925
13	22	2	7	8	1	3	2	0	10	1	0	1	4	2	0	0	0	418	313	75		-198	925
13	22	2	7	9	1	3	2	0	10	1	0	1	2	3	0	0	0	452	350	25	60		925
13	22	2	7	10	1	4	2	0	10	1	0	1	2	4	0	0	0	485	348	100		193	925
13	22	2	7	11	1	4	2	0	10	1	0	1	2	4	0	0	0	552	384	25		105	925
13	22	2	7	12	1	4	3	0	10	1	0	2	4	4	0	0	0	369	328	50	50		925
13	22	2	7	13	1	4	3	0	10	1	0	1	4	3	0	0	0	435	355	75		63	925
13	22	2	7	14	1	2	4	0	10	1	0	1	4	2	0	0	0	402	336	25		-65	925
13	22	2	7	15	3	2	3	0	80	-1	1	2	1	2	0	0	0	568	847	75		-5	925
13	22	2	7	16	1	4	2	0	10	1	0	2	2	4	0	0	0	502	302	25			925
13	22	2	7	17	1	2	4	0	10	-1	0	2	4	4	1	0	0	568	476	100			925
13	22	2	7	18	2	1	4	0	80	-1	0	1	1	1	0	0	0	518	388	100		108	925
13	22	2	7	19	3	4	2	0	80	-1	1	2	1	2	0	0	0	618	311	25		53	925
13	22	2	7	20	2	4	1	0	80	1	0	2	4	4	0	0	0	452	377	50			925
13	22	2	7	21	1	1	3	0	10	-1	0	1	2	1	1	0	0	435	749	25		96	925
13	22	2	7	22	1	4	1	1	10	-1	1	1	2	4	1	0	0	618	311	50		-60	925
13	22	2	7	23	2	4	2	0	80	1	0	1	4	2	0	0	0	485	355	75	30		925
13	22	2	7	24	1	3	4	0	10	1	0	1	4	3	0	0	0	418	372	25		97	925
13	22	2	7	25	1	3	1	0	10	-1	0	2	4	3	1	0	0	385	680	25	30		925
13	22	2	7	26	3	3	2	0	80	-1	1	2	1	3	0	0	0	585	392	75			925
13	22	2	7	27	1	4	1	0	10	-1	0	1	1	4	0	0	0	435	626	75			925
13	22	2	7	28	1	4	1	1	10	-1	0	1	3	1	0	0	0	602	490	75		-47	925
13	22	2	7	29	1	3	2	0	10	-1	0	2	2	3	1	0	0	585	335	25		-30	925
13	22	2	7	30	3	2	3	1	80	1	1	1	4	2	0	0	0	635	392	25			925
13	22	2	8	1	1	4	1	0	10	-1	0	2	2	1	1	0	0	602	336	100			900
13	22	2	8	2	1	4	1	0	10	1	1	1	2	4	0	0	0	568	304	75			900
13	22	2	8	3	3	2	1	0	80	1	1	2	2	1	0	0	0	568	421	50			900
13	22	2	8	4	1	3	2	0	10	1	1	1	4	3	0	0	0	485	342	75			900
13	22	2	8	5	1	1	2	0	10	1	0	1	2	1	0	0	0	435	379	25			900
13	22	2	8	6	1	1	3	0	10	-1	1	2	2	3	1	0	1	535	497	50		-65	900
13	22	2	8	7	1	3	1	0	10	1	1	2	2	3	0	0	0	618	337	100			900
13	22	2	8	8	2	3	2	1	80	1	0	2	4	3	0	0	0	568	682	50		-63	900
13	22	2	8	9	3	1	2	0	80	-1	1	1	1	1	0	0	0	652	402	25			900
13	22	2	8	10	1	4	1	1	10	1	0	1	2	4	0	0	0	618	368	50			900
13	22	2	8	11	1	2	4	0	10	-1	0	1	2	2	1	0	0	685	259	50		-83	900
13	22	2	8	12	1	2	4	0	10	-1	1	1	4	4	1	0	0	602	326	75			900
13	22	2	8	13	1	2	3	0	10	-1	0	1	4	3	1	0	0	502	288	50			900
13	22	2	8	14	3	2	4	0	80	1	1	1	4	2	0	0	0	568	318	50		-58	900
13	22	2	8	15	1	3	2	0	10	1	0	1	2	3	0	0	0	485	378	50			900
13	22	2	8	16	1	1	2	0	10	1	0	1	4	2	0	0	0	452	372	50			900
13	22	2	8	17	3	3	1	0	80	-1	1	2	1	1	0	0	0	602	408	50			900
13	22	2	8	18	2	4	2	0	80	1	1	2	2	2	0	0	0	552	344	25			900
13	22	2	8	19	1	4	2	1	10	-1	1	2	4	4	1	0	0	668	656	75		255	900
13	22	2	8	20	1	3	2	0	10	-1	0	2	2	3	1	0	0	485	287	100	55		900
13	22	2	8	21	1	1	3	0	10	1	0	1	4	1	0	0	0	485	413	50			900
13	22	2	8	22	1	4	3	1	10	-1	1	1	2	4	1	0	0	702	323	50	40		900
13	22	2	8	23	1	1	4	0	10	-1	0	2	4	1	1	0	0	568	306	50		231	900
13	22	2	8	24	3	4	3	0	80	1	1	2	2	4	0	0	0	585	388	50	60		900
13	22	2	8	25	3	2	1	0	80	1	1	2	2	2	0	0	0	618	313	75			900
13	22	2	8	26	1	1	3	0	10	-1	0	1	2	1	1	0	0	485	314	75			900
13	22	2	8	27	1	2	3	1	10	1	0	2	2	2	0	0	0	568	339	100			900
13	22	2	8	28	1	4	2	0	10	1	0	2	2	4	0	0	0	418	315	50			900
13	22	2	8	29	1	2	3	0	10	-1	1	2	3	3	0	0	0	602	601	75			900
13	22	2	8	30	1	1	4	0	10	1	0	1	4	1	0	0	0	502	278	75			900
13	22	2	9	1	1	4	2	0	10	-1	0	2	2	4	1	0	0	569	284	100		-202	875
13	22	2	9	2	1	3	1	0	10	1	0	1	2	3	0	0	0	535	306	50	60		875
13	22	2	9	3	2	4	3	0	80	1	1	2	2	3	0	0	0	618	296	75			875
13	22	2	9	4	1	4	3	0	10	1	0	1	2	3	0	0	0	519	814	100			875
13	22	2	9	5	1	4	1	0	10	1	0	1	4	4	0	0	0	402	285	75			875
13	22	2	9	6	3	3	4	0	80	1	1	1	2	4	0	0	0	468	350	100			875
13	22	2	9	7	1	4	1	0	10	1	0	1	2	4	0	0	0	402	259	25		-2	875
13	22	2	9	8	1	3	1	0	10	1	0	2	4	3	0	0	0	385	323	75			875
13	22	2	9	9	1	1	2	0	10	1	0	2	2	2	0	0	0	518	723	25			875
13	22	2	9	10	2	1	4	0	80	1	0	1	2	4	0	0	0	385	275	75	70		875
13	22	2	9	11	1	2	4	0	10	-1	0	1	2	2	1	0	0	335	319	25		-8	875
13	22	2	9	12	1	3	2	0	10	-1	0	1	2	3	1	0	0	418	348	50		-121	875
13	22	2	9	13	1	1	3	0	10	-1	0	1	2	1	1	0	0	452	269	50			875
13	22	2	9	14	1	4	3	0	10	-1	1	2	2	4	1	0	3	718	380	100	40		875
13	22	2	9	15	1	2	4	0	10	-1	1	2	2	4	1	0	0	752	312	75			875
13	22	2	9	16	3	2	4	0	80	-1	1	2	1	2	0	0	0	618	327	75			875
13	22	2	9	17	1	3	1	0	10	-1	0	1	2	1	1	0	0	485	323	100			875
13	22	2	9	18	3	2	1	0	80	1	1	2	2	1	0	0	0	502	265	25			875
13	22	2	9	19	1	2	4	1	10	-1	0	2	NaN	NaN	99	3	0						875
13	22	2	9	20	2	4	1	0	80	-1	1	1	1	1	0	0	0	652	366	100			875
13	22	2	9	21	1	1	2	0	10	1	0	1	2	2	0	0	0	468	285	75	35		875
13	22	2	9	22	1	2	1	0	10	-1	0	1	1	2	0	0	0	718	284	100		65	875
13	22	2	9	23	1	1	3	0	10	-1	0	1	2	1	1	0	0	418	262	75			875
13	22	2	9	24	1	2	3	0	10	1	1	2	1	2	1	0	0	535	318	100			875
13	22	2	9	25	1	1	2	0	10	-1	0	1	1	1	0	0	0	535	420	25	55		875
13	22	2	9	26	1	2	4	0	10	-1	0	1	1	4	0	0	1	418	1169	50		-90	875
13	22	2	9	27	1	3	2	0	10	1	0	2	1	2	1	0	1	618	704	50		-267	875
13	22	2	9	28	1	4	1	0	10	1	0	2	1	1	1	0	0	552	440	100			875
13	22	2	9	29	1	1	3	0	10	-1	0	1	1	3	0	0	0	685	377	75	77		875
13	22	2	9	30	1	2	3	1	10	-1	0	1	1	3	0	0	0	635	451	50	20		875
13	22	2	10	1	3	2	1	0	80	-1	1	1	1	1	0	0	0	618	358	25		-93	875
13	22	2	10	2	1	3	4	0	10	-1	0	2	1	4	0	0	0	552	505	75			875
13	22	2	10	3	1	1	2	0	10	1	0	2	3	2	1	0	0	602	403	100			875
13	22	2	10	4	1	4	2	0	10	-1	0	1	1	4	0	0	0	568	382	25			875
13	22	2	10	5	1	1	3	0	10	-1	1	2	1	1	0	0	0	602	620	25			875
13	22	2	10	6	1	4	1	0	10	1	0	2	1	1	1	0	0	585	380	25		-281	875
13	22	2	10	7	1	1	4	1	10	-1	0	1	3	4	0	0	0	568	462	25		-157	875
13	22	2	10	8	1	4	3	0	10	-1	0	1	1	3	0	0	0	652	398	50	60		875
13	22	2	10	9	3	4	2	0	80	1	1	2	2	4	0	0	0	635	297	100		93	875
13	22	2	10	10	2	1	4	0	80	-1	1	1	1	4	0	0	0	618	327	50		-45	875
13	22	2	10	11	1	2	1	0	10	-1	1	1	1	1	0	0	0	585	352	100	70		875
13	22	2	10	12	3	4	3	0	80	-1	1	2	1	3	0	0	0	602	313	75		112	875
13	22	2	10	13	3	4	1	0	80	1	1	2	2	1	0	0	0	652	349	75			875
13	22	2	10	14	1	3	4	0	10	-1	1	1	1	3	0	0	0	602	322	25		-64	875
13	22	2	10	15	1	3	2	0	10	-1	0	1	2	3	1	0	0	535	264	100	60		875
13	22	2	10	16	3	1	4	0	80	1	1	1	2	4	0	0	0	618	320	75		96	875
13	22	2	10	17	1	2	1	0	10	1	0	2	4	2	0	0	0	452	254	100			875
13	22	2	10	18	1	1	4	0	10	1	0	1	4	1	0	0	0	435	213	100			875
13	22	2	10	19	3	4	3	0	80	1	1	2	2	3	0	0	0	552	259	75		-9	875
13	22	2	10	20	1	2	1	0	10	-1	0	2	4	2	1	0	0	452	249	50			875
13	22	2	10	21	1	4	2	0	10	1	0	2	4	4	0	0	0	535	192	50		-52	875
13	22	2	10	22	1	4	1	0	10	-1	0	2	4	4	1	0	0	502	191	100			875
13	22	2	10	23	1	3	4	0	10	1	0	2	4	3	0	0	0	618	166	50	60		875
13	22	2	10	24	1	4	3	0	10	-1	0	1	2	3	1	0	0	502	274	50			875
13	22	2	10	25	1	3	2	1	10	1	1	1	2	2	0	0	0	618	245	25		-283	875
13	22	2	10	26	1	3	1	1	10	-1	0	1	2	1	1	0	0	535	228	25			875
13	22	2	10	27	1	4	3	0	10	1	0	1	2	4	0	0	0	468	328	75	50		875
13	22	2	10	28	1	4	2	0	10	-1	0	1	2	4	1	0	0	518	245	100			875
13	22	2	10	29	1	3	1	0	10	1	0	1	2	1	0	0	0	485	194	50			875
13	22	2	10	30	1	4	2	0	10	1	1	1	2	2	0	0	0	502	276	50	20		875
13	22	2	11	1	1	4	1	0	10	1	0	1	4	1	0	0	0	485	335	75			850
13	22	2	11	2	1	4	1	0	10	-1	0	2	2	4	1	0	0	568	436	100			850
13	22	2	11	3	1	1	2	0	10	-1	1	1	1	1	0	0	1	418	696	50		-71	850
13	22	2	11	4	2	2	3	0	80	1	0	1	2	2	0	0	0	402	241	50			850
13	22	2	11	5	1	2	1	0	10	1	0	2	4	2	0	0	0	702	272	25			850
13	22	2	11	6	1	1	4	0	10	1	0	2	2	4	0	0	0	468	288	50	30		850
13	22	2	11	7	3	4	2	0	80	1	1	2	2	2	0	0	0	618	384	50		-85	850
13	22	2	11	8	1	4	2	0	10	-1	1	1	2	2	1	0	0	552	451	25			850
13	22	2	11	9	2	2	3	0	80	-1	0	2	1	3	0	0	0	535	277	75		-81	850
13	22	2	11	10	2	1	3	0	80	-1	0	1	1	3	0	0	0	452	443	25		-35	850
13	22	2	11	11	1	4	1	0	10	-1	1	2	2	4	1	0	0	585	289	25			850
13	22	2	11	12	1	1	4	0	10	-1	0	1	1	4	0	0	0	518	1017	100			850
13	22	2	11	13	1	3	2	0	10	1	0	1	3	3	1	0	0	635	593	50	60		850
13	22	2	11	14	3	2	3	0	80	-1	1	2	1	3	0	0	0	602	297	25		151	850
13	22	2	11	15	3	1	4	0	80	1	1	1	2	4	0	0	0	502	267	50		213	850
13	22	2	11	16	1	1	4	0	10	-1	1	2	2	4	1	0	0	652	249	100			850
13	22	2	11	17	2	3	1	0	80	-1	0	1	1	1	0	0	0	502	333	25			850
13	22	2	11	18	1	4	3	0	10	1	0	2	4	4	0	0	0	635	204	25		-203	850
13	22	2	11	19	1	4	3	0	10	-1	1	1	NaN	NaN	99	1	0						850
13	22	2	11	20	1	1	4	0	10	-1	0	1	1	1	0	0	0	452	332	75			850
13	22	2	11	21	3	2	4	0	80	1	1	2	2	4	0	0	0	585	239	75			850
13	22	2	11	22	3	3	4	0	80	-1	1	1	1	4	0	0	0	552	319	50		-28	850
13	22	2	11	23	3	3	2	0	80	-1	1	1	1	2	0	0	0	468	319	50			850
13	22	2	11	24	2	1	2	0	80	-1	0	2	3	2	0	0	0	402	419	75		74	850
13	22	2	11	25	3	4	2	0	80	1	1	1	4	2	0	0	0	585	289	75	50		850
13	22	2	11	26	2	2	1	0	80	-1	1	2	1	2	0	0	0	602	345	75			850
13	22	2	11	27	1	4	2	0	10	-1	1	1	1	4	0	0	0	652	301	50			850
13	22	2	11	28	2	1	2	0	80	-1	1	1	3	2	0	0	0	618	605	25			850
13	22	2	11	29	1	2	4	0	10	1	0	2	1	4	1	0	0	469	285	25			850
13	22	2	11	30	2	3	2	0	80	1	0	1	2	3	0	0	0	452	250	50		125	850
13	22	2	12	1	1	3	2	1	10	-1	0	1	4	3	1	0	0	752	258	75		269	825
13	22	2	12	2	1	4	2	0	10	1	0	1	2	4	0	0	0	618	230	25	10		825
13	22	2	12	3	1	3	4	0	10	1	0	2	4	4	0	0	0	518	196	25		-238	825
13	22	2	12	4	1	4	3	0	10	-1	1	1	1	4	0	0	0	518	302	75			825
13	22	2	12	5	1	3	4	1	10	1	0	2	1	4	1	0	0	702	295	25			825
13	22	2	12	6	3	4	2	0	80	-1	1	1	1	4	0	0	0	602	334	75		-8	825
13	22	2	12	7	1	3	1	1	10	1	1	2	1	1	1	0	0	602	302	75	60		825
13	22	2	12	8	1	4	1	1	10	-1	1	1	2	4	1	0	0	685	514	25			825
13	22	2	12	9	1	1	2	0	10	1	0	2	3	2	1	0	0	585	407	100			825
13	22	2	12	10	3	2	1	0	80	-1	1	2	1	1	0	0	0	602	290	25			825
13	22	2	12	11	1	2	4	0	10	-1	0	2	3	4	0	0	0	485	468	100			825
13	22	2	12	12	1	3	4	0	10	1	0	1	3	3	1	0	0	518	287	100			825
13	22	2	12	13	1	1	4	0	10	-1	0	2	1	1	0	0	0	502	321	75		118	825
13	22	2	12	14	1	1	4	0	10	-1	0	2	3	1	0	0	0	518	264	75		-75	825
13	22	2	12	15	3	4	1	0	80	-1	1	1	1	1	0	0	0	535	352	50		71	825
13	22	2	12	16	1	4	1	0	10	1	0	1	3	1	1	0	0	585	500	50			825
13	22	2	12	17	3	1	3	0	80	1	1	1	2	1	0	0	0	435	311	50			825
13	22	2	12	18	1	4	2	0	10	-1	0	2	3	2	0	0	0	485	250	100			825
13	22	2	12	19	3	2	4	0	80	-1	1	2	3	2	0	0	0	618	283	25			825
13	22	2	12	20	1	1	3	1	10	-1	0	1	1	3	0	0	0	519	379	50		149	825
13	22	2	12	21	3	4	2	1	80	1	1	2	2	2	0	0	0	585	290	50			825
13	22	2	12	22	1	4	2	0	10	-1	0	2	4	2	1	0	0	502	306	25	70		825
13	22	2	12	23	2	2	1	0	80	1	0	2	2	1	0	0	0	602	233	50	50		825
13	22	2	12	24	1	3	4	0	10	1	0	1	2	3	0	0	0	568	314	50			825
13	22	2	12	25	1	4	3	0	10	1	1	1	2	4	0	0	0	535	987	75			825
13	22	2	12	26	1	2	1	0	10	1	0	1	4	2	0	0	0	385	479	100			825
13	22	2	12	27	1	1	3	0	10	1	1	1	4	1	0	0	0	485	331	100			825
13	22	2	12	28	3	3	2	1	80	1	1	1	2	3	0	0	0	735	255	25		-185	825
13	22	2	12	29	1	1	3	1	10	-1	0	2	2	1	1	0	0	718	244	50		48	825
13	22	2	12	30	3	4	2	0	80	-1	1	1	NaN	NaN	99	3	0						825
13	22	2	13	1	1	2	4	0	10	-1	0	1	2	4	1	0	0	418	287	100			800
13	22	2	13	2	1	1	3	0	10	-1	0	2	4	1	1	0	0	452	237	50		79	800
13	22	2	13	3	3	3	1	0	80	1	1	1	2	1	0	0	0	452	298	100			800
13	22	2	13	4	1	3	4	1	10	1	1	2	2	4	0	0	0	685	262	75			800
13	22	2	13	5	1	3	4	0	10	-1	0	1	4	3	1	0	0	452	289	25		68	800
13	22	2	13	6	3	3	2	0	80	1	1	1	4	3	0	0	0	685	265	25			800
13	22	2	13	7	1	2	1	0	10	1	0	2	2	1	0	0	0	552	264	100		-142	800
13	22	2	13	8	1	2	1	0	10	1	0	2	2	2	0	0	0	685	268	75			800
13	22	2	13	9	1	1	3	0	10	1	0	1	2	3	0	0	0	535	268	50			800
13	22	2	13	10	3	4	1	0	80	-1	1	1	1	1	0	0	0	618	322	75			800
13	22	2	13	11	1	2	3	0	10	-1	0	1	2	3	1	0	0	502	254	50			800
13	22	2	13	12	1	2	1	0	10	1	0	2	4	1	0	0	0	568	556	100			800
13	22	2	13	13	3	1	2	0	80	-1	1	2	1	1	0	0	0	602	350	25			800
13	22	2	13	14	3	2	4	0	80	1	1	2	2	4	0	0	0	552	251	75		-136	800
13	22	2	13	15	1	2	1	0	10	1	0	2	4	1	0	0	0	369	228	25		123	800
13	22	2	13	16	1	1	4	1	10	-1	0	2	2	1	1	0	0	535	220	75			800
13	22	2	13	17	3	2	1	0	80	1	1	2	4	1	0	0	0	535	278	50			800
13	22	2	13	18	1	3	4	0	10	-1	0	1	2	4	1	0	0	385	319	25			800
13	22	2	13	19	3	1	3	0	80	1	1	2	2	3	0	0	0	552	279	75			800
13	22	2	13	20	1	3	2	0	10	-1	0	1	2	2	1	0	0	402	283	50	70		800
13	22	2	13	21	1	1	3	1	10	1	0	2	4	1	0	0	0	552	332	50			800
13	22	2	13	22	1	4	3	0	10	-1	0	2	2	4	1	0	0	518	228	50			800
13	22	2	13	23	3	1	4	0	80	-1	1	1	3	4	0	0	0	602	365	75		-8	800
13	22	2	13	24	1	3	4	1	10	1	0	1	2	3	0	0	0	552	272	100		133	800
13	22	2	13	25	1	2	1	0	10	-1	1	1	2	1	1	0	0	485	264	50		46	800
13	22	2	13	26	1	2	1	0	10	1	0	2	2	2	0	0	0	468	242	75			800
13	22	2	13	27	2	1	4	0	80	-1	0	2	1	4	0	0	0	552	311	100			800
13	22	2	13	28	1	4	1	0	10	-1	0	1	2	1	1	0	0	369	285	50		115	800
13	22	2	13	29	1	1	3	0	10	-1	1	2	2	3	1	0	0	502	294	50			800
13	22	2	13	30	1	2	4	0	10	1	0	1	4	4	0	0	0	468	310	100			800
13	22	2	14	1	3	3	1	0	80	1	1	1	2	3	0	0	0	535	285	50			775
13	22	2	14	2	1	1	3	0	10	1	1	1	2	3	0	0	0	385	258	75		-183	775
13	22	2	14	3	1	2	1	0	10	1	1	2	2	1	0	0	0	518	297	25		-99	775
13	22	2	14	4	1	3	4	0	10	1	0	2	2	3	0	0	0	468	224	25			775
13	22	2	14	5	1	1	3	1	10	-1	0	1	2	1	1	0	0	385	276	25			775
13	22	2	14	6	1	2	3	0	10	-1	0	2	4	2	1	0	0	568	189	25		60	775
13	22	2	14	7	1	4	1	0	10	-1	1	2	2	1	1	0	0	552	295	75		-173	775
13	22	2	14	8	1	1	2	1	10	-1	1	1	2	1	1	0	0	502	294	25			775
13	22	2	14	9	3	1	4	0	80	-1	1	2	1	1	0	0	0	602	342	100		297	775
13	22	2	14	10	1	4	2	0	10	1	0	2	4	4	0	0	0	502	294	100			775
13	22	2	14	11	1	3	4	0	10	1	0	1	2	3	0	0	0	352	251	50		-152	775
13	22	2	14	12	1	2	1	0	10	-1	0	2	3	2	0	0	0	452	294	75		-73	775
13	22	2	14	13	1	4	1	1	10	-1	1	2	1	4	0	0	1	652	447	50		59	775
13	22	2	14	14	1	4	3	0	10	1	0	2	4	3	0	0	0	485	250	25			775
13	22	2	14	15	1	4	1	1	10	1	1	1	NaN	NaN	99	3	0						775
13	22	2	14	16	1	4	1	0	10	-1	0	1	NaN	NaN	99	1	0						775
13	22	2	14	17	1	3	4	0	10	1	1	1	4	3	0	0	0	535	302	100			775
13	22	2	14	18	1	1	3	0	10	-1	0	2	2	3	1	0	0	668	277	75		-123	775
13	22	2	14	19	1	3	2	0	10	-1	0	1	2	2	1	0	0	485	414	100			775
13	22	2	14	20	3	3	4	0	80	-1	1	2	1	3	0	0	0	552	301	25		87	775
13	22	2	14	21	3	1	3	0	80	1	1	1	NaN	NaN	99	1	0						775
13	22	2	14	22	1	2	1	0	10	-1	0	2	2	1	1	0	0	468	287	75	70		775
13	22	2	14	23	3	1	4	0	80	-1	1	1	1	4	0	0	0	585	358	100			775
13	22	2	14	24	1	3	2	0	10	-1	0	1	2	3	1	0	0	702	325	25			775
13	22	2	14	25	2	2	4	0	80	1	1	1	2	2	0	0	0	452	209	25			775
13	22	2	14	26	1	1	4	0	10	-1	1	2	1	4	0	0	0	568	300	25		-121	775
13	22	2	14	27	1	2	3	0	10	-1	0	1	1	3	0	0	0	518	326	25			775
13	22	2	14	28	3	2	1	0	80	1	1	1	4	2	0	0	0	418	303	100		-184	775
13	22	2	14	29	1	1	4	0	10	1	1	1	2	1	0	0	0	468	237	75			775
13	22	2	14	30	2	1	3	0	80	-1	1	2	1	3	0	0	0	535	309	75		92	775
13	22	2	15	1	1	2	4	0	10	-1	0	1	4	2	1	0	0	418	276	75		94	750
13	22	2	15	2	2	2	4	1	80	1	0	2	4	2	0	0	0	435	251	100		157	750
13	22	2	15	3	3	1	4	0	80	1	1	2	2	1	0	0	0	602	215	75			750
13	22	2	15	4	1	2	1	0	10	-1	0	1	4	2	1	0	0	385	296	25		-11	750
13	22	2	15	5	1	4	1	0	10	1	0	1	2	4	0	0	0	385	286	50	70		750
13	22	2	15	6	1	2	1	0	10	-1	0	1	4	2	1	0	0	368	332	75	40		750
13	22	2	15	7	1	4	2	0	10	-1	0	1	2	4	1	0	0	435	293	75			750
13	22	2	15	8	2	4	2	0	80	-1	0	1	1	4	0	0	0	568	370	25		186	750
13	22	2	15	9	1	1	3	0	10	1	0	1	2	1	0	0	0	468	281	75		-91	750
13	22	2	15	10	1	3	1	0	10	-1	0	2	2	3	1	0	0	402	264	25		-129	750
13	22	2	15	11	3	1	2	0	80	-1	1	1	1	1	0	0	0	502	308	100		-17	750
13	22	2	15	12	1	4	1	0	10	1	0	2	2	4	0	0	0	502	255	25			750
13	22	2	15	13	1	2	3	0	10	-1	0	2	2	3	1	0	0	518	280	50			750
13	22	2	15	14	1	2	4	0	10	-1	0	2	4	4	1	0	0	435	294	25			750
13	22	2	15	15	3	3	2	0	80	-1	1	2	1	3	0	0	0	568	286	100		38	750
13	22	2	15	16	1	3	2	0	10	1	0	2	4	2	0	0	0	652	249	75			750
13	22	2	15	17	1	3	1	0	10	1	0	1	4	1	0	0	0	518	258	75		91	750
13	22	2	15	18	1	1	2	0	10	1	0	1	4	1	0	0	0	418	321	25			750
13	22	2	15	19	1	2	4	0	10	-1	0	2	4	4	1	0	0	385	235	100		-230	750
13	22	2	15	20	1	2	1	0	10	1	0	2	3	2	1	0	0	468	227	50		184	750
13	22	2	15	21	2	3	2	0	80	1	0	1	4	3	0	0	0	419	260	100			750
13	22	2	15	22	3	1	4	0	80	1	1	2	2	1	0	0	0	552	204	25			750
13	22	2	15	23	3	1	3	0	80	1	1	1	2	1	0	0	0	402	212	25		-155	750
13	22	2	15	24	1	3	4	0	10	-1	0	1	2	4	1	0	0	435	220	75		262	750
13	22	2	15	25	1	1	2	0	10	-1	0	2	4	1	1	0	0	552	214	50		-222	750
13	22	2	15	26	3	3	4	0	80	-1	1	2	1	3	0	0	0	535	879	100			750
13	22	2	15	27	1	3	2	0	10	1	1	2	1	2	1	0	0	602	296	75			750
13	22	2	15	28	1	2	1	0	10	1	0	2	4	2	0	0	0	418	193	75		-208	750
13	22	2	15	29	3	3	1	0	80	-1	1	1	1	3	0	0	0	535	293	25			750
13	22	2	15	30	1	1	2	0	10	1	0	2	4	1	0	0	0	452	138	100	30		750
13	22	2	16	1	1	3	4	0	10	1	1	1	2	4	0	0	0	502	269	100		26	725
13	22	2	16	2	1	1	2	0	10	1	0	2	4	2	0	0	0	485	227	75			725
13	22	2	16	3	3	1	2	0	80	1	1	1	2	2	0	0	0	568	238	25		-208	725
13	22	2	16	4	1	3	2	0	10	1	0	1	2	3	0	0	0	402	249	75			725
13	22	2	16	5	3	1	3	0	80	1	1	1	2	3	0	0	0	485	250	100		-89	725
13	22	2	16	6	2	2	1	0	80	1	0	1	4	2	0	0	0	435	685	75		-75	725
13	22	2	16	7	3	4	3	1	80	1	1	1	2	4	0	0	0	468	246	100			725
13	22	2	16	8	1	3	1	0	10	-1	1	1	2	3	1	0	0	485	270	25		14	725
13	22	2	16	9	1	3	4	0	10	1	0	1	2	3	0	0	0	352	246	75			725
13	22	2	16	10	1	4	1	0	10	1	0	2	4	1	0	0	0	585	221	25		64	725
13	22	2	16	11	1	1	3	1	10	1	0	2	4	1	0	0	0	518	194	50			725
13	22	2	16	12	1	2	4	0	10	-1	0	1	4	2	1	0	0	402	233	50		89	725
13	22	2	16	13	1	2	1	0	10	1	1	1	2	1	0	0	0	418	228	25	50		725
13	22	2	16	14	3	2	4	0	80	-1	1	2	1	2	0	0	0	602	313	25	70		725
13	22	2	16	15	3	3	1	0	80	-1	1	2	3	1	0	0	0	502	260	75			725
13	22	2	16	16	1	3	4	0	10	1	0	2	3	3	1	0	0	635	180	75			725
13	22	2	16	17	1	4	2	0	10	-1	0	1	1	2	0	0	0	518	280	75			725
13	22	2	16	18	1	4	2	0	10	1	1	1	2	4	0	0	0	435	237	25			725
13	22	2	16	19	1	1	4	0	10	1	0	1	2	1	0	0	0	385	209	50		130	725
13	22	2	16	20	1	1	4	0	10	-1	1	1	2	4	1	0	0	385	220	25		236	725
13	22	2	16	21	1	1	4	0	10	-1	0	2	4	1	1	0	0	485	166	75			725
13	22	2	16	22	1	1	2	0	10	1	0	1	2	2	0	0	0	369	237	75		58	725
13	22	2	16	23	1	3	4	0	10	-1	0	2	3	3	0	0	0	568	205	75		-197	725
13	22	2	16	24	2	4	1	0	80	1	0	1	2	1	0	0	0	435	237	50		20	725
13	22	2	16	25	3	4	1	0	80	1	1	2	2	4	0	0	0	435	222	50			725
13	22	2	16	26	2	3	1	0	80	1	1	2	2	1	0	0	0	552	188	50			725
13	22	2	16	27	1	4	3	0	10	1	0	1	2	4	0	0	0	418	238	50		135	725
13	22	2	16	28	1	1	4	0	10	1	0	1	4	1	0	0	0	302	230	100		-109	725
13	22	2	16	29	1	3	4	0	10	-1	0	1	2	3	1	0	0	418	231	50			725
13	22	2	16	30	1	2	1	0	10	-1	1	1	2	1	1	0	3	602	524	75	60		725
13	22	2	17	1	3	2	4	0	80	-1	1	1	1	4	0	0	0	518	297	75			700
13	22	2	17	2	3	4	1	0	80	1	1	2	2	4	0	0	0	568	239	100		162	700
13	22	2	17	3	1	3	1	0	10	1	0	1	2	3	0	0	0	368	228	75		286	700
13	22	2	17	4	1	1	2	0	10	-1	1	1	NaN	NaN	99	1	0						700
13	22	2	17	5	1	1	3	0	10	1	0	2	2	3	0	0	0	418	196	50		123	700
13	22	2	17	6	1	2	3	1	10	1	0	2	2	2	0	0	0	468	169	100		-64	700
13	22	2	17	7	1	3	2	0	10	1	0	2	2	3	0	0	0	418	232	50			700
13	22	2	17	8	2	4	3	0	80	-1	1	2	1	3	0	0	0	552	259	100		129	700
13	22	2	17	9	3	3	4	0	80	1	1	1	2	4	0	0	0	452	236	100			700
13	22	2	17	10	1	4	2	0	10	1	0	2	4	2	0	0	0	585	182	100		79	700
13	22	2	17	11	1	2	4	0	10	-1	1	1	2	2	1	0	0	485	229	50			700
13	22	2	17	12	1	1	4	0	10	-1	0	2	4	1	1	0	0	468	182	50	30		700
13	22	2	17	13	1	1	2	0	10	1	0	2	2	1	0	0	0	585	237	50		-14	700
13	22	2	17	14	1	4	1	0	10	1	0	1	4	4	0	0	0	335	216	75		-175	700
13	22	2	17	15	1	1	2	0	10	-1	1	1	2	1	1	0	0	502	207	25		160	700
13	22	2	17	16	1	1	4	0	10	-1	0	2	4	4	1	0	0	535	136	100			700
13	22	2	17	17	3	3	1	0	80	1	1	1	2	3	0	0	0	518	303	100		-160	700
13	22	2	17	18	1	3	2	0	10	1	0	1	2	2	0	0	0	385	171	75			700
13	22	2	17	19	3	4	3	1	80	-1	1	2	1	3	0	0	0	568	226	50			700
13	22	2	17	20	1	3	4	0	10	-1	0	2	4	3	1	0	0	485	196	100		-100	700
13	22	2	17	21	1	1	4	0	10	1	0	1	4	1	0	0	0	418	186	25		122	700
13	22	2	17	22	1	4	3	0	10	1	1	2	2	4	0	0	0	468	172	100			700
13	22	2	17	23	1	2	1	0	10	-1	0	1	2	2	1	0	0	335	194	100		-197	700
13	22	2	17	24	1	2	4	0	10	1	1	2	2	2	0	0	0	485	326	100		13	700
13	22	2	17	25	3	2	4	0	80	-1	1	1	NaN	NaN	99	1	0						700
13	22	2	17	26	3	2	4	0	80	1	1	2	2	4	0	0	0	435	165	50			700
13	22	2	17	27	1	1	2	0	10	1	0	2	4	1	0	0	0	385	197	75		29	700
13	22	2	17	28	3	1	4	0	80	-1	1	1	1	1	0	0	0	485	403	75		205	700
13	22	2	17	29	1	3	2	0	10	-1	1	1	2	3	1	0	0	402	213	25		163	700
13	22	2	17	30	3	2	1	0	80	-1	1	1	1	1	0	0	0	485	231	50			700
13	22	3	18	1	1	1	2	0	10	1	1	2	NaN	NaN	99	1	0						675
13	22	3	18	2	1	2	4	0	10	1	0	1	4	4	0	0	0	452	529	100		76	675
13	22	3	18	3	1	2	1	0	10	1	1	2	2	1	0	0	0	485	296	100		-50	675
13	22	3	18	4	1	4	1	0	10	1	0	1	4	4	0	0	0	435	360	25			675
13	22	3	18	5	3	1	2	0	80	1	1	2	2	1	0	0	0	485	253	100			675
13	22	3	18	6	1	4	1	0	10	-1	0	1	2	4	1	0	0	452	455	100			675
13	22	3	18	7	3	4	3	0	80	-1	1	2	1	4	0	0	0	535	331	50		-149	675
13	22	3	18	8	3	1	4	0	80	-1	1	1	1	4	0	0	0	552	350	50			675
13	22	3	18	9	1	1	2	0	10	-1	0	2	2	1	1	0	0	435	268	50		15	675
13	22	3	18	10	2	1	3	0	80	1	1	2	2	3	0	0	0	418	237	75	55		675
13	22	3	18	11	1	3	2	1	10	-1	0	1	NaN	NaN	99	1	0						675
13	22	3	18	12	1	2	3	0	10	-1	1	2	2	2	1	0	0	468	236	75			675
13	22	3	18	13	1	3	1	0	10	-1	0	1	2	3	1	0	0	485	314	50			675
13	22	3	18	14	1	2	1	0	10	-1	0	2	2	1	1	0	0	368	214	25			675
13	22	3	18	15	2	4	2	0	80	-1	0	2	1	2	0	0	0	485	251	100			675
13	22	3	18	16	1	1	2	0	10	1	0	2	4	2	0	0	0	452	204	50		69	675
13	22	3	18	17	1	3	2	0	10	1	0	1	2	3	0	0	0	385	208	50	30		675
13	22	3	18	18	1	2	4	0	10	-1	0	1	1	4	0	0	0	418	442	100			675
13	22	3	18	19	1	2	1	0	10	1	0	2	1	2	1	0	0	385	243	100			675
13	22	3	18	20	2	2	1	0	80	-1	0	2	1	2	0	0	0	435	240	25		134	675
13	22	3	18	21	1	2	3	0	10	-1	0	2	1	3	0	0	0	402	252	25		-223	675
13	22	3	18	22	3	3	1	0	80	-1	1	1	1	1	0	0	0	535	261	25		128	675
13	22	3	18	23	1	1	3	0	10	-1	0	1	1	3	0	0	0	368	285	75		-258	675
13	22	3	18	24	1	3	1	0	10	-1	0	2	1	1	0	0	0	368	239	25		-61	675
13	22	3	18	25	1	4	2	0	10	-1	0	1	1	4	0	0	0	468	299	25			675
13	22	3	18	26	3	1	2	0	80	1	1	2	2	1	0	0	0	535	204	100			675
13	22	3	18	27	3	3	2	0	80	-1	1	1	1	2	0	0	0	435	363	75			675
13	22	3	18	28	1	1	2	0	10	1	0	1	2	2	0	0	0	585	746	75			675
13	22	3	18	29	1	1	4	0	10	1	0	2	3	4	1	0	0	452	251	50		51	675
13	22	3	18	30	3	3	2	0	80	-1	1	2	1	3	0	0	0	502	239	50		-140	675
13	22	3	19	1	3	1	3	0	80	1	1	1	2	1	0	0	0	435	651	50	30		650
13	22	3	19	2	1	3	4	0	10	-1	0	2	2	3	1	0	0	385	251	25		9	650
13	22	3	19	3	1	3	1	0	10	1	0	2	4	1	0	0	0	335	202	75			650
13	22	3	19	4	1	1	3	0	10	1	0	1	2	3	0	0	0	485	389	50			650
13	22	3	19	5	1	3	4	1	10	-1	0	2	2	3	1	0	0	385	223	25			650
13	22	3	19	6	1	3	1	1	10	1	0	2	4	1	0	0	0	352	512	75		-135	650
13	22	3	19	7	2	1	2	1	80	-1	0	2	1	1	0	0	1	435	667	50		25	650
13	22	3	19	8	1	2	3	0	10	-1	0	1	4	3	1	0	0	385	343	25			650
13	22	3	19	9	1	1	4	0	10	1	0	1	2	4	0	0	0	368	351	100		101	650
13	22	3	19	10	3	1	4	0	80	1	1	1	2	1	0	0	0	485	252	50			650
13	22	3	19	11	2	1	3	0	80	1	1	1	2	1	0	0	0	402	226	25			650
13	22	3	19	12	3	2	3	0	80	1	1	2	2	3	0	0	0	485	212	100			650
13	22	3	19	13	1	2	4	0	10	1	0	2	4	2	0	0	0	435	190	25	70		650
13	22	3	19	14	2	2	1	0	80	-1	1	2	1	1	0	0	0	418	335	100			650
13	22	3	19	15	2	1	2	0	80	-1	1	1	1	1	0	0	0	568	261	50		-75	650
13	22	3	19	16	3	2	4	0	80	-1	1	2	1	4	0	0	0	518	215	25			650
13	22	3	19	17	1	4	2	0	10	-1	1	2	2	2	1	0	0	368	210	100			650
13	22	3	19	18	1	1	4	0	10	1	0	1	2	4	0	0	0	435	206	50		50	650
13	22	3	19	19	3	3	1	0	80	1	1	1	2	1	0	0	0	418	215	75			650
13	22	3	19	20	1	1	4	0	10	-1	0	2	2	4	1	0	0	402	183	25			650
13	22	3	19	21	3	2	3	0	80	1	1	2	2	2	0	0	0	385	174	25			650
13	22	3	19	22	1	2	4	0	10	-1	0	2	2	2	1	0	0	352	167	25			650
13	22	3	19	23	1	4	2	0	10	-1	0	2	4	4	1	0	0	468	158	25			650
13	22	3	19	24	2	1	2	0	80	-1	1	2	NaN	NaN	99	1	0						650
13	22	3	19	25	1	3	1	0	10	-1	0	2	4	1	1	0	0	418	156	25		179	650
13	22	3	19	26	3	4	3	0	80	1	1	1	2	3	0	0	0	468	272	25			650
13	22	3	19	27	2	3	4	0	80	1	1	1	2	4	0	0	0	402	198	100			650
13	22	3	19	28	1	1	4	0	10	-1	1	1	2	1	1	0	0	385	165	75			650
13	22	3	19	29	1	2	4	0	10	-1	0	1	2	4	1	0	0	335	180	50			650
13	22	3	19	30	1	4	1	0	10	1	1	1	2	1	0	0	0	385	190	25			650
13	22	3	20	1	3	1	4	0	80	1	1	1	2	4	0	0	0	418	196	50	60		625
13	22	3	20	2	3	3	2	1	80	-1	1	2	NaN	NaN	99	1	0						625
13	22	3	20	3	2	4	2	0	80	-1	1	1	1	2	0	0	0	468	804	75			625
13	22	3	20	4	1	3	2	0	10	1	1	1	2	3	0	0	0	402	238	25			625
13	22	3	20	5	3	3	1	0	80	-1	1	1	1	3	0	0	1	402	475	50		-228	625
13	22	3	20	6	1	1	2	0	10	-1	0	1	1	1	0	0	0	418	427	100		-50	625
13	22	3	20	7	1	1	4	0	10	1	0	1	1	1	1	0	0	452	288	25			625
13	22	3	20	8	1	3	4	0	10	1	0	2	2	4	0	0	0	468	175	100		157	625
13	22	3	20	9	1	4	1	0	10	1	0	1	2	4	0	0	0	452	237	50			625
13	22	3	20	10	1	1	4	0	10	1	1	1	2	1	0	0	0	485	270	50			625
13	22	3	20	11	3	4	2	0	80	1	1	1	NaN	NaN	99	1	0						625
13	22	3	20	12	2	3	1	0	80	-1	1	2	1	1	0	0	0	452	250	50		-3	625
13	22	3	20	13	1	3	4	0	10	1	0	2	2	3	0	0	0	385	193	25	45		625
13	22	3	20	14	1	4	1	1	10	1	0	1	2	1	0	0	0	518	206	100		100	625
13	22	3	20	15	1	3	1	0	10	-1	0	1	2	3	1	0	0	485	238	100			625
13	22	3	20	16	1	3	4	0	10	1	1	1	2	4	0	0	0	402	188	50			625
13	22	3	20	17	1	3	1	0	10	-1	1	1	2	1	1	0	0	485	214	50			625
13	22	3	20	18	1	3	4	1	10	-1	0	2	2	3	1	0	0	435	192	25			625
13	22	3	20	19	1	2	3	0	10	1	1	1	2	3	0	0	0	402	201	100	75		625
13	22	3	20	20	1	1	4	0	10	-1	0	2	2	1	1	0	0	385	180	100			625
13	22	3	20	21	1	3	4	0	10	-1	1	2	2	4	1	0	0	418	180	75	70		625
13	22	3	20	22	1	1	3	0	10	-1	0	2	4	1	1	0	0	385	211	100			625
13	22	3	20	23	3	1	4	0	80	1	1	2	2	4	0	0	0	435	170	100			625
13	22	3	20	24	1	3	2	1	10	-1	1	1	NaN	NaN	99	1	0						625
13	22	3	20	25	2	3	4	0	80	1	1	1	2	4	0	0	0	368	805	25		-144	625
13	22	3	20	26	1	1	4	0	10	1	0	1	2	1	0	0	0	352	195	75		52	625
13	22	3	20	27	3	1	2	1	80	1	1	1	2	2	0	0	0	468	205	75		39	625
13	22	3	20	28	1	2	1	0	10	1	0	2	1	1	1	0	0	368	262	50	80		625
13	22	3	20	29	3	4	1	0	80	-1	1	1	1	4	0	0	1	402	521	50		254	625
13	22	3	20	30	1	3	4	0	10	-1	0	2	2	4	1	0	0	368	218	25		-63	625
13	22	3	21	1	3	4	1	0	80	-1	1	1	1	1	0	0	0	468	259	50			625
13	22	3	21	2	1	4	3	0	10	1	0	2	2	4	0	0	0	335	200	75			625
13	22	3	21	3	3	1	4	1	80	1	1	2	2	4	0	0	0	468	466	75			625
13	22	3	21	4	1	4	2	0	10	1	1	2	2	4	0	0	0	502	203	25			625
13	22	3	21	5	1	1	3	1	10	1	1	2	2	3	0	0	0	435	191	100		97	625
13	22	3	21	6	1	3	2	0	10	-1	0	1	2	2	1	0	0	368	229	50		59	625
13	22	3	21	7	1	3	2	0	10	-1	1	1	2	3	1	0	0	402	210	25			625
13	22	3	21	8	1	2	3	0	10	1	0	2	4	2	0	0	0	318	199	100		-15	625
13	22	3	21	9	1	2	4	0	10	1	0	2	4	2	0	0	0	335	145	50		124	625
13	22	3	21	10	2	2	1	0	80	1	1	2	2	2	0	0	0	385	199	25			625
13	22	3	21	11	2	1	4	1	80	1	0	1	4	1	0	0	0	352	229	25		-104	625
13	22	3	21	12	1	1	4	0	10	1	0	2	4	4	0	0	0	352	162	50			625
13	22	3	21	13	1	4	2	1	10	1	0	2	2	4	0	0	0	385	186	25			625
13	22	3	21	14	1	2	3	0	10	-1	1	2	2	2	1	0	0	485	166	100			625
13	22	3	21	15	3	2	1	0	80	-1	1	1	1	1	0	0	1	385	460	50		79	625
13	22	3	21	16	1	1	4	0	10	-1	0	1	2	1	1	0	0	468	207	25			625
13	22	3	21	17	1	2	3	1	10	1	0	2	2	3	0	0	0	518	204	25			625
13	22	3	21	18	1	1	4	0	10	-1	0	2	2	4	1	0	0	485	185	25			625
13	22	3	21	19	1	4	3	0	10	-1	0	1	2	3	1	0	0	302	303	75		270	625
13	22	3	21	20	1	2	1	0	10	-1	0	1	2	1	1	0	0	368	243	75	40		625
13	22	3	21	21	1	4	2	0	10	-1	0	2	4	4	1	0	0	319	207	50	80		625
13	22	3	21	22	1	3	2	0	10	-1	0	1	4	2	1	0	0	385	246	25			625
13	22	3	21	23	3	1	2	0	80	1	1	1	2	2	0	0	0	368	215	25			625
13	22	3	21	24	1	2	3	0	10	1	0	2	4	3	0	0	0	302	169	75			625
13	22	3	21	25	2	4	3	0	80	1	0	1	2	3	0	0	0	368	175	75			625
13	22	3	21	26	1	1	3	0	10	1	0	1	2	1	0	0	0	302	280	100		212	625
13	22	3	21	27	3	4	2	0	80	-1	1	1	1	4	0	0	0	402	376	25			625
13	22	3	21	28	1	1	4	0	10	1	0	2	2	1	0	0	0	319	169	25	30		625
13	22	3	21	29	1	2	3	0	10	1	0	2	4	2	0	0	0	352	146	50			625
13	22	3	21	30	1	4	2	0	10	1	0	2	2	2	0	0	0	352	218	25			625
13	22	3	22	1	1	3	2	0	10	1	0	1	2	2	0	0	0	302	501	50			600
13	22	3	22	2	1	3	2	0	10	-1	0	1	2	3	1	0	0	335	259	25		-116	600
13	22	3	22	3	1	4	2	0	10	1	0	1	2	2	0	0	0	368	205	75			600
13	22	3	22	4	1	3	1	0	10	-1	0	2	2	1	1	0	0	468	193	100		-182	600
13	22	3	22	5	1	2	4	0	10	-1	0	1	4	4	1	0	0	302	248	50			600
13	22	3	22	6	3	4	2	0	80	-1	1	1	1	2	0	0	1	385	457	50		44	600
13	22	3	22	7	3	4	3	0	80	-1	1	2	1	3	0	0	0	452	258	100		185	600
13	22	3	22	8	1	4	1	0	10	-1	0	2	1	4	0	0	0	452	231	75	20		600
13	22	3	22	9	1	2	4	0	10	1	0	2	2	2	0	0	0	452	205	50		16	600
13	22	3	22	10	3	4	3	0	80	1	1	1	2	3	0	0	0	418	221	75			600
13	22	3	22	11	3	2	3	1	80	-1	1	1	1	3	0	0	0	518	298	50		-175	600
13	22	3	22	12	1	4	3	0	10	1	0	1	2	4	0	0	0	368	205	100		-130	600
13	22	3	22	13	1	4	1	1	10	1	0	2	2	4	0	0	0	418	180	100		145	600
13	22	3	22	14	1	1	4	0	10	-1	0	1	1	4	0	0	1	319	1049	50		232	600
13	22	3	22	15	1	2	1	0	10	-1	0	1	2	1	1	0	0	368	212	75		-58	600
13	22	3	22	16	1	2	3	0	10	-1	0	2	2	3	1	0	0	352	198	75			600
13	22	3	22	17	1	4	3	0	10	1	0	2	2	4	0	0	0	418	164	75			600
13	22	3	22	18	1	1	3	0	10	-1	0	1	2	1	1	0	0	335	212	50			600
13	22	3	22	19	1	3	1	0	10	-1	0	1	4	3	1	0	0	335	236	75	70		600
13	22	3	22	20	1	4	3	0	10	1	0	2	2	4	0	0	0	402	444	25			600
13	22	3	22	21	1	3	4	1	10	-1	0	2	NaN	NaN	99	1	0						600
13	22	3	22	22	3	3	4	0	80	-1	1	2	1	4	0	0	0	502	218	50			600
13	22	3	22	23	3	1	3	0	80	1	1	1	NaN	NaN	99	3	0						600
13	22	3	22	24	1	2	3	0	10	-1	0	2	1	3	0	0	0	485	822	25			600
13	22	3	22	25	1	4	1	0	10	-1	0	1	4	4	1	0	0	402	256	75			600
13	22	3	22	26	1	2	3	0	10	1	1	2	1	3	1	0	0	402	273	75		-246	600
13	22	3	22	27	3	3	4	0	80	-1	1	1	1	4	0	0	0	435	652	25	66		600
13	22	3	22	28	1	4	3	0	10	1	0	1	1	3	1	0	0	485	264	50		119	600
13	22	3	22	29	1	4	3	0	10	-1	0	2	1	4	0	0	0	418	223	50		-60	600
13	22	3	22	30	3	1	2	0	80	1	1	1	2	2	0	0	0	402	239	50		-40	600
13	22	3	23	1	3	4	2	0	80	-1	1	2	1	2	0	0	0	435	305	75			600
13	22	3	23	2	1	2	3	0	10	-1	0	2	1	2	0	0	0	385	350	50		174	600
13	22	3	23	3	3	3	2	0	80	1	1	2	2	3	0	0	0	402	200	75			600
13	22	3	23	4	1	3	2	0	10	-1	0	2	1	3	0	0	0	552	236	50		63	600
13	22	3	23	5	2	1	3	0	80	-1	1	1	1	3	0	0	0	518	253	25			600
13	22	3	23	6	2	1	4	0	80	-1	0	2	1	4	0	0	0	402	215	75		-97	600
13	22	3	23	7	1	1	3	0	10	1	0	2	1	3	1	0	0	402	364	25			600
13	22	3	23	8	3	4	2	0	80	-1	1	2	1	4	0	0	1	402	305	50		69	600
13	22	3	23	9	1	3	4	0	10	1	0	2	1	3	1	0	0	485	523	50			600
13	22	3	23	10	1	4	2	0	10	-1	0	2	4	2	1	0	0	402	190	100		62	600
13	22	3	23	11	1	4	1	0	10	1	0	2	2	4	0	0	0	385	178	50			600
13	22	3	23	12	2	4	1	0	80	-1	0	1	1	1	0	0	0	485	264	100			600
13	22	3	23	13	1	2	4	0	10	1	1	2	1	2	1	0	0	468	214	25		169	600
13	22	3	23	14	1	1	2	0	10	1	0	2	1	2	1	0	0	435	240	50			600
13	22	3	23	15	2	4	1	0	80	1	1	1	4	4	0	0	3	435	396	50			600
13	22	3	23	16	1	3	2	0	10	-1	0	1	1	3	0	0	0	452	277	100	60		600
13	22	3	23	17	3	2	1	0	80	-1	1	2	1	1	0	0	1	468	381	50		90	600
13	22	3	23	18	3	4	1	0	80	-1	1	1	1	4	0	0	0	452	256	75		190	600
13	22	3	23	19	1	4	2	0	10	1	1	2	2	2	0	0	0	485	196	25		-104	600
13	22	3	23	20	1	2	3	0	10	-1	0	1	4	3	1	0	0	502	440	75	50		600
13	22	3	23	21	3	1	2	0	80	-1	1	2	1	2	0	0	0	368	290	50			600
13	22	3	23	22	1	2	3	1	10	-1	0	1	1	3	0	0	0	535	235	25			600
13	22	3	23	23	1	4	2	0	10	-1	0	1	2	4	1	0	0	468	197	25			600
13	22	3	23	24	1	3	1	0	10	1	0	2	2	1	0	0	0	452	182	100			600
13	22	3	23	25	1	4	3	0	10	-1	0	2	2	3	1	0	0	352	181	100			600
13	22	3	23	26	1	1	3	0	10	1	0	2	3	3	1	0	0	352	262	75			600
13	22	3	23	27	1	3	1	0	10	-1	0	1	NaN	NaN	99	1	0						600
13	22	3	23	28	1	2	3	0	10	1	0	2	4	2	0	0	0	352	158	25			600
13	22	3	23	29	3	3	4	0	80	-1	1	1	1	4	0	0	0	452	480	25			600
13	22	3	23	30	1	3	1	0	10	-1	0	1	3	1	0	0	0	435	272	25			600
13	22	3	24	1	2	1	3	0	80	-1	1	2	1	3	0	0	0	468	217	100		108	600
13	22	3	24	2	1	2	3	0	10	1	0	1	4	2	0	0	0	402	275	25			600
13	22	3	24	3	3	2	1	0	80	1	1	2	2	1	0	0	0	468	181	50		-133	600
13	22	3	24	4	1	2	4	0	10	1	0	2	4	2	0	0	0	385	179	75	70		600
13	22	3	24	5	1	4	3	0	10	-1	0	1	2	3	1	0	0	335	197	50		-61	600
13	22	3	24	6	1	1	2	0	10	1	1	2	2	2	0	0	0	435	153	50			600
13	22	3	24	7	3	3	4	0	80	1	1	2	2	4	0	0	0	385	174	75			600
13	22	3	24	8	1	1	2	0	10	1	0	1	2	2	0	0	0	335	754	50		-183	600
13	22	3	24	9	3	4	3	0	80	-1	1	1	1	3	0	0	0	502	251	100	80		600
13	22	3	24	10	1	2	4	0	10	-1	0	2	4	2	1	0	0	318	199	75	70		600
13	22	3	24	11	3	1	2	0	80	1	1	1	2	2	0	0	0	468	194	25			600
13	22	3	24	12	1	4	3	0	10	1	0	1	2	3	0	0	0	318	187	75			600
13	22	3	24	13	1	3	1	0	10	-1	0	2	4	1	1	0	0	318	298	100			600
13	22	3	24	14	1	1	2	1	10	-1	0	1	2	2	1	0	0	485	181	75		129	600
13	22	3	24	15	2	3	1	0	80	-1	0	2	1	3	0	0	0	502	215	25	55		600
13	22	3	24	16	1	3	2	0	10	1	0	1	2	3	0	0	0	352	206	50			600
13	22	3	24	17	1	2	3	0	10	1	0	2	2	2	0	0	0	318	159	75		-13	600
13	22	3	24	18	1	3	4	0	10	1	0	2	2	4	0	0	0	302	176	100	60		600
13	22	3	24	19	1	2	4	0	10	-1	0	2	2	2	1	0	0	385	154	50			600
13	22	3	24	20	3	4	3	0	80	-1	1	1	3	3	0	0	0	468	290	75		-98	600
13	22	3	24	21	2	2	3	0	80	1	0	1	2	2	0	0	0	352	225	50			600
13	22	3	24	22	1	3	1	0	10	1	0	1	2	3	0	0	0	385	199	25			600
13	22	3	24	23	1	4	1	0	10	1	0	1	2	4	0	0	0	385	203	100	80		600
13	22	3	24	24	1	2	3	0	10	1	1	2	2	2	0	0	0	468	179	50	30		600
13	22	3	24	25	2	2	1	0	80	-1	0	2	1	1	0	0	0	402	258	100	50		600
13	22	3	24	26	1	4	1	0	10	-1	0	1	2	1	1	0	0	402	170	25			600
13	22	3	24	27	1	4	2	0	10	1	0	2	2	2	0	0	0	318	189	50	65		600
13	22	3	24	28	1	4	3	0	10	-1	0	1	2	4	1	0	0	335	216	100			600
13	22	3	24	29	1	2	3	0	10	-1	1	2	2	3	1	0	0	468	219	100	80		600
13	22	3	24	30	2	1	2	0	80	1	1	2	2	1	0	0	0	385	197	25	70		600
13	22	3	25	1	1	4	2	0	10	-1	0	1	2	2	1	0	0	335	238	100			575
13	22	3	25	2	2	3	4	0	80	-1	0	2	1	3	0	0	0	485	230	25			575
13	22	3	25	3	3	3	2	0	80	-1	1	2	1	2	0	0	1	368	304	50		-103	575
13	22	3	25	4	1	4	3	0	10	-1	0	2	1	3	0	0	0	402	275	50			575
13	22	3	25	5	1	3	1	0	10	1	0	1	4	1	0	0	0	335	246	75	60		575
13	22	3	25	6	1	2	1	0	10	-1	0	2	1	2	0	0	0	468	244	25		158	575
13	22	3	25	7	1	3	1	0	10	-1	0	2	4	1	1	0	0	318	214	75		24	575
13	22	3	25	8	1	4	1	0	10	-1	0	1	2	1	1	0	0	435	213	50			575
13	22	3	25	9	3	4	2	0	80	1	1	1	2	4	0	0	0	385	220	75		60	575
13	22	3	25	10	1	2	1	1	10	-1	0	2	1	1	0	0	0	485	251	100	70		575
13	22	3	25	11	3	4	1	0	80	-1	1	1	1	4	0	0	0	535	235	100			575
13	22	3	25	12	1	1	3	0	10	-1	0	1	1	3	0	0	0	485	281	50			575
13	22	3	25	13	1	1	4	0	10	1	0	2	1	1	1	0	0	485	362	75			575
13	22	3	25	14	1	3	4	0	10	1	1	1	1	4	1	0	0	485	255	50	70		575
13	22	3	25	15	2	3	2	0	80	-1	0	1	1	3	0	0	1	318	633	50		10	575
13	22	3	25	16	3	2	4	0	80	1	1	2	2	2	0	0	0	368	195	50		-79	575
13	22	3	25	17	1	4	2	0	10	-1	0	1	1	4	0	0	0	435	244	50			575
13	22	3	25	18	1	1	4	0	10	-1	0	2	1	1	0	0	0	385	204	50			575
13	22	3	25	19	1	1	3	0	10	-1	0	1	1	1	0	0	0	452	236	100			575
13	22	3	25	20	1	4	3	0	10	-1	1	2	1	4	0	0	1	385	593	50		66	575
13	22	3	25	21	2	2	3	0	80	-1	0	1	1	2	0	0	0	318	284	100		53	575
13	22	3	25	22	2	2	4	0	80	1	1	2	2	2	0	0	0	468	464	100		-146	575
13	22	3	25	23	1	3	2	0	10	-1	0	2	3	2	0	0	0	285	196	25			575
13	22	3	25	24	1	1	2	0	10	-1	1	2	2	1	1	0	0	352	161	100	55		575
13	22	3	25	25	1	3	1	0	10	1	0	2	4	1	0	0	0	319	160	75			575
13	22	3	25	26	1	2	3	0	10	1	0	1	2	2	0	0	0	368	195	100			575
13	22	3	25	27	2	3	1	0	80	-1	0	2	3	1	0	0	0	352	204	100			575
13	22	3	25	28	1	4	2	0	10	1	1	2	2	4	0	0	0	368	195	75	66		575
13	22	3	25	29	3	1	3	0	80	1	1	1	2	3	0	0	0	435	213	100		39	575
13	22	3	25	30	3	1	3	0	80	-1	1	2	1	1	0	0	0	418	215	75			575
13	22	3	26	1	1	4	2	0	10	-1	0	1	4	4	1	0	0	352	240	75		-109	575
13	22	3	26	2	3	1	2	0	80	1	1	2	2	2	0	0	0	518	184	100			575
13	22	3	26	3	1	4	1	0	10	-1	0	1	2	4	1	0	0	418	171	25			575
13	22	3	26	4	3	4	1	0	80	1	1	2	2	4	0	0	0	418	210	100			575
13	22	3	26	5	1	3	2	1	10	-1	1	2	2	3	1	0	0	402	179	100		-120	575
13	22	3	26	6	1	2	4	1	10	1	0	1	NaN	NaN	99	3	0						575
13	22	3	26	7	3	1	2	0	80	-1	1	2	NaN	NaN	99	1	0						575
13	22	3	26	8	1	3	1	0	10	1	1	2	1	1	1	0	0	368	195	25		-27	575
13	22	3	26	9	1	3	1	0	10	1	0	1	1	3	1	0	0	485	254	75			575
13	22	3	26	10	1	4	3	0	10	1	0	1	2	3	0	0	0	418	261	25			575
13	22	3	26	11	3	2	3	0	80	1	1	2	2	3	0	0	0	435	171	75			575
13	22	3	26	12	3	3	4	0	80	1	1	1	2	4	0	0	0	402	206	25			575
13	22	3	26	13	1	4	3	0	10	1	0	1	2	4	0	0	0	368	180	50			575
13	22	3	26	14	1	1	4	0	10	-1	0	2	4	1	1	0	0	368	176	25			575
13	22	3	26	15	1	1	3	0	10	1	0	2	2	1	0	0	0	385	158	25			575
13	22	3	26	16	2	2	4	0	80	-1	1	1	1	2	0	0	0	518	812	50			575
13	22	3	26	17	1	4	1	0	10	1	0	1	1	4	1	0	0	518	267	100		-73	575
13	22	3	26	18	1	4	2	0	10	1	1	2	2	4	0	0	0	402	147	100		-113	575
13	22	3	26	19	1	3	2	0	10	-1	0	2	3	3	0	0	0	352	239	75			575
13	22	3	26	20	1	4	3	0	10	-1	0	2	4	3	1	0	0	368	152	50		-49	575
13	22	3	26	21	1	1	3	1	10	-1	0	1	4	1	1	0	0	518	191	25			575
13	22	3	26	22	1	4	2	0	10	-1	0	1	2	4	1	0	0	402	162	25			575
13	22	3	26	23	2	1	3	0	80	1	1	1	2	3	0	0	0	368	187	100			575
13	22	3	26	24	1	1	4	0	10	-1	0	2	4	4	1	0	0	385	176	100			575
13	22	3	26	25	3	3	4	0	80	-1	1	2	1	4	0	0	1	435	405	50		50	575
13	22	3	26	26	1	1	3	1	10	1	0	2	1	3	1	0	0	502	219	100			575
13	22	3	26	27	1	4	2	1	10	-1	0	2	1	2	0	0	0	485	237	50		12	575
13	22	3	26	28	1	2	4	0	10	-1	0	2	3	4	0	0	0	335	200	100		10	575
13	22	3	26	29	3	2	1	0	80	-1	1	2	1	1	0	0	0	485	235	100			575
13	22	3	26	30	1	1	4	0	10	1	0	1	2	4	0	0	0	402	201	100		47	575
13	22	3	27	1	3	2	1	0	80	-1	1	2	1	1	0	0	0	468	201	100		71	550
13	22	3	27	2	2	2	4	1	80	1	1	2	2	4	0	0	0	452	163	50			550
13	22	3	27	3	1	2	3	0	10	-1	0	1	4	2	1	0	0	435	175	50			550
13	22	3	27	4	1	2	1	0	10	-1	0	1	1	2	0	0	1	418	772	50		106	550
13	22	3	27	5	1	1	3	0	10	-1	0	1	4	1	1	0	0	418	223	100			550
13	22	3	27	6	3	4	1	0	80	1	1	2	2	1	0	0	0	385	188	100		-14	550
13	22	3	27	7	3	3	2	0	80	-1	1	2	1	3	0	0	0	418	204	100			550
13	22	3	27	8	1	3	2	0	10	1	0	2	4	2	0	0	0	335	184	50			550
13	22	3	27	9	1	2	4	0	10	1	0	1	2	2	0	0	0	435	197	50	66		550
13	22	3	27	10	3	3	4	0	80	1	1	1	2	3	0	0	0	435	204	50		-40	550
13	22	3	27	11	1	4	1	0	10	1	0	2	4	4	0	0	0	335	184	75			550
13	22	3	27	12	1	1	3	0	10	-1	1	1	2	1	1	0	0	435	221	100	45		550
13	22	3	27	13	3	3	4	0	80	-1	1	2	NaN	NaN	99	1	0						550
13	22	3	27	14	1	3	1	0	10	-1	0	2	2	1	1	0	0	368	387	75		-115	550
13	22	3	27	15	1	4	1	1	10	-1	1	1	1	4	0	0	0	485	246	25			550
13	22	3	27	16	1	4	2	0	10	-1	0	1	1	4	0	0	0	485	296	100			550
13	22	3	27	17	1	3	1	0	10	-1	0	1	2	3	1	0	0	402	212	75			550
13	22	3	27	18	1	3	1	0	10	-1	0	1	2	3	1	0	0	352	187	25	35		550
13	22	3	27	19	1	2	1	0	10	-1	0	1	2	2	1	0	0	318	189	50		16	550
13	22	3	27	20	1	1	2	0	10	-1	0	1	1	1	0	0	0	468	240	75			550
13	22	3	27	21	1	1	3	0	10	1	0	1	2	3	0	0	0	302	187	75			550
13	22	3	27	22	1	3	1	0	10	1	0	2	4	1	0	0	0	318	149	50		127	550
13	22	3	27	23	1	3	2	0	10	1	0	2	4	3	0	0	0	418	156	75		3	550
13	22	3	27	24	2	3	2	0	80	1	0	1	2	3	0	0	0	335	404	50		-155	550
13	22	3	27	25	2	3	1	0	80	1	0	2	4	1	0	0	2	368	362	50		-150	550
13	22	3	27	26	1	4	3	0	10	-1	0	2	1	4	0	0	0	452	251	50			550
13	22	3	27	27	1	4	1	0	10	1	0	1	4	1	0	0	0	352	230	100		-174	550
13	22	3	27	28	1	2	1	0	10	1	0	2	4	2	0	0	0	352	175	75			550
13	22	3	27	29	1	2	1	0	10	1	0	2	4	2	0	0	0	335	149	25			550
13	22	3	27	30	3	1	3	0	80	-1	1	1	NaN	NaN	99	1	0						550
13	22	3	28	1	2	2	3	1	80	1	0	2	4	2	0	0	3	502	457	75			550
13	22	3	28	2	2	1	2	0	80	-1	1	2	1	2	0	0	0	502	220	50			550
13	22	3	28	3	2	4	3	0	80	1	0	2	4	4	0	0	0	335	150	75			550
13	22	3	28	4	1	4	3	0	10	-1	0	1	2	4	1	0	0	318	178	50			550
13	22	3	28	5	1	1	4	0	10	1	0	1	2	1	0	0	0	335	164	100		-79	550
13	22	3	28	6	1	1	4	1	10	-1	0	1	2	1	1	0	0	418	164	75		-111	550
13	22	3	28	7	3	3	1	0	80	1	1	1	2	1	0	0	0	368	175	50	55		550
13	22	3	28	8	1	3	1	0	10	1	0	1	4	1	0	0	0	318	215	25			550
13	22	3	28	9	3	2	1	0	80	-1	1	2	1	1	0	0	1	418	314	50		-173	550
13	22	3	28	10	3	4	3	0	80	-1	1	2	1	4	0	0	1	352	345	50		-159	550
13	22	3	28	11	1	1	3	0	10	-1	0	2	1	3	0	0	0	468	208	25			550
13	22	3	28	12	1	3	4	0	10	1	1	1	3	4	1	0	0	368	311	75	70		550
13	22	3	28	13	2	4	1	0	80	1	0	1	2	1	0	0	0	302	197	75			550
13	22	3	28	14	1	4	2	0	10	-1	0	1	2	2	1	0	0	335	176	75		-24	550
13	22	3	28	15	2	1	4	0	80	-1	1	2	1	4	0	0	1	385	354	50		-206	550
13	22	3	28	16	1	1	3	0	10	-1	0	2	2	1	1	0	0	418	166	25		-183	550
13	22	3	28	17	1	1	2	0	10	-1	0	1	2	1	1	0	0	385	186	100	60		550
13	22	3	28	18	1	2	3	0	10	1	1	2	2	2	0	0	0	418	165	50		-164	550
13	22	3	28	19	1	3	1	0	10	-1	0	2	2	1	1	0	0	368	151	75			550
13	22	3	28	20	1	4	3	0	10	1	0	2	2	3	0	0	0	352	167	75			550
13	22	3	28	21	1	3	2	0	10	1	0	2	4	3	0	0	0	368	151	100	75		550
13	22	3	28	22	1	3	1	0	10	-1	0	2	2	3	1	0	0	418	154	50			550
13	22	3	28	23	2	4	3	0	80	-1	1	1	NaN	NaN	99	1	0						550
13	22	3	28	24	1	2	3	0	10	1	0	2	1	2	1	0	0	452	198	50		-191	550
13	22	3	28	25	1	2	1	0	10	-1	0	2	4	2	1	0	0	302	146	50			550
13	22	3	28	26	1	1	2	0	10	1	0	2	1	2	1	0	0	235	281	100		-178	550
13	22	3	28	27	3	2	4	0	80	1	1	1	2	2	0	0	0	385	179	25			550
13	22	3	28	28	1	2	3	0	10	1	0	2	4	3	0	0	0	302	176	50			550
13	22	3	28	29	1	2	1	0	10	-1	0	2	2	1	1	0	0	335	168	75			550
13	22	3	28	30	1	2	4	0	10	-1	0	1	2	2	1	0	0	352	175	25			550
14	21	1	1	1	1	4	2	0	11	-1	0	1	4	2	1	0	0	552	965	75		68	1000
14	21	1	1	2	1	3	4	0	11	-1	0	2	2	3	1	0	0	635	1000	75		191	1000
14	21	1	1	3	1	1	4	0	11	-1	0	2	1	1	0	0	0	552	905	75		155	1000
14	21	1	1	4	1	2	1	0	11	-1	0	1	3	2	0	0	0	685	1094	75			1000
14	21	1	1	5	2	4	2	0	80	-1	1	2	1	2	0	0	0	602	1081	50		47	1000
14	21	1	1	6	1	3	4	0	11	1	0	1	2	3	0	0	0	535	1259	25	20		1000
14	21	1	1	7	1	3	1	0	11	-1	0	1	3	1	0	0	0	485	726	25		-171	1000
14	21	1	1	8	1	2	4	0	11	-1	0	1	3	2	0	0	0	702	966	75			1000
14	21	1	1	9	1	1	3	0	11	-1	0	2	1	1	0	0	0	535	1022	75		219	1000
14	21	1	1	10	3	4	2	0	80	1	1	2	4	4	0	0	0	618	1294	50		-274	1000
14	21	1	1	11	3	2	4	0	80	1	1	1	4	2	0	0	0	585	1104	50	30		1000
14	21	1	1	12	1	1	2	1	11	1	0	1	2	2	0	0	0	568	1167	100	100		1000
14	21	1	1	13	1	2	1	0	11	-1	0	1	2	2	1	0	2	585	1875	50		-53	1000
14	21	1	1	14	1	1	4	0	11	1	0	1	4	1	0	0	0	668	1218	25			1000
14	21	1	1	15	2	3	2	0	80	-1	1	1	1	3	0	0	0	652	1196	25			1000
14	21	1	1	16	1	2	1	0	11	1	0	1	3	1	1	0	2	585	2147	50		-62	1000
14	21	1	1	17	2	3	4	0	80	-1	1	1	3	3	0	0	0	552	1120	100			1000
14	21	1	1	18	1	1	3	0	11	1	0	1	1	1	1	0	3	818	1241	50			1000
14	21	1	1	19	2	3	1	0	80	-1	1	1	3	3	0	0	0	535	831	50		129	1000
14	21	1	1	20	1	1	4	1	11	1	0	2	3	1	1	0	0	618	898	25			1000
14	21	1	1	21	1	1	4	0	11	-1	0	1	3	4	0	0	0	718	1162	25		27	1000
14	21	1	1	22	1	1	4	0	11	1	0	2	1	4	1	0	0	585	985	25			1000
14	21	1	1	23	1	2	3	0	11	-1	0	1	1	3	0	0	0	585	1119	100			1000
14	21	1	1	24	3	4	1	0	80	1	1	1	4	1	0	0	0	652	1090	75		138	1000
14	21	1	1	25	1	4	1	0	11	-1	0	1	3	1	0	0	0	652	809	50			1000
14	21	1	1	27	1	2	3	0	11	1	1	1	4	2	0	0	0	802	1517	100			1000
14	21	1	1	28	1	4	2	0	11	-1	0	2	2	2	1	0	0	702	1106	25			1000
14	21	1	1	29	3	1	3	0	80	1	1	1	4	3	0	0	0	902	1119	50		-210	1000
14	21	1	1	30	1	2	3	0	11	1	1	2	1	2	1	0	0	818	899	25		-244	1000
14	21	1	2	1	1	4	3	0	11	-1	0	2	1	3	0	0	0	602	842	50		1	1000
14	21	1	2	2	2	1	2	0	80	1	0	2	4	2	0	0	0	568	986	100			1000
14	21	1	2	3	1	3	2	0	11	-1	0	1	1	3	0	0	2	518	1770	50		-101	1000
14	21	1	2	4	2	2	4	0	80	-1	1	1	3	4	0	0	0	618	880	25		-244	1000
14	21	1	2	5	1	3	4	0	11	1	0	1	4	4	0	0	0	735	1184	75		146	1000
14	21	1	2	6	3	3	1	0	80	-1	1	2	3	3	0	0	0	535	1120	100			1000
14	21	1	2	7	3	3	1	1	80	1	1	1	4	3	0	0	0	752	1023	100		-296	1000
14	21	1	2	8	1	3	2	0	11	1	0	2	4	2	0	0	0	585	755	75			1000
14	21	1	2	9	1	1	4	0	11	-1	0	1	2	4	1	0	3	685	1629	50			1000
14	21	1	2	10	3	2	4	0	80	1	1	2	4	2	0	0	0	568	957	25		-202	1000
14	21	1	2	11	2	2	4	0	80	-1	0	2	1	4	0	0	3	585	1533	75			1000
14	21	1	2	12	1	2	4	0	11	-1	0	1	1	2	0	0	3	835	1072	25			1000
14	21	1	2	13	1	2	4	0	11	1	0	2	4	4	0	0	0	552	825	50			1000
14	21	1	2	14	1	2	4	0	11	-1	0	1	3	2	0	0	2	518	1623	50		61	1000
14	21	1	2	15	1	3	4	0	11	1	1	2	4	3	0	0	0	568	1022	100		167	1000
14	21	1	2	16	1	1	4	0	11	1	1	2	4	4	0	0	0	618	1097	100			1000
14	21	1	2	17	3	4	1	0	80	1	1	1	4	4	0	0	1	568	2320	50		-79	1000
14	21	1	2	18	1	2	1	0	11	1	0	1	3	2	1	0	0	652	1429	50			1000
14	21	1	2	19	1	4	3	0	11	-1	0	2	1	4	0	0	2	502	2113	50		-107	1000
14	21	1	2	20	3	1	2	0	80	1	1	2	4	2	0	0	0	518	969	100			1000
14	21	1	2	21	1	4	1	0	11	-1	0	2	4	4	1	0	0	685	1247	75			1000
14	21	1	2	22	1	4	3	0	11	-1	0	1	1	3	0	0	0	585	1383	50		129	1000
14	21	1	2	23	1	3	1	0	11	1	0	2	4	1	0	0	0	618	1051	25		-216	1000
14	21	1	2	24	2	4	3	0	80	1	1	2	2	4	0	0	0	785	891	75		79	1000
14	21	1	2	26	3	3	1	0	80	-1	1	2	3	1	0	0	0	552	1097	75			1000
14	21	1	2	27	3	3	2	0	80	-1	1	1	3	2	0	0	0	585	1307	25	20		1000
14	21	1	2	28	2	4	1	0	80	-1	1	1	3	4	0	0	0	685	983	75			1000
14	21	1	2	29	3	2	3	0	80	-1	1	2	3	3	0	0	0	652	992	75	80		1000
14	21	1	2	30	1	3	1	0	11	1	0	2	1	1	1	0	0	668	1134	25			1000
14	21	1	3	1	3	2	3	0	80	-1	1	1	3	3	0	0	0	718	771	75			1000
14	21	1	3	2	1	1	2	0	11	1	0	1	NaN	NaN	99	3	0						1000
14	21	1	3	3	1	2	4	0	11	1	0	2	3	4	1	0	0	568	770	25		-243	1000
14	21	1	3	4	3	1	3	0	80	-1	1	1	3	1	0	0	0	568	1195	25			1000
14	21	1	3	5	1	1	4	0	11	-1	1	1	1	4	0	0	0	685	945	25			1000
14	21	1	3	6	2	2	1	1	80	1	1	1	NaN	NaN	99	3	0						1000
14	21	1	3	7	1	3	4	0	11	1	1	1	1	4	1	0	0	652	891	75		143	1000
14	21	1	3	8	3	4	2	0	80	1	1	1	4	4	0	0	0	852	1156	75			1000
14	21	1	3	9	1	4	1	0	11	1	0	1	3	4	1	0	0	568	845	25		-177	1000
14	21	1	3	10	2	2	4	0	80	1	1	2	4	2	0	0	0	802	1297	100			1000
14	21	1	3	11	3	4	2	0	80	1	1	2	2	2	0	0	1	718	846	50		-147	1000
14	21	1	3	12	1	2	4	0	11	1	0	1	1	4	1	0	2	768	2308	50		-8	1000
14	21	1	3	13	1	1	3	0	11	-1	0	2	3	3	0	0	0	568	1166	25			1000
14	21	1	3	14	1	3	2	0	11	-1	0	1	4	2	1	0	0	535	966	50			1000
14	21	1	3	15	3	4	1	0	80	1	1	2	4	1	0	0	0	818	871	100			1000
14	21	1	3	16	3	2	3	0	80	-1	1	1	3	2	0	0	0	935	618	50			1000
14	21	1	3	17	1	3	2	0	11	-1	0	2	1	2	0	0	0	652	923	100		228	1000
14	21	1	3	18	3	1	2	0	80	1	1	2	4	2	0	0	0	718	853	50		-17	1000
14	21	1	3	19	1	4	2	0	11	1	0	2	3	4	1	0	0	902	887	25			1000
14	21	1	3	20	1	4	2	0	11	-1	0	2	3	2	0	0	0	535	661	25		-176	1000
14	21	1	3	21	1	1	2	0	11	1	1	2	3	1	1	0	0	685	1024	50			1000
14	21	1	3	22	1	1	2	0	11	-1	0	2	3	2	0	0	0	602	820	100		273	1000
14	21	1	3	23	1	1	4	0	11	1	0	1	1	4	1	0	3	585	959	50			1000
14	21	1	3	24	1	2	1	0	11	-1	0	2	3	2	0	0	0	502	787	25		-157	1000
14	21	1	3	25	1	4	3	0	11	-1	0	1	3	4	0	0	0	569	911	25		-172	1000
14	21	1	3	26	1	4	3	0	11	1	0	1	3	3	1	0	0	485	773	75			1000
14	21	1	3	27	1	4	1	0	11	1	0	2	1	4	1	0	0	668	1830	75			1000
14	21	1	3	28	1	1	4	0	11	-1	0	1	1	1	0	0	0	602	782	25		-140	1000
14	21	1	3	29	1	3	2	0	11	-1	0	2	3	3	0	0	0	568	1024	100			1000
14	21	1	3	30	3	4	3	0	80	1	1	2	4	4	0	0	0	652	1021	50			1000
14	21	2	4	1	3	1	2	0	80	-1	1	2	3	2	0	0	0	485	1001	25			1000
14	21	2	4	2	1	3	4	0	11	1	0	1	2	4	0	0	3	702	806	100			1000
14	21	2	4	3	3	1	3	0	80	1	1	2	NaN	NaN	99	2	0	535	2992	75			1000
14	21	2	4	4	1	3	1	0	11	1	0	1	4	3	0	0	0	568	988	75		88	1000
14	21	2	4	5	1	4	3	0	11	1	1	1	4	4	0	0	0	568	1168	50			1000
14	21	2	4	6	1	1	2	0	11	1	0	2	4	2	0	0	0	485	1434	100	100		1000
14	21	2	4	7	1	3	1	0	11	1	0	1	4	3	0	0	0	735	840	100		147	1000
14	21	2	4	8	3	3	1	0	80	-1	1	2	3	1	0	0	0	568	1054	25			1000
14	21	2	4	9	1	3	2	0	11	1	1	2	2	2	0	0	0	568	1332	75	70		1000
14	21	2	4	10	1	2	3	0	11	1	0	2	2	3	0	0	3	552	1928	25		-139	1000
14	21	2	4	11	1	4	3	0	11	-1	0	2	2	4	1	0	3	502	1897	100		300	1000
14	21	2	4	12	1	4	2	0	11	-1	0	1	2	2	1	0	2	652	2506	50		102	1000
14	21	2	4	13	3	1	3	0	80	1	1	2	4	1	0	0	0	668	1367	50			1000
14	21	2	4	14	1	3	2	0	11	1	0	2	4	3	0	0	0	718	1492	50			1000
14	21	2	4	15	1	3	1	0	11	1	0	1	1	1	1	0	2	652	2678	50		16	1000
14	21	2	4	16	1	3	4	0	11	1	0	2	2	4	0	0	0	535	1002	50		-114	1000
14	21	2	4	17	1	2	4	0	11	-1	0	2	2	4	1	0	0	685	1463	25		-162	1000
14	21	2	4	18	1	1	4	0	11	-1	0	1	4	1	1	0	1	835	2275	50		91	1000
14	21	2	4	19	3	2	3	0	80	1	1	2	2	2	0	0	0	635	1358	25	30		1000
14	21	2	4	20	1	2	4	0	11	1	0	1	4	4	0	0	1	718	2193	50		-84	1000
14	21	2	4	21	3	1	3	0	80	1	1	1	4	3	0	0	0	785	1149	50			1000
14	21	2	4	22	1	4	3	0	11	-1	1	1	2	4	1	0	0	818	1103	25			1000
14	21	2	4	23	1	1	4	0	11	-1	0	2	3	4	0	0	2	602	2355	50		-11	1000
14	21	2	4	24	1	3	1	0	11	-1	0	2	4	3	1	0	0	635	1134	75			1000
14	21	2	4	25	1	2	3	0	11	1	0	1	3	2	1	0	2	602	2617	50		23	1000
14	21	2	4	26	1	3	1	0	11	1	0	1	1	3	1	0	2	568	2840	50		-71	1000
14	21	2	4	27	2	1	3	1	80	-1	0	2	1	1	0	0	0	702	1223	50			1000
14	21	2	4	28	1	1	2	0	11	-1	0	2	4	2	1	0	0	735	1662	25			1000
14	21	2	4	29	1	2	4	0	11	-1	0	2	NaN	NaN	99	1	0						1000
14	21	2	4	30	3	1	3	0	80	1	1	1	4	3	0	0	0	518	1618	100		-213	1000
14	21	2	5	1	1	3	1	0	11	1	1	2	1	1	1	0	2	668	1867	50		-140	1000
14	21	2	5	2	1	4	2	0	11	-1	0	1	1	4	0	0	2	585	1451	50		-174	1000
14	21	2	5	3	1	3	4	0	11	1	0	2	2	3	0	0	3	635	1564	75			1000
14	21	2	5	4	2	4	3	0	80	-1	0	2	1	4	0	0	3	485	1372	100		296	1000
14	21	2	5	5	1	4	1	0	11	-1	1	2	1	1	0	0	0	618	610	75		168	1000
14	21	2	5	6	1	4	1	0	11	1	0	2	4	4	0	0	0	618	853	100		299	1000
14	21	2	5	7	3	1	4	0	80	-1	1	1	3	4	0	0	0	652	1322	100			1000
14	21	2	5	8	3	1	4	0	80	-1	1	1	3	1	0	0	0	552	873	50		-205	1000
14	21	2	5	9	2	2	1	0	80	1	1	2	2	2	0	0	3	602	1379	50	30		1000
14	21	2	5	10	1	2	1	0	11	1	0	2	4	1	0	0	0	568	953	75			1000
14	21	2	5	11	1	2	4	0	11	-1	1	2	4	4	1	0	0	752	841	75			1000
14	21	2	5	12	3	2	4	0	80	1	1	1	4	4	0	0	0	652	1672	50		-103	1000
14	21	2	5	13	3	1	3	0	80	-1	1	1	3	3	0	0	0	485	817	100		292	1000
14	21	2	5	14	3	3	4	0	80	-1	1	1	3	3	0	0	0	735	1002	50			1000
14	21	2	5	15	1	2	1	0	11	1	0	1	1	1	1	0	0	785	1306	75			1000
14	21	2	5	16	1	1	3	1	11	1	0	2	2	1	0	0	2	518	1767	50		-114	1000
14	21	2	5	17	1	3	1	0	11	1	1	2	2	3	0	0	2	718	2060	50		30	1000
14	21	2	5	18	1	1	4	0	11	1	0	2	2	4	0	0	2	352	2177	50		69	1000
14	21	2	5	19	3	4	1	0	80	-1	1	1	3	4	0	0	0	435	1118	100			1000
14	21	2	5	20	1	4	1	0	11	-1	1	1	4	4	1	0	1	635	2819	50		-27	1000
14	21	2	5	21	3	1	4	0	80	1	1	2	4	1	0	0	0	585	1382	75		-96	1000
14	21	2	5	22	1	2	3	1	11	-1	0	2	3	3	0	0	2	568	2429	50		-230	1000
14	21	2	5	23	1	1	2	0	11	-1	0	1	1	2	0	0	2	585	2013	50		-72	1000
14	21	2	5	24	1	3	4	0	11	-1	0	1	1	4	0	0	2	552	2879	50		-186	1000
14	21	2	5	25	1	1	3	0	11	-1	0	1	2	3	1	0	3	385	1794	100	100		1000
14	21	2	5	26	1	3	2	0	11	-1	0	1	2	3	1	0	2	352	1882	50		-149	1000
14	21	2	5	27	3	2	1	0	80	1	1	2	4	2	0	0	0	685	1231	100			1000
14	21	2	5	28	1	1	3	0	11	1	0	1	4	3	0	0	0	368	1781	25			1000
14	21	2	5	29	1	1	3	0	11	1	1	1	2	1	0	0	3	552	1688	25			1000
14	21	2	5	30	1	1	2	0	11	1	0	1	2	2	0	0	3	502	1617	100			1000
14	21	2	6	1	1	3	4	0	11	-1	0	1	2	4	1	0	0	435	1623	50			1000
14	21	2	6	2	1	3	4	0	11	1	0	1	2	3	0	0	0	485	1545	50		83	1000
14	21	2	6	3	1	4	2	0	11	-1	1	1	2	4	1	0	0	552	1548	75			1000
14	21	2	6	4	1	2	3	0	11	-1	1	2	4	2	1	0	0	502	1757	25		-168	1000
14	21	2	6	5	1	1	2	0	11	1	0	2	2	1	0	0	2	685	2159	50		-197	1000
14	21	2	6	6	3	2	4	0	80	1	1	2	4	4	0	0	0	568	1074	75	40		1000
14	21	2	6	7	1	2	1	0	11	1	0	2	4	1	0	0	0	635	1219	75		174	1000
14	21	2	6	8	3	3	2	0	80	1	1	1	4	2	0	0	0	718	1059	75			1000
14	21	2	6	9	1	3	1	0	11	-1	0	1	2	1	1	0	2	668	2763	50		3	1000
14	21	2	6	10	2	4	2	0	80	1	1	1	4	4	0	0	0	635	1617	75	70		1000
14	21	2	6	11	1	4	1	1	11	1	0	2	1	1	1	0	2	585	2167	50		-48	1000
14	21	2	6	12	1	1	3	0	11	1	0	1	2	3	0	0	0	852	1362	75			1000
14	21	2	6	13	1	4	1	0	11	-1	0	1	3	4	0	0	2	585	1981	50		-119	1000
14	21	2	6	14	3	1	3	0	80	1	1	2	4	3	0	0	0	668	1481	25	20		1000
14	21	2	6	15	1	4	3	0	11	1	0	1	4	4	0	0	0	535	1454	75			1000
14	21	2	6	16	1	1	3	0	11	-1	0	2	3	3	0	0	1	668	1430	50		-4	1000
14	21	2	6	17	1	2	3	0	11	-1	0	1	2	2	1	0	3	585	2579	25			1000
14	21	2	6	18	1	2	4	0	11	1	0	2	2	4	0	0	2	602	1927	50		-88	1000
14	21	2	6	19	1	4	3	0	11	-1	0	1	3	3	0	0	0	568	1519	100		298	1000
14	21	2	6	20	1	2	3	0	11	-1	0	2	2	2	1	0	3	585	1825	75		-50	1000
14	21	2	6	21	2	4	1	0	80	1	1	2	4	4	0	0	0	668	1394	75			1000
14	21	2	6	22	3	1	2	0	80	1	1	1	4	1	0	0	0	718	1336	25			1000
14	21	2	6	23	3	1	3	1	80	1	1	1	4	1	0	0	0	652	1181	50			1000
14	21	2	6	24	1	2	1	0	11	1	0	2	2	2	0	0	3	785	1838	50			1000
14	21	2	6	25	1	3	4	1	11	-1	0	2	3	3	0	0	0	702	1624	100	100		1000
14	21	2	6	26	1	2	3	0	11	1	0	2	2	2	0	0	2	652	2123	50		-177	1000
14	21	2	6	27	1	2	1	0	11	-1	0	2	1	1	0	0	3	585	2312	75		56	1000
14	21	2	6	28	1	1	2	0	11	1	0	1	3	2	1	0	2	768	1988	50		-2	1000
14	21	2	6	29	1	4	3	0	11	-1	0	1	3	4	0	0	2	552	2178	50		-90	1000
14	21	2	7	1	1	3	1	0	11	1	0	1	2	3	0	0	0	768	1180	100	70		1000
14	21	2	7	2	1	1	2	0	11	-1	0	1	1	1	0	0	2	618	1875	50		-99	1000
14	21	2	7	3	1	4	3	0	11	-1	1	2	3	4	0	0	0	635	2090	25			1000
14	21	2	7	4	1	1	3	0	11	-1	0	2	4	3	1	0	0	785	1169	25	10		1000
14	21	2	7	5	2	3	2	0	80	-1	0	1	1	2	0	0	3	635	1220	50		-79	1000
14	21	2	7	6	3	3	4	0	80	-1	1	2	3	3	0	0	0	602	1307	75			1000
14	21	2	7	7	1	1	4	0	11	-1	0	1	2	4	1	0	0	568	868	50		-43	1000
14	21	2	7	8	1	1	2	0	11	1	0	1	4	2	0	0	0	652	1165	50			1000
14	21	2	7	9	3	2	4	0	80	1	1	1	4	4	0	0	0	685	1202	50			1000
14	21	2	7	10	1	2	4	0	11	-1	1	1	2	4	1	0	3	702	1744	50		-195	1000
14	21	2	7	11	1	4	3	0	11	-1	0	1	1	3	0	0	2	652	2321	50		150	1000
14	21	2	7	12	1	1	4	0	11	1	0	2	2	4	0	0	0	502	1349	50		-76	1000
14	21	2	7	13	1	3	4	0	11	1	1	2	4	4	0	0	0	635	1129	75			1000
14	21	2	7	14	3	3	1	0	80	-1	1	2	3	3	0	0	1	568	1163	50		-289	1000
14	21	2	7	15	1	2	3	0	11	-1	0	2	1	3	0	0	2	452	2015	50		-47	1000
14	21	2	7	16	1	2	4	0	11	1	0	2	4	4	0	0	0	468	1677	50		-97	1000
14	21	2	7	17	1	1	4	1	11	1	0	2	3	1	1	0	0	535	1065	100			1000
14	21	2	7	18	1	1	3	0	11	1	0	2	2	3	0	0	2	618	1641	50		-36	1000
14	21	2	7	19	2	2	4	0	80	-1	0	1	1	4	0	0	0	452	926	100			1000
14	21	2	7	20	3	3	4	0	80	-1	1	2	1	4	0	0	0	652	1628	50			1000
14	21	2	7	21	1	4	1	0	11	1	1	2	1	1	1	0	3	585	1655	75	80		1000
14	21	2	7	22	1	2	1	0	11	1	1	1	2	2	0	0	0	585	1387	75			1000
14	21	2	7	23	2	3	1	0	80	-1	0	2	3	3	0	0	0	602	1063	25			1000
14	21	2	7	24	2	4	1	0	80	1	0	2	4	4	0	0	0	602	1064	25			1000
14	21	2	7	25	1	4	3	0	11	1	0	1	1	3	1	0	3	718	1383	100			1000
14	21	2	7	26	1	3	1	0	11	1	0	1	1	1	1	0	2	718	2413	50		-129	1000
14	21	2	7	27	1	4	3	0	11	-1	1	1	3	4	0	0	0	535	964	100			1000
14	21	2	7	28	1	4	1	0	11	1	1	2	3	1	1	0	0	568	1579	25			1000
14	21	2	7	29	1	2	3	0	11	-1	0	2	3	3	0	0	0	718	1149	100			1000
14	21	2	7	30	1	3	2	0	11	1	0	2	3	2	1	0	0	618	1776	75			1000
14	21	2	8	1	3	2	4	0	80	1	1	1	4	2	0	0	0	735	985	75			1000
14	21	2	8	2	1	4	3	0	11	-1	0	2	4	3	1	0	0	602	1860	75		-41	1000
14	21	2	8	3	1	2	4	0	11	1	0	2	3	2	1	0	0	735	1410	100			1000
14	21	2	8	4	1	3	2	0	11	1	0	1	4	3	0	0	0	718	1195	50		-8	1000
14	21	2	8	5	1	2	4	0	11	1	0	2	4	4	0	0	0	702	1148	50			1000
14	21	2	8	6	1	2	3	0	11	-1	0	2	4	3	1	0	0	752	2014	50		-50	1000
14	21	2	8	7	1	3	2	0	11	1	0	1	4	2	0	0	1	802	1669	50		-55	1000
14	21	2	8	8	1	2	3	0	11	1	0	1	2	3	0	0	0	702	1011	100		296	1000
14	21	2	8	9	1	2	1	0	11	-1	0	2	3	1	0	0	0	768	874	75			1000
14	21	2	8	10	1	3	2	0	11	-1	0	2	NaN	NaN	99	3	0						1000
14	21	2	8	11	3	4	2	0	80	-1	1	1	3	4	0	0	0	568	1288	100	100		1000
14	21	2	8	12	1	4	3	0	11	-1	0	1	3	3	0	0	0	568	903	50		16	1000
14	21	2	8	13	1	2	4	0	11	-1	0	1	1	4	0	0	0	618	957	25	10		1000
14	21	2	8	14	1	3	4	1	11	-1	0	1	3	3	0	0	0	685	846	100		300	1000
14	21	2	8	15	1	2	4	0	11	1	1	1	1	4	1	0	0	618	1181	50	30		1000
14	21	2	8	16	2	4	3	1	80	-1	0	2	3	3	0	0	0	652	1220	75			1000
14	21	2	8	17	1	3	2	0	11	1	0	2	3	2	1	0	0	868	1671	100			1000
14	21	2	8	18	2	4	1	0	80	-1	1	1	3	4	0	0	0	618	1051	75			1000
14	21	2	8	19	3	2	3	0	80	1	1	1	4	2	0	0	0	802	1254	100			1000
14	21	2	8	20	2	2	1	1	80	1	0	1	2	2	0	0	0	752	915	25		-231	1000
14	21	2	8	21	1	3	1	0	11	1	1	2	3	1	1	0	0	668	1340	25	20		1000
14	21	2	8	22	1	2	4	0	11	-1	0	1	2	2	1	0	3	768	1837	25		-16	1000
14	21	2	8	23	1	3	2	0	11	1	1	2	3	3	1	0	0	702	1360	25		-194	1000
14	21	2	8	24	3	2	1	0	80	-1	1	2	3	2	0	0	0	668	1207	100		-298	1000
14	21	2	8	25	3	4	2	1	80	1	1	1	4	4	0	0	3	768	1249	25			1000
14	21	2	8	26	1	2	3	0	11	-1	0	1	NaN	NaN	99	1	0						1000
14	21	2	8	27	1	1	4	0	11	-1	0	2	3	4	0	0	0	668	1306	25			1000
14	21	2	8	28	3	4	2	0	80	1	1	1	4	2	0	0	0	768	1205	50			1000
14	21	2	8	29	1	3	2	1	11	1	1	1	2	3	0	0	2	768	2331	50		-81	1000
14	21	2	8	30	1	2	1	0	11	-1	1	2	1	1	0	0	0	802	817	25			1000
14	21	2	9	1	1	3	2	0	11	1	0	2	4	3	0	0	0	835	1305	100		298	1000
14	21	2	9	2	1	4	3	0	11	1	0	2	2	4	0	0	2	802	1833	50		-145	1000
14	21	2	9	3	1	3	4	0	11	-1	0	2	4	3	1	0	0	685	1226	25	20		1000
14	21	2	9	4	1	3	4	0	11	-1	0	1	4	4	1	0	0	535	1002	25			1000
14	21	2	9	5	1	4	2	0	11	1	0	1	2	2	0	0	0	785	995	100			1000
14	21	2	9	6	1	4	1	0	11	-1	0	2	3	4	0	0	0	752	1123	75			1000
14	21	2	9	7	1	4	3	0	11	1	0	1	4	3	0	0	0	852	1158	100	100		1000
14	21	2	9	8	1	4	1	0	11	1	0	1	4	4	0	0	0	585	1129	50		-26	1000
14	21	2	9	9	1	2	1	0	11	1	0	1	4	1	0	0	0	668	1108	50			1000
14	21	2	9	10	1	4	3	1	11	1	0	1	4	3	0	0	0	818	1009	25			1000
14	21	2	9	11	1	3	2	0	11	1	1	1	1	2	1	0	3	735	1457	100			1000
14	21	2	9	12	2	1	3	0	80	1	0	1	4	1	0	0	1	602	2015	50		-72	1000
14	21	2	9	13	3	3	4	1	80	-1	1	2	NaN	NaN	99	1	0						1000
14	21	2	9	14	2	2	1	0	80	1	1	2	4	2	0	0	0	552	1174	75			1000
14	21	2	9	15	1	1	4	0	11	-1	0	1	3	4	0	0	0	652	1159	50	60		1000
14	21	2	9	16	3	4	3	1	80	1	1	1	NaN	NaN	99	1	0						1000
14	21	2	9	17	3	4	3	0	80	1	1	2	4	4	0	0	0	618	1150	100			1000
14	21	2	9	18	1	3	2	0	11	1	0	1	4	2	0	0	0	802	1190	50	50		1000
14	21	2	9	19	1	3	1	0	11	1	0	2	2	1	0	0	2	585	2011	50		-134	1000
14	21	2	9	20	1	2	1	0	11	1	0	2	1	2	1	0	2	835	2339	50		-83	1000
14	21	2	9	21	2	3	2	0	80	1	0	2	2	2	0	0	0	768	1113	50		-65	1000
14	21	2	9	22	1	2	3	0	11	1	0	2	4	3	0	0	0	702	1218	50			1000
14	21	2	9	23	1	4	3	0	11	-1	0	1	3	4	0	0	2	785	1786	50		-185	1000
14	21	2	9	24	1	2	1	0	11	-1	1	2	3	1	0	0	0	618	1415	25			1000
14	21	2	9	25	1	3	2	0	11	-1	0	1	1	3	0	0	3	635	1268	100		300	1000
14	21	2	9	26	1	3	2	0	11	-1	0	2	1	2	0	0	0	752	893	75			1000
14	21	2	9	27	1	3	1	0	11	1	1	2	1	1	1	0	0	552	824	100		296	1000
14	21	2	9	28	1	3	1	1	11	-1	1	1	1	1	0	0	0	602	1192	75		208	1000
14	21	2	9	29	2	4	3	0	80	-1	0	2	1	4	0	0	0	652	1257	50			1000
14	21	2	9	30	1	4	1	0	11	-1	0	1	3	1	0	0	0	535	856	25		-206	1000
14	21	2	10	1	1	4	1	0	11	1	1	2	4	4	0	0	0	702	857	100		300	1000
14	21	2	10	2	1	1	4	1	11	1	0	1	1	1	1	0	0	818	896	75			1000
14	21	2	10	3	1	4	3	0	11	1	0	2	2	3	0	0	2	568	2354	50		60	1000
14	21	2	10	4	3	1	4	0	80	1	1	2	4	4	0	0	0	602	1501	100			1000
14	21	2	10	5	3	3	4	0	80	1	1	1	4	4	0	0	0	702	1149	100	0		1000
14	21	2	10	6	2	2	3	0	80	1	1	2	2	3	0	0	0	735	949	50			1000
14	21	2	10	7	1	4	3	0	11	-1	0	2	4	4	1	0	0	602	998	100			1000
14	21	2	10	8	2	1	4	0	80	-1	1	1	3	1	0	0	0	602	1232	100		-122	1000
14	21	2	10	9	1	2	4	0	11	1	0	1	3	4	1	0	0	718	1198	25		-236	1000
14	21	2	10	10	1	2	4	0	11	1	1	1	2	2	0	0	0	718	825	75		152	1000
14	21	2	10	11	1	2	4	0	11	-1	1	2	3	4	0	0	0	668	1050	100			1000
14	21	2	10	12	3	1	4	0	80	-1	1	2	1	1	0	0	0	585	1052	100	100		1000
14	21	2	10	13	1	3	1	0	11	1	0	2	2	3	0	0	0	852	1165	75			1000
14	21	2	10	14	1	3	1	1	11	1	0	2	3	3	1	0	2	668	2040	50		28	1000
14	21	2	10	15	1	1	3	0	11	-1	1	2	2	1	1	0	3	668	1737	100			1000
14	21	2	10	16	1	3	4	0	11	1	0	2	2	4	0	0	2	702	2918	50		-94	1000
14	21	2	10	17	1	4	2	0	11	1	0	1	4	2	0	0	0	735	1213	75			1000
14	21	2	10	18	1	4	1	0	11	-1	0	2	3	4	0	0	0	785	1208	100	100		1000
14	21	2	10	20	1	3	2	0	11	1	0	1	4	3	0	0	2	718	2520	50		-83	1000
14	21	2	10	21	1	2	1	0	11	1	0	2	NaN	NaN	99	1	0						1000
14	21	2	10	22	2	1	3	0	80	-1	1	2	3	3	0	0	0	552	678	100		300	1000
14	21	2	10	23	1	3	4	0	11	1	1	2	1	4	1	0	2	602	1612	50		-107	1000
14	21	2	10	24	1	2	3	0	11	-1	0	1	2	3	1	0	3	735	956	100			1000
14	21	2	10	25	2	1	2	0	80	-1	0	2	3	1	0	0	0	635	1059	50			1000
14	21	2	10	26	1	3	2	0	11	-1	0	2	3	3	0	0	0	618	1141	50			1000
14	21	2	10	27	1	1	2	0	11	-1	0	2	3	2	0	0	0	552	1052	25			1000
14	21	2	10	28	1	2	4	0	11	1	0	1	1	4	1	0	3	668	1773	50			1000
14	21	2	10	29	3	4	2	0	80	-1	1	1	3	2	0	0	0	518	1139	100			1000
14	21	2	10	30	1	3	4	1	11	-1	0	1	3	3	0	0	0	368	837	100			1000
14	21	2	11	1	3	4	1	0	80	-1	1	2	1	4	0	0	0	602	941	50			1000
14	21	2	11	2	1	4	3	0	11	1	1	1	1	3	1	0	0	518	999	50			1000
14	21	2	11	3	1	2	1	0	11	1	0	1	1	1	1	0	0	535	1081	75			1000
14	21	2	11	4	1	2	1	0	11	-1	0	2	3	2	0	0	0	635	819	100	100		1000
14	21	2	11	5	1	1	3	1	11	1	0	2	1	1	1	0	0	652	942	50	60		1000
14	21	2	11	6	3	2	1	0	80	1	1	1	4	2	0	0	0	552	755	75			1000
14	21	2	11	7	1	2	4	0	11	-1	0	2	1	4	0	0	0	552	840	100		300	1000
14	21	2	11	8	3	2	3	0	80	1	1	1	4	2	0	0	0	718	840	50			1000
14	21	2	11	9	1	4	1	1	11	1	0	1	1	4	1	0	2	635	1475	50		-159	1000
14	21	2	11	10	3	2	1	0	80	1	1	2	4	1	0	0	0	685	1215	25			1000
14	21	2	11	11	1	1	3	0	11	1	0	2	3	3	1	0	0	668	961	50		-10	1000
14	21	2	11	12	1	3	1	0	11	-1	0	1	4	1	1	0	1	552	2622	50		-2	1000
14	21	2	11	13	1	2	3	0	11	-1	1	2	1	2	0	0	2	668	1817	50		-56	1000
14	21	2	11	14	2	2	4	0	80	1	0	1	4	4	0	0	0	735	901	75	70		1000
14	21	2	11	15	1	4	1	0	11	1	1	1	2	4	0	0	2	618	2090	50		-175	1000
14	21	2	11	16	3	1	2	0	80	-1	1	1	3	1	0	0	0	552	866	100		-297	1000
14	21	2	11	17	1	3	2	1	11	1	0	2	3	2	1	0	0	535	761	50			1000
14	21	2	11	18	1	2	1	0	11	1	0	1	1	1	1	0	0	652	913	100		300	1000
14	21	2	11	19	1	2	3	0	11	-1	0	2	3	3	0	0	0	585	1306	50			1000
14	21	2	11	20	1	4	2	0	11	-1	0	1	3	4	0	0	0	568	747	25			1000
14	21	2	11	21	1	3	1	0	11	1	1	2	1	3	1	0	0	535	1126	100		300	1000
14	21	2	11	22	1	4	1	0	11	1	0	2	3	4	1	0	0	718	767	100			1000
14	21	2	11	23	3	3	1	0	80	1	1	2	4	1	0	0	0	668	960	100		-299	1000
14	21	2	11	24	1	4	3	0	11	1	1	1	2	4	0	0	3	685	833	25		-182	1000
14	21	2	11	25	1	3	4	0	11	-1	0	1	4	3	1	0	0	502	861	50	40		1000
14	21	2	11	26	3	4	1	0	80	1	1	2	4	4	0	0	0	452	891	75			1000
14	21	2	11	27	2	3	1	0	80	1	1	1	2	3	0	0	0	518	851	75			1000
14	21	2	11	28	1	2	3	0	11	1	1	2	1	2	1	0	2	618	1769	50		152	1000
14	21	2	11	29	1	4	3	0	11	-1	0	2	3	4	0	0	0	568	930	75			1000
14	21	2	11	30	3	3	4	0	80	-1	1	2	3	4	0	0	0	518	836	100		-287	1000
14	21	2	12	1	1	1	3	0	11	-1	0	1	1	3	0	0	0	618	905	25		-212	1000
14	21	2	12	2	1	1	2	0	11	1	0	1	3	2	1	0	0	535	1023	100		298	1000
14	21	2	12	3	1	4	2	1	11	-1	0	2	1	2	0	0	0	635	835	25			1000
14	21	2	12	4	1	4	1	0	11	-1	0	2	3	4	0	0	0	602	796	100		299	1000
14	21	2	12	5	3	2	4	0	80	-1	1	2	3	2	0	0	0	568	727	100			1000
14	21	2	12	6	3	3	2	1	80	1	1	2	4	2	0	0	0	752	1183	25		184	1000
14	21	2	12	7	1	1	4	0	11	-1	1	2	3	4	0	0	0	568	1011	100			1000
14	21	2	12	8	2	4	2	0	80	-1	1	2	3	2	0	0	0	535	1035	25		-134	1000
14	21	2	12	9	1	2	3	1	11	-1	0	1	3	2	0	0	0	585	749	50			1000
14	21	2	12	10	1	3	2	0	11	-1	0	2	3	3	0	0	0	535	661	75			1000
14	21	2	12	11	1	1	2	0	11	-1	0	2	1	1	0	0	0	602	1009	25		-178	1000
14	21	2	12	12	1	1	3	0	11	-1	0	1	1	3	0	0	0	518	1028	75			1000
14	21	2	12	13	1	2	1	0	11	-1	0	1	3	2	0	0	0	552	667	25			1000
14	21	2	12	14	1	2	1	0	11	-1	0	1	1	1	0	0	0	502	897	50		-6	1000
14	21	2	12	15	1	4	2	1	11	-1	1	1	1	2	0	0	0	668	847	25		-255	1000
14	21	2	12	16	1	1	4	0	11	1	0	1	4	4	0	0	0	752	1349	75		197	1000
14	21	2	12	17	3	1	2	0	80	1	1	2	4	2	0	0	0	602	1147	25		-220	1000
14	21	2	12	18	2	3	2	0	80	1	0	2	4	2	0	0	0	702	1248	100		300	1000
14	21	2	12	19	1	3	1	0	11	1	0	2	1	3	1	0	3	585	1267	100		297	1000
14	21	2	12	20	1	1	4	0	11	-1	0	1	1	4	0	0	0	685	1272	75		98	1000
14	21	2	12	21	1	4	2	0	11	1	0	1	4	2	0	0	0	668	1202	50			1000
14	21	2	12	22	1	3	2	0	11	1	0	1	4	3	0	0	2	785	1795	50		7	1000
14	21	2	12	24	1	1	4	0	11	1	1	1	3	4	1	0	0	668	1071	25			1000
14	21	2	12	25	1	1	4	0	11	1	0	2	1	1	1	0	0	785	1277	75	80		1000
14	21	2	12	26	1	4	1	0	11	1	1	1	2	4	0	0	2	635	1901	50		-99	1000
14	21	2	12	27	3	3	1	0	80	1	1	1	4	1	0	0	3	702	968	100		-298	1000
14	21	2	12	28	1	1	2	1	11	-1	0	1	1	2	0	0	0	402	1200	75		124	1000
14	21	2	12	29	1	3	2	0	11	1	0	1	3	2	1	0	0	485	766	50	40		1000
14	21	2	12	30	1	4	3	0	11	1	1	2	3	4	1	0	1	535	1923	50		-147	1000
14	21	2	13	1	1	2	4	0	11	-1	0	1	3	4	0	0	0	585	1110	25			1000
14	21	2	13	2	1	1	3	0	11	-1	1	2	3	3	0	0	0	668	1220	50			1000
14	21	2	13	3	1	2	1	0	11	1	0	2	4	2	0	0	0	618	975	100		296	1000
14	21	2	13	4	3	3	4	0	80	-1	1	1	3	4	0	0	0	535	957	75		144	1000
14	21	2	13	5	2	4	3	0	80	1	1	2	4	3	0	0	0	802	1102	25	20		1000
14	21	2	13	6	1	4	1	0	11	-1	0	2	3	4	0	0	0	685	1342	75			1000
14	21	2	13	7	1	2	3	0	11	1	1	1	1	3	1	0	0	568	1003	75			1000
14	21	2	13	8	1	2	3	0	11	-1	0	2	3	2	0	0	0	585	1091	50			1000
14	21	2	13	9	1	1	3	0	11	-1	0	1	3	1	0	0	0	552	857	100		299	1000
14	21	2	13	10	3	4	3	0	80	1	1	1	4	4	0	0	0	552	1187	100		298	1000
14	21	2	13	11	1	4	1	0	11	1	1	1	2	4	0	0	0	652	871	25			1000
14	21	2	13	12	1	1	3	0	11	1	0	1	3	3	1	0	0	668	953	50		-132	1000
14	21	2	13	13	1	2	3	0	11	1	1	2	3	2	1	0	0	868	1280	100	100		1000
14	21	2	13	14	3	2	1	0	80	1	1	1	4	1	0	0	0	668	1081	100	100		1000
14	21	2	13	15	3	3	4	0	80	1	1	2	4	4	0	0	0	702	1648	25		-262	1000
14	21	2	13	16	1	3	1	0	11	1	0	1	1	1	1	0	0	635	1155	75		66	1000
14	21	2	13	17	1	1	4	0	11	-1	0	2	1	4	0	0	0	635	1057	25	10		1000
14	21	2	13	18	2	4	2	0	80	-1	1	2	3	2	0	0	0	535	1102	50	50		1000
14	21	2	13	19	1	2	4	0	11	1	0	1	1	2	1	0	0	535	1103	100			1000
14	21	2	13	20	1	1	4	0	11	1	0	2	1	4	1	0	0	485	1298	50			1000
14	21	2	13	21	1	4	2	0	11	-1	1	2	1	2	0	0	0	535	1164	50		164	1000
14	21	2	13	22	1	2	4	0	11	-1	1	1	1	4	0	0	3	518	1136	50			1000
14	21	2	13	23	1	4	3	1	11	1	0	1	1	3	1	0	3	585	831	25			1000
14	21	2	13	24	2	1	4	0	80	-1	1	2	3	4	0	0	0	635	1047	50			1000
14	21	2	13	25	1	1	3	0	11	-1	0	2	1	1	0	0	0	535	1138	75			1000
14	21	2	13	26	1	1	2	0	11	1	0	2	1	2	1	0	0	535	1111	75			1000
14	21	2	13	27	1	3	1	1	11	-1	1	1	NaN	NaN	99	3	0						1000
14	21	2	13	28	1	1	3	0	11	1	0	2	1	3	1	0	0	735	870	75			1000
14	21	2	13	29	1	2	4	0	11	1	0	2	1	4	1	0	0	535	1060	50			1000
14	21	2	13	30	1	3	1	0	11	1	0	2	1	1	1	0	0	485	1180	50		22	1000
14	21	2	14	1	1	3	2	0	11	-1	1	1	1	3	0	0	0	635	1031	75		221	975
14	21	2	14	2	2	4	1	0	80	1	1	1	4	4	0	0	0	635	997	100	100		975
14	21	2	14	3	1	3	1	0	11	1	0	2	3	3	1	0	0	518	1322	75			975
14	21	2	14	4	2	2	3	0	80	-1	1	1	1	2	0	0	0	552	1035	50	60		975
14	21	2	14	5	1	1	2	0	11	-1	0	1	1	1	0	0	0	518	1015	75		119	975
14	21	2	14	6	3	3	1	0	80	-1	1	1	1	3	0	0	0	518	945	25		-213	975
14	21	2	14	7	1	3	4	0	11	-1	0	1	1	4	0	0	0	535	1229	100		300	975
14	21	2	14	8	2	1	4	0	80	-1	1	2	3	1	0	0	0	735	1046	100	100		975
14	21	2	14	9	1	3	1	0	11	1	0	2	3	3	1	0	0	568	1007	25			975
14	21	2	14	10	1	4	1	0	11	-1	0	2	3	4	0	0	0	568	1110	50	40		975
14	21	2	14	11	2	1	4	0	80	-1	1	1	3	1	0	0	0	518	1001	75		171	975
14	21	2	14	12	1	3	1	0	11	-1	0	2	1	3	0	0	0	535	905	50			975
14	21	2	14	13	2	2	1	0	80	-1	0	1	3	2	0	0	0	552	1399	50	30		975
14	21	2	14	14	1	3	1	0	11	1	0	1	3	3	1	0	0	485	994	25			975
14	21	2	14	15	1	4	1	0	11	-1	0	1	1	4	0	0	0	535	1180	50		-27	975
14	21	2	14	16	3	3	2	1	80	-1	1	2	1	3	0	0	0	402	986	50	60		975
14	21	2	14	17	1	4	1	0	11	-1	0	1	1	4	0	0	0	485	1142	50		45	975
14	21	2	14	18	1	3	2	0	11	1	0	2	1	2	1	0	3	568	2453	75			975
14	21	2	14	19	3	1	2	0	80	-1	1	2	3	1	0	0	0	535	1374	75			975
14	21	2	14	20	1	3	2	0	11	-1	0	2	1	3	0	0	0	568	1132	100			975
14	21	2	14	21	1	4	3	0	11	-1	0	1	3	4	0	0	0	602	1081	50		45	975
14	21	2	14	22	3	4	3	0	80	-1	1	1	3	3	0	0	0	785	1475	75			975
14	21	2	14	23	1	1	4	0	11	1	0	2	3	1	1	0	0	568	1244	50			975
14	21	2	14	24	1	2	1	0	11	-1	0	1	3	2	0	0	0	635	970	100			975
14	21	2	14	25	1	3	2	0	11	-1	1	1	3	3	0	0	0	568	1062	75			975
14	21	2	14	26	1	1	3	0	11	-1	0	1	3	1	0	0	0	685	978	25			975
14	21	2	14	27	1	4	1	0	11	-1	0	1	3	4	0	0	0	635	1205	50		174	975
14	21	2	14	28	3	4	3	0	80	-1	1	2	3	3	0	0	0	602	1232	25	30		975
14	21	2	14	29	1	4	1	0	11	-1	0	1	1	4	0	0	0	552	1085	75	80		975
14	21	2	14	30	3	3	1	0	80	-1	1	1	3	1	0	0	0	518	1230	75	20		975
14	21	2	15	1	1	4	2	0	11	-1	0	1	3	4	0	0	0	502	1369	25		-214	950
14	21	2	15	2	1	3	2	0	11	1	1	2	4	3	0	0	1	602	1608	50		4	950
14	21	2	15	3	1	2	1	1	11	-1	0	1	4	2	1	0	0	618	1645	100	100		950
14	21	2	15	4	1	3	2	0	11	-1	0	1	NaN	NaN	99	1	0						950
14	21	2	15	5	1	3	4	0	11	1	0	2	4	4	0	0	0	435	1291	75		196	950
14	21	2	15	6	1	1	2	1	11	1	0	2	3	1	1	0	0	668	981	75			950
14	21	2	15	7	1	1	3	1	11	1	0	2	4	3	0	0	0	568	1315	50		-2	950
14	21	2	15	8	1	1	3	0	11	-1	1	1	3	1	0	0	0	602	1016	25			950
14	21	2	15	9	1	2	1	0	11	-1	1	2	3	2	0	0	0	735	1039	25	20		950
14	21	2	15	10	1	2	3	0	11	1	0	1	4	3	0	0	0	718	1644	50		-20	950
14	21	2	15	11	1	4	1	0	11	1	0	2	4	4	0	0	0	718	1020	75		234	950
14	21	2	15	12	1	4	3	1	11	1	1	1	2	3	0	0	2	635	1636	50		86	950
14	21	2	15	13	1	4	1	0	11	-1	0	2	3	4	0	0	0	568	1280	25		-158	950
14	21	2	15	14	1	3	1	0	11	1	0	2	4	1	0	0	0	768	940	100	100		950
14	21	2	15	15	1	1	3	0	11	-1	0	2	4	3	1	0	0	618	1203	75		270	950
14	21	2	15	16	1	4	2	0	11	-1	0	2	4	4	1	0	0	802	1484	50		-18	950
14	21	2	15	17	1	1	4	0	11	-1	0	1	2	1	1	0	2	668	2373	50		-51	950
14	21	2	15	18	3	3	4	0	80	-1	1	2	3	4	0	0	0	618	1238	25			950
14	21	2	15	19	1	1	3	0	11	-1	0	2	1	3	0	0	3	502	1930	75			950
14	21	2	15	20	1	3	2	0	11	-1	0	1	3	2	0	0	0	418	1168	100			950
14	21	2	15	21	1	4	3	0	11	1	0	2	1	4	1	0	0	602	1033	50	50		950
14	21	2	15	22	3	2	3	0	80	-1	1	1	3	2	0	0	0	585	974	25		146	950
14	21	2	15	23	1	2	4	0	11	-1	0	1	1	4	0	0	0	568	898	100	100		950
14	21	2	15	24	1	1	2	0	11	-1	1	2	3	1	0	0	0	635	866	25			950
14	21	2	15	25	1	1	2	0	11	1	0	1	3	2	1	0	0	535	874	100		300	950
14	21	2	15	26	1	1	2	1	11	-1	0	1	1	1	0	0	0	518	794	50			950
14	21	2	15	27	1	1	3	1	11	1	0	1	3	3	1	0	0	535	767	100			950
14	21	2	15	28	1	4	2	0	11	1	0	2	3	4	1	0	0	568	873	75		147	950
14	21	2	15	29	1	4	2	0	11	-1	0	2	1	2	0	0	0	568	1167	100			950
14	21	2	15	30	1	2	1	0	11	1	0	1	3	1	1	0	0	518	970	100	100		950
14	21	3	16	1	1	1	3	0	11	-1	0	2	2	3	1	0	3	586	2595	75	70		950
14	21	3	16	2	1	1	4	0	11	-1	0	1	3	4	0	0	2	518	2564	50		-54	950
14	21	3	16	3	3	2	1	0	80	-1	1	2	1	1	0	0	0	585	1295	50			950
14	21	3	16	4	1	1	4	0	11	1	0	2	2	4	0	0	3	685	1710	100		298	950
14	21	3	16	5	1	3	4	0	11	1	0	2	3	4	1	0	2	535	2310	50		-129	950
14	21	3	16	7	3	3	2	0	80	1	1	2	4	3	0	0	0	602	2047	100			950
14	21	3	16	8	3	3	4	0	80	1	1	1	4	4	0	0	0	585	2188	75		128	950
14	21	3	16	9	1	1	3	0	11	-1	0	2	3	1	0	0	1	768	1902	50		-62	950
14	21	3	16	10	2	3	4	0	80	1	0	1	4	4	0	0	0	752	1225	50		-99	950
14	21	3	16	11	1	3	4	0	11	1	1	2	2	3	0	0	3	785	1997	50	50		950
14	21	3	16	12	1	2	4	0	11	-1	0	2	2	2	1	0	0	585	1285	75			950
14	21	3	16	14	1	2	1	0	11	-1	0	2	2	2	1	0	2	635	2605	50		110	950
14	21	3	16	15	1	2	4	0	11	-1	0	2	1	4	0	0	0	768	1808	25			950
14	21	3	16	16	1	1	3	0	11	1	0	2	NaN	NaN	99	1	0						950
14	21	3	16	17	3	2	3	1	80	-1	1	2	3	2	0	0	0	585	966	25	80		950
14	21	3	16	18	1	1	4	0	11	1	0	2	4	4	0	0	0	818	1251	50			950
14	21	3	16	19	1	1	3	0	11	-1	1	2	1	1	0	0	3	668	1986	25			950
14	21	3	16	20	1	2	4	0	11	-1	1	1	2	4	1	0	0	618	1730	25		-182	950
14	21	3	16	21	1	4	3	0	11	-1	1	1	1	3	0	0	0	502	1468	50			950
14	21	3	16	22	1	3	2	0	11	1	0	1	3	2	1	0	2	785	2036	50		-6	950
14	21	3	16	23	2	3	1	0	80	1	1	2	2	3	0	0	3	602	1735	75		135	950
14	21	3	16	24	3	4	3	1	80	-1	1	2	3	4	0	0	0	568	1168	25	20		950
14	21	3	16	25	1	2	1	0	11	1	0	2	4	2	0	0	0	535	1205	25			950
14	21	3	16	26	1	3	4	1	11	-1	0	2	1	3	0	0	2	618	2848	50		71	950
14	21	3	16	27	1	4	2	0	11	1	0	2	NaN	NaN	99	2	0	535	2996	100			950
14	21	3	16	28	1	2	4	0	11	-1	0	2	2	4	1	0	3	535	1720	50	30		950
14	21	3	16	29	1	3	4	0	11	-1	0	1	1	4	0	0	2	518	2562	50		-35	950
14	21	3	16	30	1	3	1	0	11	-1	0	2	3	1	0	0	0	502	1363	50			950
14	21	3	17	1	1	3	1	0	11	1	1	1	2	1	0	0	0	518	1141	25	30		950
14	21	3	17	3	1	3	1	0	11	-1	0	2	2	1	1	0	3	568	1654	50		-6	950
14	21	3	17	4	3	3	2	1	80	1	1	2	4	3	0	0	0	702	1733	25			950
14	21	3	17	5	1	3	4	1	11	-1	0	2	4	3	1	0	0	668	1298	75		183	950
14	21	3	17	6	1	2	4	0	11	-1	0	1	2	4	1	0	0	618	771	75		221	950
14	21	3	17	7	1	3	1	1	11	-1	0	2	4	1	1	0	0	668	1489	100	100		950
14	21	3	17	8	2	3	2	1	80	1	0	1	2	2	0	0	0	502	887	100			950
14	21	3	17	9	3	4	1	0	80	1	1	1	4	1	0	0	0	785	1136	25		-93	950
14	21	3	17	10	2	3	4	0	80	-1	0	1	1	3	0	0	0	602	1342	25		-190	950
14	21	3	17	11	1	2	3	0	11	-1	0	2	2	2	1	0	0	602	1849	50			950
14	21	3	17	12	1	4	3	0	11	-1	0	1	3	4	0	0	2	618	2208	50		-133	950
14	21	3	17	13	1	2	4	0	11	-1	0	1	4	2	1	0	2	718	1690	50		-45	950
14	21	3	17	14	3	3	2	0	80	-1	1	2	3	3	0	0	0	618	1148	100		300	950
14	21	3	17	15	1	1	2	0	11	1	1	2	3	1	1	0	0	718	1335	75			950
14	21	3	17	17	1	3	1	0	11	-1	1	2	1	3	0	0	2	585	2024	50		-16	950
14	21	3	17	18	3	2	1	0	80	-1	1	2	3	2	0	0	0	585	1233	75			950
14	21	3	17	19	2	2	1	0	80	-1	1	2	3	1	0	0	0	568	1827	50			950
14	21	3	17	20	1	4	2	0	11	1	0	1	2	4	0	0	0	718	1606	50		-118	950
14	21	3	17	21	3	4	1	1	80	-1	1	1	3	1	0	0	0	568	1317	75		200	950
14	21	3	17	22	3	4	1	0	80	-1	1	1	3	4	0	0	0	568	1268	100			950
14	21	3	17	23	1	1	4	0	11	-1	1	1	4	1	1	0	0	685	1408	75			950
14	21	3	17	24	1	4	3	0	11	1	0	1	4	3	0	0	0	568	1300	25			950
14	21	3	17	25	1	2	1	0	11	1	0	2	2	2	0	0	0	702	1225	75			950
14	21	3	17	26	1	3	1	0	11	-1	0	2	1	1	0	0	2	635	2247	50		-40	950
14	21	3	17	27	3	2	1	0	80	1	1	1	4	1	0	0	0	718	1366	100			950
14	21	3	17	28	1	3	2	0	11	-1	1	2	3	3	0	0	1	618	1508	50		-16	950
14	21	3	17	29	1	4	2	0	11	-1	0	2	2	4	1	0	0	785	1220	75			950
14	21	3	17	30	1	3	4	0	11	-1	0	2	3	3	0	0	0	635	1970	25	20		950
14	21	3	18	1	1	2	4	0	11	-1	0	2	2	4	1	0	0	602	1148	75			950
14	21	3	18	2	1	1	2	0	11	-1	0	1	4	2	1	0	2	568	2097	50		-139	950
14	21	3	18	3	2	2	4	0	80	1	1	1	4	4	0	0	0	702	1020	25		-69	950
14	21	3	18	4	2	2	3	0	80	-1	1	1	1	3	0	0	0	668	1656	75			950
14	21	3	18	5	3	4	3	0	80	1	1	2	4	3	0	0	0	768	1226	50			950
[truncated: 10,885 more rows]

## Sheet: Fig4a-b
Exp 1 & 2 - trials with SoA judgments
exp	id	age	session	block	block_trial	trial_cond	CoM_type	error	RT	MT	percCol_outcome	SoA_rating_raw	SoA_rating_perc
1	1	26	2	1	1	1	0	1	735	322	50	114	69
1	1	26	2	1	2	3	1	0	735	1730	50	14	52.3333
1	1	26	2	1	4	1	1	1	752	1377	50	15	52.5
1	1	26	2	1	5	1	0	1	752	305	25	-185	19.1667
1	1	26	2	1	9	1	0	0	535	354	50	59	59.8333
1	1	26	2	1	10	1	2	0	785	1066	50	-231	11.5
1	1	26	2	1	11	1	2	0	718	1514	50	-77	37.1667
1	1	26	2	1	12	2	0	0	485	503	50	117	69.5
1	1	26	2	1	13	1	0	0	585	501	75	133	72.1667
1	1	26	2	1	17	1	0	0	702	417	25	-279	3.5
1	1	26	2	1	18	2	0	0	552	420	75	285	97.5
1	1	26	2	1	20	1	0	0	535	409	75	104	67.3333
1	1	26	2	1	21	1	2	1	452	882	50	-85	35.8333
1	1	26	2	1	24	3	1	0	702	851	50	-213	14.5
1	1	26	2	1	29	1	3	1	718	1681	50	-200	16.6667
1	1	26	2	2	2	1	0	1	518	263	50	-134	27.6667
1	1	26	2	2	3	1	0	0	568	388	75	140	73.3333
1	1	26	2	2	4	2	0	0	635	487	100	299	99.8333
1	1	26	2	2	7	1	0	0	435	267	100	297	99.5
1	1	26	2	2	8	1	2	1	502	1284	50	-126	29
1	1	26	2	2	10	1	2	0	518	1751	50	-222	13
1	1	26	2	2	11	3	0	0	818	432	25	-134	27.6667
1	1	26	2	2	13	1	2	0	718	1040	50	-104	32.6667
1	1	26	2	2	14	1	2	0	718	1438	50	-155	24.1667
1	1	26	2	2	15	1	0	0	635	744	50	-236	10.6667
1	1	26	2	2	19	1	2	0	718	1638	50	-116	30.6667
1	1	26	2	2	23	1	2	1	568	1177	50	-248	8.66667
1	1	26	2	2	26	1	3	0	668	517	50	45	57.5
1	1	26	2	2	28	3	0	0	618	780	100	-295	0.833333
1	1	26	2	2	30	2	0	0	802	497	75	81	63.5
1	1	26	2	3	3	3	0	0	552	813	75	-131	28.1667
1	1	26	2	3	6	1	2	0	618	1160	50	-177	20.5
1	1	26	2	3	8	1	2	0	752	1615	50	49	58.1667
1	1	26	2	3	9	1	1	1	685	1232	50	-298	0.333333
1	1	26	2	3	10	1	0	0	585	461	100	46	57.6667
1	1	26	2	3	14	2	3	0	535	573	50	107	67.8333
1	1	26	2	3	17	1	0	0	635	573	25	-197	17.1667
1	1	26	2	3	20	1	2	1	851	1475	50	-146	25.6667
1	1	26	2	3	23	2	1	1	535	445	50	-99	33.5
1	1	26	2	3	24	1	1	1	618	1401	50	-50	41.6667
1	1	26	2	3	25	2	0	0	718	516	50	-72	38
1	1	26	2	3	26	1	3	1	768	1980	50	76	62.6667
1	1	26	2	3	29	1	0	0	785	397	100	110	68.3333
1	1	26	2	4	1	1	0	0	868	560	50	68	61.3333
1	1	26	2	4	6	1	0	1	868	412	25	-6	49
1	1	26	2	4	9	1	0	0	552	620	50	146	74.3333
1	1	26	2	4	13	3	1	0	668	619	50	-167	22.1667
1	1	26	2	4	15	1	2	1	602	1434	50	-30	45
1	1	26	2	4	17	1	0	1	735	250	50	77	62.8333
1	1	26	2	4	21	1	0	0	718	365	100	262	93.6667
1	1	26	2	4	25	1	0	1	768	864	50	-89	35.1667
1	1	26	2	4	28	1	0	0	785	446	75	-90	35
1	1	26	2	4	30	1	2	0	518	1008	50	-92	34.6667
1	1	26	2	5	2	1	0	0	702	196	75	-138	27
1	1	26	2	5	3	1	0	1	652	1094	75	-64	39.3333
1	1	26	2	5	4	1	0	1	668	761	75	-107	32.1667
1	1	26	2	5	6	3	0	0	818	346	25	173	78.8333
1	1	26	2	5	11	2	0	0	418	201	50	98	66.3333
1	1	26	2	5	12	1	3	0	652	469	50	123	70.5
1	1	26	2	5	15	2	0	0	502	464	75	174	79
1	1	26	2	5	19	1	3	0	735	787	50	-171	21.5
1	1	26	2	5	22	1	2	0	668	793	50	-76	37.3333
1	1	26	2	5	24	1	3	1	868	776	50	-115	30.8333
1	1	26	2	6	1	1	0	0	868	513	50	-297	0.5
1	1	26	2	6	2	3	0	0	618	287	50	-193	17.8333
1	1	26	2	6	4	1	3	1	668	744	50	-161	23.1667
1	1	26	2	6	12	3	0	0	718	605	75	-178	20.3333
1	1	26	2	6	15	1	0	1	602	425	50	-226	12.3333
1	1	26	2	6	19	1	0	0	552	1138	50	-120	30
1	1	26	2	6	20	1	0	1	802	275	75	38	56.3333
1	1	26	2	6	21	3	0	0	485	294	25	118	69.6667
1	1	26	2	6	22	1	3	0	668	1057	50	56	59.3333
1	1	26	2	6	24	1	0	1	635	259	50	-184	19.3333
1	1	26	2	6	26	1	0	0	518	187	100	-284	2.66667
1	1	26	2	6	27	1	3	1	652	1107	50	-56	40.6667
1	1	26	2	6	29	1	3	0	652	773	50	1	50.1667
1	1	26	2	6	30	3	0	0	585	605	100	117	69.5
1	1	26	2	7	3	1	0	0	818	236	100	153	75.5
1	1	26	2	7	4	1	0	0	618	238	25	-72	38
1	1	26	2	7	5	1	0	0	652	591	75	-87	35.5
1	1	26	2	7	6	1	2	0	652	1263	50	-69	38.5
1	1	26	2	7	8	1	0	0	718	313	75	94	65.6667
1	1	26	2	7	9	1	3	0	618	940	50	-35	44.1667
1	1	26	2	7	10	1	2	0	668	1018	50	17	52.8333
1	1	26	2	7	13	3	0	0	485	271	50	82	63.6667
1	1	26	2	7	14	1	3	0	435	539	50	97	66.1667
1	1	26	2	7	15	3	0	0	552	461	100	41	56.8333
1	1	26	2	7	21	1	0	1	685	327	100	-172	21.3333
1	1	26	2	7	22	3	0	0	518	481	50	180	80
1	1	26	2	7	25	1	2	0	652	805	50	52	58.6667
1	1	26	2	7	26	2	0	0	818	349	25	87	64.5
1	1	26	2	7	30	3	0	0	468	202	100	286	97.6667
1	1	26	2	8	2	1	0	0	535	173	25	-128	28.6667
1	1	26	2	8	3	1	0	0	652	372	25	-105	32.5
1	1	26	2	8	6	1	1	0	668	854	50	23	53.8333
1	1	26	2	8	8	2	3	0	518	598	50	103	67.1667
1	1	26	2	8	11	1	0	0	735	872	100	75	62.5
1	1	26	2	8	14	3	0	0	352	305	75	107	67.8333
1	1	26	2	8	15	2	0	0	768	269	25	150	75
1	1	26	2	8	18	1	0	0	652	358	75	55	59.1667
1	1	26	2	8	19	1	0	0	619	379	25	-49	41.8333
1	1	26	2	8	20	1	0	0	668	273	100	33	55.5
1	1	26	2	8	21	3	0	0	452	185	50	131	71.8333
1	1	26	2	8	24	1	3	1	652	1045	50	-167	22.1667
1	1	26	2	8	28	1	1	0	602	1363	50	-291	1.5
1	1	26	2	8	29	3	0	0	752	832	75	-140	26.6667
1	1	26	2	9	3	1	0	1	602	237	25	-206	15.6667
1	1	26	2	9	4	1	0	1	618	282	50	-202	16.3333
1	1	26	2	9	5	1	0	0	535	277	100	87	64.5
1	1	26	2	9	8	1	3	0	835	737	50	131	71.8333
1	1	26	2	9	10	1	0	1	702	352	75	56	59.3333
1	1	26	2	9	11	3	0	0	452	418	50	150	75
1	1	26	2	9	15	1	0	1	585	156	25	-95	34.1667
1	1	26	2	9	19	1	0	1	485	209	100	-190	18.3333
1	1	26	2	9	27	2	0	0	485	292	100	158	76.3333
1	1	26	2	9	30	3	0	0	535	532	75	-113	31.1667
1	1	26	2	10	1	3	0	0	718	189	50	97	66.1667
1	1	26	2	10	8	1	1	1	418	1129	50	-71	38.1667
1	1	26	2	10	10	3	0	0	452	229	50	81	63.5
1	1	26	2	10	11	2	0	0	535	329	100	252	92
1	1	26	2	10	15	3	0	0	385	186	100	118	69.6667
1	1	26	2	10	17	1	0	1	518	295	25	5	50.8333
1	1	26	2	10	24	1	0	0	552	188	25	-99	33.5
1	1	26	2	10	25	1	0	0	652	598	50	-124	29.3333
1	1	26	2	10	30	2	0	0	685	235	50	49	58.1667
1	10	26	2	1	7	1	0	0	818	307	75	22	53.6667
1	10	26	2	1	11	3	0	0	852	632	100	300	100
1	10	26	2	1	17	3	0	0	618	130	75	-46	42.3333
1	10	26	2	1	20	1	0	1	702	180	75	175	79.1667
1	10	26	2	1	21	1	1	0	635	665	50	-46	42.3333
1	10	26	2	1	23	3	0	0	635	199	25	-172	21.3333
1	10	26	2	1	24	1	0	0	885	167	25	-178	20.3333
1	10	26	2	1	25	1	0	0	868	161	100	299	99.8333
1	10	26	2	1	26	2	0	0	618	167	25	9	51.5
1	10	26	2	1	29	3	0	0	535	153	25	-200	16.6667
1	10	26	2	1	30	1	0	1	785	144	75	193	82.1667
1	10	26	2	2	1	1	0	0	818	159	75	198	83
1	10	26	2	2	6	1	0	1	768	164	75	142	73.6667
1	10	26	2	2	7	1	0	1	885	160	25	-234	11
1	10	26	2	2	13	1	0	0	635	143	75	163	77.1667
1	10	26	2	2	15	1	0	1	901	182	50	-103	32.8333
1	10	26	2	2	16	1	0	0	718	173	100	298	99.6667
1	10	26	2	2	17	1	0	0	718	555	75	135	72.5
1	10	26	2	2	18	3	0	0	685	113	50	67	61.1667
1	10	26	2	2	22	1	0	0	918	244	100	300	100
1	10	26	2	2	24	1	0	0	935	341	100	288	98
1	10	26	2	2	30	3	0	0	635	150	50	-58	40.3333
1	10	26	2	3	1	2	0	0	518	160	25	-3	49.5
1	10	26	2	3	5	1	1	0	585	408	50	-148	25.3333
1	10	26	2	3	6	3	0	0	568	164	25	-275	4.16667
1	10	26	2	3	7	1	0	0	768	127	100	292	98.6667
1	10	26	2	3	14	2	0	0	552	141	75	211	85.1667
1	10	26	2	3	16	1	0	0	735	116	25	-183	19.5
1	10	26	2	3	18	1	0	0	835	206	25	-54	41
1	10	26	2	3	25	1	0	0	718	205	50	140	73.3333
1	10	26	2	3	28	1	0	0	718	597	75	-23	46.1667
1	10	26	2	4	3	1	0	0	851	140	100	-295	0.833333
1	10	26	2	4	6	3	0	0	502	152	50	161	76.8333
1	10	26	2	4	8	1	0	0	752	177	25	-259	6.83333
1	10	26	2	4	9	1	0	0	735	137	50	-16	47.3333
1	10	26	2	4	12	1	0	0	485	134	75	206	84.3333
1	10	26	2	4	13	3	0	0	518	117	25	-196	17.3333
1	10	26	2	4	14	1	0	0	635	116	25	-231	11.5
1	10	26	2	4	22	2	0	0	452	195	100	140	73.3333
1	10	26	2	4	25	1	0	0	702	134	25	40	56.6667
1	10	26	2	4	27	3	0	0	502	407	75	182	80.3333
1	10	26	2	4	29	1	0	1	635	190	100	293	98.8333
1	10	26	2	5	3	2	0	0	468	174	50	121	70.1667
1	10	26	2	5	12	2	0	0	452	155	50	-13	47.8333
1	10	26	2	5	13	3	0	0	485	212	50	14	52.3333
1	10	26	2	5	15	1	0	0	668	130	100	-295	0.833333
1	10	26	2	5	17	3	0	0	568	200	75	26	54.3333
1	10	26	2	5	21	1	0	1	685	154	25	-16	47.3333
1	10	26	2	5	26	1	0	1	652	142	50	-34	44.3333
1	10	26	2	5	29	1	1	1	752	1164	50	-10	48.3333
1	10	26	2	6	1	1	0	0	702	251	50	11	51.8333
1	10	26	2	6	5	1	0	0	685	185	50	93	65.5
1	10	26	2	6	18	1	0	0	768	129	50	-13	47.8333
1	10	26	2	6	28	3	0	0	568	382	25	-184	19.3333
1	10	26	2	6	29	2	0	0	518	113	100	293	98.8333
1	10	26	2	7	5	3	0	0	518	130	50	-241	9.83333
1	10	26	2	7	7	1	0	0	585	125	100	296	99.3333
1	10	26	2	7	9	1	0	0	518	458	100	285	97.5
1	10	26	2	7	11	2	0	0	485	165	25	-92	34.6667
1	10	26	2	7	12	1	0	1	702	145	100	142	73.6667
1	10	26	2	7	16	2	0	0	468	158	100	300	100
1	10	26	2	7	18	1	0	1	668	145	25	-191	18.1667
1	10	26	2	7	20	3	0	0	518	151	100	294	99
1	10	26	2	7	27	1	0	0	752	195	50	-9	48.5
1	10	26	2	8	2	1	0	0	668	248	25	64	60.6667
1	10	26	2	8	4	1	0	0	585	192	75	-56	40.6667
1	10	26	2	8	5	3	0	0	535	146	50	98	66.3333
1	10	26	2	8	6	1	0	0	618	260	100	295	99.1667
1	10	26	2	8	10	1	0	0	702	129	50	5	50.8333
1	10	26	2	8	11	1	0	0	602	189	100	299	99.8333
1	10	26	2	8	13	1	0	0	568	152	100	294	99
1	10	26	2	8	16	1	0	0	535	154	25	-135	27.5
1	10	26	2	8	19	1	0	1	568	257	50	127	71.1667
1	10	26	2	8	21	2	0	0	552	393	75	-186	19
1	10	26	2	9	2	1	0	0	585	521	50	-70	38.3333
1	10	26	2	9	4	2	0	0	452	259	75	-30	45
1	10	26	2	9	8	1	0	0	618	200	25	1	50.1667
1	10	26	2	9	9	1	0	0	685	169	50	-38	43.6667
1	10	26	2	9	11	1	0	0	668	190	75	14	52.3333
1	10	26	2	9	13	3	0	0	452	168	25	-203	16.1667
1	10	26	2	9	15	1	0	0	652	201	100	300	100
1	10	26	2	9	20	1	0	1	702	249	100	294	99
1	10	26	2	9	24	1	0	1	652	174	50	-12	48
1	10	26	2	9	29	1	0	0	518	139	75	94	65.6667
1	10	26	2	10	2	2	0	0	502	658	75	-134	27.6667
1	10	26	2	10	3	1	3	0	568	354	50	12	52
1	10	26	2	10	12	1	1	1	552	507	50	35	55.8333
1	10	26	2	10	14	1	0	0	435	154	25	80	63.3333
1	10	26	2	10	17	2	0	0	452	159	100	288	98
1	10	26	2	10	19	1	0	1	535	202	25	-4	49.3333
1	10	26	2	10	21	2	3	0	535	617	50	-37	43.8333
1	10	26	2	10	22	1	0	0	485	181	75	62	60.3333
1	10	26	2	10	26	2	0	0	468	146	50	138	73
1	10	26	2	10	28	3	0	0	552	225	100	184	80.6667
1	10	26	2	10	30	1	0	0	485	146	25	5	50.8333
1	10	26	2	11	5	3	0	0	652	320	100	280	96.6667
1	10	26	2	11	12	1	0	0	602	179	75	27	54.5
1	10	26	2	11	13	3	0	0	452	117	75	76	62.6667
1	10	26	2	11	14	1	0	0	552	109	50	-21	46.5
1	10	26	2	11	18	3	0	0	435	469	50	-20	46.6667
1	10	26	2	11	19	3	0	0	485	190	100	156	76
1	10	26	2	11	20	3	0	0	485	121	100	294	99
1	10	26	2	11	25	1	0	1	468	144	75	-87	35.5
1	10	26	2	11	27	1	0	0	485	142	100	136	72.6667
1	10	26	2	12	5	3	0	0	452	128	25	-196	17.3333
1	10	26	2	12	10	1	0	0	435	475	100	249	91.5
1	10	26	2	12	12	3	0	0	468	200	25	-263	6.16667
1	10	26	2	12	18	2	0	0	435	116	50	-102	33
1	10	26	2	12	19	1	0	1	585	160	25	-253	7.83333
1	10	26	2	12	26	3	0	0	518	122	75	257	92.8333
1	10	26	2	12	29	1	0	0	568	95	75	10	51.6667
1	10	26	2	13	1	1	2	0	518	755	50	-18	47
1	10	26	2	13	2	3	0	0	452	121	100	184	80.6667
1	10	26	2	13	6	1	2	1	485	375	50	40	56.6667
1	10	26	2	13	11	1	0	0	502	200	75	97	66.1667
1	10	26	2	13	14	1	0	0	602	98	100	294	99
1	10	26	2	13	15	1	1	0	585	460	50	87	64.5
1	10	26	2	13	25	1	0	0	418	112	75	165	77.5
1	10	26	2	13	27	3	0	0	468	139	75	243	90.5
1	12	20	2	1	3	1	0	1	618	145	75	-176	20.6667
1	12	20	2	1	9	1	0	0	585	139	25	-203	16.1667
1	12	20	2	1	14	2	0	0	485	167	50	-30	45
1	12	20	2	1	15	1	0	1	602	130	25	-235	10.8333
1	12	20	2	1	16	3	0	0	468	156	100	259	93.1667
1	12	20	2	1	20	1	0	0	552	139	75	-179	20.1667
1	12	20	2	1	23	3	0	0	835	141	50	-165	22.5
1	12	20	2	1	24	1	0	1	702	1351	25	-121	29.8333
1	12	20	2	1	27	1	0	1	768	143	25	-18	47
1	12	20	2	1	30	1	0	1	618	136	100	156	76
1	12	20	2	2	1	1	0	1	868	174	100	223	87.1667
1	12	20	2	2	3	1	1	1	785	672	50	-54	41
1	12	20	2	2	8	1	0	0	585	112	50	-64	39.3333
1	12	20	2	2	9	1	0	0	585	516	25	-160	23.3333
1	12	20	2	2	12	1	0	0	735	133	25	-27	45.5
1	12	20	2	2	17	1	0	0	752	72	100	-299	0.166667
1	12	20	2	2	18	2	0	0	685	90	25	-157	23.8333
1	12	20	2	2	19	1	0	0	768	96	75	84	64
1	12	20	2	2	21	1	1	0	768	434	50	-54	41
1	12	20	2	2	22	1	0	0	585	115	75	51	58.5
1	12	20	2	2	23	1	2	0	852	236	50	66	61
1	12	20	2	2	24	1	0	0	852	90	25	221	86.8333
1	12	20	2	2	30	1	0	0	602	166	50	14	52.3333
1	12	20	2	3	10	3	0	0	835	629	100	-197	17.1667
1	12	20	2	3	13	1	0	1	685	59	50	85	64.1667
1	12	20	2	3	21	1	0	0	619	126	100	296	99.3333
1	12	20	2	3	24	1	0	0	735	100	75	163	77.1667
1	12	20	2	3	28	3	0	0	735	79	100	269	94.8333
1	12	20	2	3	30	3	1	0	901	274	50	-260	6.66667
1	12	20	2	4	2	2	0	0	768	60	75	80	63.3333
1	12	20	2	4	3	1	0	1	585	143	50	-52	41.3333
1	12	20	2	4	9	1	0	0	618	138	50	-36	44
1	12	20	2	4	13	1	0	0	502	102	100	258	93
1	12	20	2	4	16	3	0	0	735	79	50	-74	37.6667
1	12	20	2	4	17	1	2	0	568	706	50	-58	40.3333
1	12	20	2	4	20	3	0	0	602	522	50	118	69.6667
1	12	20	2	4	22	1	0	0	685	74	50	108	68
1	12	20	2	4	24	1	0	0	518	79	25	-245	9.16667
1	12	20	2	4	26	3	0	0	885	83	25	-272	4.66667
1	12	20	2	5	2	1	0	1	552	73	50	22	53.6667
1	12	20	2	5	3	1	0	0	668	151	100	261	93.5
1	12	20	2	5	8	1	0	1	718	143	25	-211	14.8333
1	12	20	2	5	9	1	0	1	618	70	25	-86	35.6667
1	12	20	2	5	13	3	0	0	585	82	100	282	97
1	12	20	2	5	15	2	0	0	502	440	25	-159	23.5
1	12	20	2	5	17	1	0	0	735	130	50	18	53
1	12	20	2	5	18	1	0	1	752	145	50	43	57.1667
1	12	20	2	5	22	1	0	0	502	80	100	147	74.5
1	12	20	2	5	23	1	0	0	418	158	25	-208	15.3333
1	12	20	2	5	24	3	0	0	535	150	25	-280	3.33333
1	12	20	2	5	30	1	0	1	735	56	75	-11	48.1667
1	12	20	2	6	4	1	3	0	585	538	50	81	63.5
1	12	20	2	6	13	1	0	0	535	100	75	38	56.3333
1	12	20	2	6	17	1	0	0	568	67	75	96	66
1	12	20	2	6	19	1	0	0	718	66	100	173	78.8333
1	12	20	2	6	21	3	0	0	702	98	75	-254	7.66667
1	12	20	2	6	24	1	0	1	452	113	100	275	95.8333
1	12	20	2	6	27	1	0	0	552	132	50	138	73
1	12	20	2	7	3	2	0	0	452	233	100	200	83.3333
1	12	20	2	7	5	3	0	0	518	154	25	-233	11.1667
1	12	20	2	7	9	1	0	1	452	112	100	229	88.1667
1	12	20	2	7	10	3	1	1	518	843	50	-273	4.5
1	12	20	2	7	11	1	1	1	585	437	50	-53	41.1667
1	12	20	2	7	13	1	0	0	452	98	100	161	76.8333
1	12	20	2	7	15	1	0	1	402	141	100	183	80.5
1	12	20	2	7	19	1	0	1	468	211	50	76	62.6667
1	12	20	2	7	20	1	0	0	485	156	100	186	81
1	12	20	2	7	23	2	0	0	385	142	100	297	99.5
1	12	20	2	7	27	3	0	0	568	578	100	-297	0.5
1	12	20	2	8	1	1	0	0	502	136	75	45	57.5
1	12	20	2	8	15	1	0	1	468	152	50	-95	34.1667
1	12	20	2	8	20	1	0	0	619	282	75	101	66.8333
1	12	20	2	8	21	2	0	0	552	96	75	211	85.1667
1	12	20	2	8	23	1	0	0	518	77	25	-162	23
1	12	20	2	8	25	3	1	0	652	837	50	-59	40.1667
1	12	20	2	8	26	1	2	0	668	1154	50	-124	29.3333
1	12	20	2	8	29	3	1	0	685	466	50	-173	21.1667
1	12	20	2	9	1	1	0	1	402	145	100	166	77.6667
1	12	20	2	9	2	1	0	0	468	231	75	49	58.1667
1	12	20	2	9	6	1	0	0	568	210	75	145	74.1667
1	12	20	2	9	7	1	0	1	535	172	25	-129	28.5
1	12	20	2	9	9	3	0	0	685	543	25	-170	21.6667
1	12	20	2	9	14	3	0	0	568	804	25	-226	12.3333
1	12	20	2	9	15	3	0	0	535	430	25	-228	12
1	12	20	2	9	17	1	0	0	435	850	75	226	87.6667
1	12	20	2	9	18	3	0	0	468	1078	75	-286	2.33333
1	12	20	2	9	19	3	1	0	652	528	50	-285	2.5
1	12	20	2	9	24	3	0	0	402	782	75	-223	12.8333
1	12	20	2	9	25	2	0	0	468	401	50	-28	45.3333
1	12	20	2	9	26	1	3	0	602	860	50	-88	35.3333
1	12	20	2	9	27	1	0	0	502	626	75	57	59.5
1	12	20	2	9	29	1	2	0	568	1126	50	50	58.3333
1	12	20	2	10	1	1	2	0	535	1166	50	-118	30.3333
1	12	20	2	10	4	1	3	0	568	759	50	133	72.1667
1	12	20	2	10	6	2	0	0	618	275	25	-122	29.6667
1	12	20	2	10	7	1	0	0	502	412	25	-142	26.3333
1	12	20	2	10	8	1	3	1	635	891	50	-95	34.1667
1	12	20	2	10	9	2	0	0	452	171	100	98	66.3333
1	12	20	2	10	11	1	3	0	468	607	50	45	57.5
1	12	20	2	10	14	1	1	0	635	707	50	-61	39.8333
1	12	20	2	10	17	3	1	0	452	830	50	62	60.3333
1	12	20	2	10	19	3	0	0	502	194	50	-50	41.6667
1	12	20	2	10	20	1	0	1	635	148	50	100	66.6667
1	12	20	2	10	25	1	0	0	552	110	75	-168	22
1	12	20	2	10	26	1	0	1	418	95	25	-81	36.5
1	12	20	2	11	1	1	0	1	418	81	75	100	66.6667
1	12	20	2	11	2	1	0	1	402	91	100	41	56.8333
1	12	20	2	11	6	1	3	0	518	335	50	99	66.5
1	12	20	2	11	10	1	0	0	568	562	50	-110	31.6667
1	12	20	2	11	17	3	0	0	385	99	100	226	87.6667
1	12	20	2	11	18	1	0	0	552	389	50	153	75.5
1	12	20	2	11	19	1	0	0	535	192	25	136	72.6667
1	12	20	2	11	21	1	0	0	552	189	100	-6	49
1	12	20	2	11	22	1	0	0	418	85	100	102	67
1	12	20	2	11	30	3	0	0	618	186	75	13	52.1667
1	12	20	2	12	1	1	0	1	468	79	75	165	77.5
1	12	20	2	12	2	1	0	0	502	94	100	299	99.8333
1	12	20	2	12	5	1	0	0	618	454	75	-12	48
1	12	20	2	12	13	1	0	0	485	173	50	-151	24.8333
1	12	20	2	12	15	1	0	1	618	75	25	-79	36.8333
1	12	20	2	12	18	1	0	0	535	98	25	-261	6.5
1	12	20	2	12	21	1	0	0	585	116	25	-207	15.5
1	12	20	2	12	22	2	0	0	468	162	75	168	78
1	12	20	2	12	24	3	0	0	468	164	75	138	73
1	13	22	2	1	2	1	0	0	585	121	50	-15	47.5
1	13	22	2	1	4	1	0	0	652	522	100	197	82.8333
1	13	22	2	1	8	1	0	1	635	211	50	-62	39.6667
1	13	22	2	1	10	1	0	1	452	151	50	-138	27
1	13	22	2	1	23	1	0	1	452	68	25	-176	20.6667
1	13	22	2	1	25	1	0	1	502	127	50	-16	47.3333
1	13	22	2	1	26	1	0	0	385	157	100	200	83.3333
1	13	22	2	1	28	3	0	0	452	82	100	272	95.3333
1	13	22	2	1	30	3	3	0	418	289	50	-195	17.5
1	13	22	2	2	3	1	0	1	585	57	75	89	64.8333
1	13	22	2	2	13	1	0	0	718	129	25	-137	27.1667
1	13	22	2	2	14	3	0	0	468	74	50	22	53.6667
1	13	22	2	2	22	1	0	0	602	81	50	-86	35.6667
1	13	22	2	2	29	1	0	1	702	100	100	266	94.3333
1	13	22	2	3	3	1	0	0	585	112	75	71	61.8333
1	13	22	2	3	6	1	0	0	668	185	100	240	90
1	13	22	2	3	10	1	0	1	652	133	75	77	62.8333
1	13	22	2	3	12	1	0	0	635	106	50	-73	37.8333
1	13	22	2	3	17	1	0	1	385	79	25	-118	30.3333
1	13	22	2	3	18	3	0	0	452	1258	100	-165	22.5
1	13	22	2	3	19	2	0	0	485	79	50	-84	36
1	13	22	2	3	22	1	0	1	552	86	75	65	60.8333
1	13	22	2	3	23	1	0	1	602	143	25	-194	17.6667
1	13	22	2	3	30	1	0	0	452	444	50	100	66.6667
1	13	22	2	4	1	1	0	0	618	170	25	-131	28.1667
1	13	22	2	4	6	1	0	0	468	180	25	-140	26.6667
1	13	22	2	4	7	3	0	0	502	518	100	271	95.1667
1	13	22	2	4	12	1	0	1	485	88	100	169	78.1667
1	13	22	2	4	16	1	0	0	702	205	50	-206	15.6667
1	13	22	2	4	19	2	0	0	518	96	75	117	69.5
1	13	22	2	4	21	2	0	0	452	168	25	-151	24.8333
1	13	22	2	4	22	3	0	0	402	92	75	243	90.5
1	13	22	2	4	28	1	0	1	435	294	25	-253	7.83333
1	13	22	2	4	29	2	0	0	452	89	25	-239	10.1667
1	13	22	2	5	1	1	0	0	468	526	50	97	66.1667
1	13	22	2	5	3	1	0	1	502	137	75	145	74.1667
1	13	22	2	5	6	1	0	0	435	147	50	33	55.5
1	13	22	2	5	9	3	0	0	485	76	25	-130	28.3333
1	13	22	2	5	10	3	0	0	418	95	50	-199	16.8333
1	13	22	2	5	12	3	0	0	618	90	100	-208	15.3333
1	13	22	2	5	13	3	0	0	435	77	75	176	79.3333
1	13	22	2	5	15	3	0	0	452	72	25	72	62
1	13	22	2	5	18	1	0	1	568	172	25	-88	35.3333
1	13	22	2	5	19	1	0	0	618	493	50	54	59
1	13	22	2	5	24	1	0	0	485	156	75	175	79.1667
1	13	22	2	5	25	1	0	0	485	162	100	256	92.6667
1	13	22	2	5	26	2	0	0	468	104	50	-114	31
1	13	22	2	5	27	1	0	0	552	161	75	90	65
1	13	22	2	6	3	1	0	0	518	83	75	111	68.5
1	13	22	2	6	4	1	0	0	668	231	50	-17	47.1667
1	13	22	2	6	5	1	3	0	518	348	50	-112	31.3333
1	13	22	2	6	6	1	0	0	568	193	100	261	93.5
1	13	22	2	6	7	2	0	0	452	90	50	-162	23
1	13	22	2	6	8	1	0	1	552	129	75	181	80.1667
1	13	22	2	6	12	1	0	0	585	195	100	247	91.1667
1	13	22	2	6	15	3	0	0	652	1350	75	-218	13.6667
1	13	22	2	6	18	1	0	0	568	201	100	134	72.3333
1	13	22	2	6	19	3	0	0	585	97	25	-130	28.3333
1	13	22	2	6	22	1	0	0	518	64	100	211	85.1667
1	13	22	2	6	24	2	0	0	452	89	50	-34	44.3333
1	13	22	2	6	26	1	0	0	502	84	75	28	54.6667
1	13	22	2	6	28	2	0	0	652	98	100	244	90.6667
1	13	22	2	6	29	3	0	0	502	99	75	179	79.8333
1	13	22	2	7	1	1	0	0	518	121	100	171	78.5
1	13	22	2	7	2	1	0	0	485	156	25	-231	11.5
1	13	22	2	7	3	1	0	1	502	143	25	-263	6.16667
1	13	22	2	7	5	1	0	1	602	93	100	156	76
1	13	22	2	7	8	1	0	1	435	170	25	-245	9.16667
1	13	22	2	7	9	2	3	0	485	397	50	-137	27.1667
1	13	22	2	7	19	2	0	0	518	169	25	-204	16
1	13	22	2	7	20	1	0	0	485	126	100	300	100
1	13	22	2	7	21	1	0	0	485	89	100	176	79.3333
1	13	22	2	7	22	2	0	0	435	80	25	-250	8.33333
1	13	22	2	7	23	1	0	0	502	165	25	-142	26.3333
1	13	22	2	8	2	1	3	1	552	667	50	-184	19.3333
1	13	22	2	8	7	1	3	1	568	328	50	83	63.8333
1	13	22	2	8	8	1	0	0	568	180	50	20	53.3333
1	13	22	2	8	16	1	3	1	468	441	50	-36	44
1	13	22	2	8	20	1	3	0	452	424	50	-245	9.16667
1	13	22	2	8	21	3	0	0	418	476	25	-226	12.3333
1	13	22	2	8	22	1	0	0	485	97	75	-153	24.5
1	13	22	2	8	25	2	0	0	518	89	75	-165	22.5
1	13	22	2	8	28	1	0	0	502	501	100	197	82.8333
1	13	22	2	8	29	1	3	0	452	280	50	4	50.6667
1	13	22	2	9	4	1	0	1	385	96	50	-284	2.66667
1	13	22	2	9	8	3	0	0	485	174	75	139	73.1667
1	13	22	2	9	10	3	0	0	418	148	50	-158	23.6667
1	13	22	2	9	15	1	3	0	452	695	50	-210	15
1	13	22	2	9	16	1	2	0	402	498	50	-202	16.3333
1	13	22	2	9	17	1	3	1	302	1276	50	-275	4.16667
1	13	22	2	9	18	1	0	0	268	772	75	131	71.8333
1	13	22	2	9	20	3	0	0	268	672	100	-261	6.5
1	13	22	2	9	21	3	0	0	368	220	50	-125	29.1667
1	13	22	2	9	22	1	0	0	435	406	25	-59	40.1667
1	13	22	2	9	25	1	0	0	452	178	75	99	66.5
1	13	22	2	9	26	3	0	0	435	96	75	-156	24
1	13	22	2	9	28	1	0	1	418	88	75	90	65
1	13	22	2	10	1	1	2	0	385	1194	50	-118	30.3333
1	13	22	2	10	6	1	0	1	485	149	100	218	86.3333
1	13	22	2	10	7	1	0	0	452	139	50	-178	20.3333
1	13	22	2	10	11	1	0	0	485	172	75	-4	49.3333
1	13	22	2	10	14	1	2	1	502	164	50	-119	30.1667
1	13	22	2	10	18	1	0	1	368	100	100	226	87.6667
1	13	22	2	10	19	1	0	1	468	147	100	175	79.1667
1	13	22	2	10	27	1	3	0	468	354	50	-107	32.1667
1	13	22	2	10	30	2	0	0	435	69	100	273	95.5
1	13	22	2	11	1	1	0	1	468	206	50	-160	23.3333
1	13	22	2	11	3	1	2	1	468	873	50	-228	12
1	13	22	2	11	6	1	0	1	418	72	25	-236	10.6667
1	13	22	2	11	19	1	0	1	435	95	100	255	92.5
1	13	22	2	11	22	1	3	1	435	464	50	-242	9.66667
1	13	22	2	11	23	1	0	1	452	90	75	82	63.6667
1	13	22	2	11	24	1	0	1	435	100	100	171	78.5
1	13	22	2	11	27	1	0	0	418	148	50	-252	8
1	13	22	2	11	29	1	0	0	468	127	50	-172	21.3333
1	13	22	2	12	4	1	0	0	418	192	100	255	92.5
1	13	22	2	12	8	3	0	0	368	65	100	253	92.1667
1	13	22	2	12	10	1	3	0	435	237	50	-175	20.8333
1	13	22	2	12	13	1	0	1	435	274	100	267	94.5
1	13	22	2	12	17	1	2	0	385	1340	50	-209	15.1667
1	13	22	2	12	18	1	1	1	285	849	50	-55	40.8333
1	13	22	2	12	20	1	0	0	435	133	75	134	72.3333
1	13	22	2	12	22	1	0	0	418	142	75	103	67.1667
1	13	22	2	12	29	1	1	0	368	713	50	-142	26.3333
1	13	22	2	13	4	1	0	1	402	87	25	-201	16.5
1	13	22	2	13	5	3	1	0	335	391	50	-111	31.5
1	13	22	2	13	6	1	1	1	268	426	50	-181	19.8333
1	13	22	2	13	7	1	3	0	368	452	50	-211	14.8333
1	13	22	2	13	9	1	3	1	485	1026	50	-133	27.8333
1	13	22	2	13	14	1	0	0	485	854	25	-257	7.16667
1	13	22	2	13	16	1	3	0	418	433	50	-192	18
1	13	22	2	13	17	1	0	1	335	151	25	-95	34.1667
1	13	22	2	13	18	1	3	1	385	655	50	-122	29.6667
1	13	22	2	13	19	3	0	0	418	166	50	-89	35.1667
1	13	22	2	13	21	2	0	0	418	89	100	261	93.5
1	13	22	2	13	24	2	0	0	435	976	75	88	64.6667
1	13	22	2	13	28	1	0	0	402	100	75	102	67
1	13	22	2	13	29	1	2	1	435	526	50	-159	23.5
1	14	19	2	1	1	2	0	0	469	501	50	70	61.6667
1	14	19	2	1	2	1	0	1	568	519	50	7	51.1667
1	14	19	2	1	6	1	0	1	652	221	100	284	97.3333
1	14	19	2	1	10	1	0	0	602	273	75	57	59.5
1	14	19	2	1	12	1	0	0	702	269	75	-49	41.8333
1	14	19	2	1	15	1	0	1	718	208	100	254	92.3333
1	14	19	2	1	17	3	0	0	702	147	100	115	69.1667
1	14	19	2	1	26	1	0	1	485	168	50	-110	31.6667
1	14	19	2	2	6	1	0	1	502	208	25	-145	25.8333
1	14	19	2	2	7	3	2	1	535	375	50	18	53
1	14	19	2	2	8	1	0	0	568	159	25	-180	20
1	14	19	2	2	9	1	0	1	468	190	75	137	72.8333
1	14	19	2	2	15	2	0	0	752	136	25	-69	38.5
1	14	19	2	2	21	3	1	0	752	440	50	18	53
1	14	19	2	2	24	1	0	0	518	126	100	279	96.5
1	14	19	2	2	26	1	0	1	635	159	75	24	54
1	14	19	2	2	27	1	0	1	435	196	100	236	89.3333
1	14	19	2	2	30	1	0	1	485	166	75	155	75.8333
1	14	19	2	3	1	3	0	0	618	115	50	2	50.3333
1	14	19	2	3	2	1	0	1	668	513	25	-129	28.5
1	14	19	2	3	3	1	0	1	468	284	50	12	52
1	14	19	2	3	4	1	0	0	585	291	50	-123	29.5
1	14	19	2	3	6	1	0	1	502	157	50	21	53.5
1	14	19	2	3	8	1	0	0	552	410	25	-107	32.1667
1	14	19	2	3	9	1	0	1	485	109	75	249	91.5
1	14	19	2	3	15	3	1	0	768	266	50	-28	45.3333
1	14	19	2	3	17	1	0	0	502	147	75	201	83.5
1	14	19	2	3	18	1	0	1	535	149	50	58	59.6667
1	14	19	2	3	20	1	0	0	585	178	50	15	52.5
1	14	19	2	3	23	1	0	0	535	203	100	276	96
1	14	19	2	3	24	3	0	0	552	140	25	-218	13.6667
1	14	19	2	3	26	1	0	0	585	179	25	-243	9.5
1	14	19	2	3	27	1	0	0	518	163	100	275	95.8333
1	14	19	2	4	4	2	0	0	552	176	25	-232	11.3333
1	14	19	2	4	12	1	0	0	618	427	25	-177	20.5
1	14	19	2	4	15	1	0	1	468	186	75	123	70.5
1	14	19	2	4	19	1	0	1	635	114	100	271	95.1667
1	14	19	2	4	25	1	0	0	535	360	100	231	88.5
1	14	19	2	4	29	2	0	0	518	209	100	271	95.1667
1	14	19	2	4	30	1	0	1	602	186	25	27	54.5
1	14	19	2	5	1	1	0	1	518	174	100	147	74.5
1	14	19	2	5	11	1	0	0	502	177	25	-75	37.5
1	14	19	2	5	14	3	0	1	735	144	100	0	50
1	14	19	2	5	18	1	0	0	602	121	25	-78	37
1	14	19	2	5	19	1	0	0	485	203	75	70	61.6667
1	14	19	2	5	21	1	0	1	485	161	100	53	58.8333
1	14	19	2	5	25	3	0	0	718	194	50	45	57.5
1	14	19	2	5	26	2	0	0	502	165	75	263	93.8333
1	14	19	2	5	29	3	0	0	652	126	25	-103	32.8333
1	14	19	2	6	2	1	0	0	518	136	50	56	59.3333
1	14	19	2	6	4	2	0	0	535	131	50	-11	48.1667
1	14	19	2	6	7	1	0	1	552	208	25	-139	26.8333
1	14	19	2	6	8	3	0	0	702	149	50	-4	49.3333
1	14	19	2	6	12	3	0	1	718	246	50	-124	29.3333
1	14	19	2	6	16	1	0	0	485	133	50	23	53.8333
1	14	19	2	6	18	1	0	0	535	149	50	89	64.8333
1	14	19	2	6	20	2	0	0	568	113	75	240	90
1	14	19	2	6	23	1	0	0	518	231	75	239	89.8333
1	14	19	2	6	25	1	0	0	552	281	100	36	56
1	14	19	2	6	29	3	0	0	568	177	100	228	88
1	14	19	2	6	30	1	0	1	518	166	100	66	61
1	14	19	2	7	2	1	0	0	585	130	75	-16	47.3333
1	14	19	2	7	4	1	0	1	485	114	50	-12	48
1	14	19	2	7	7	2	0	0	518	225	25	-54	41
1	14	19	2	7	8	1	0	0	468	206	75	30	55
1	14	19	2	7	13	3	0	0	685	176	25	40	56.6667
1	14	19	2	7	17	3	0	0	702	251	75	126	71
1	14	19	2	7	29	2	0	0	552	221	100	254	92.3333
1	14	19	2	7	30	1	0	0	485	244	100	-205	15.8333
1	14	19	2	8	1	1	0	1	535	110	50	-10	48.3333
1	14	19	2	8	2	1	0	1	568	206	75	27	54.5
1	14	19	2	8	4	1	0	0	468	200	25	253	92.1667
1	14	19	2	8	5	1	0	0	535	181	25	-157	23.8333
1	14	19	2	8	11	1	0	1	535	527	100	140	73.3333
1	14	19	2	8	13	1	2	0	635	870	50	-83	36.1667
1	14	19	2	8	15	1	0	0	485	120	50	66	61
1	14	19	2	8	16	1	0	0	568	159	25	-115	30.8333
1	14	19	2	8	17	3	0	0	502	288	25	-137	27.1667
1	14	19	2	8	21	3	0	0	552	199	25	-116	30.6667
1	14	19	2	8	24	3	0	0	468	182	100	-157	23.8333
1	14	19	2	8	25	3	0	0	435	132	100	218	86.3333
1	14	19	2	8	28	1	0	0	568	117	75	124	70.6667
1	14	19	2	9	2	1	0	0	552	184	75	110	68.3333
1	14	19	2	9	6	1	0	1	518	288	75	106	67.6667
1	14	19	2	9	7	1	0	1	435	144	50	114	69
1	14	19	2	9	9	1	0	1	468	121	25	-223	12.8333
1	14	19	2	9	12	3	0	0	435	138	75	78	63
1	14	19	2	9	13	3	0	0	468	115	100	208	84.6667
1	14	19	2	9	16	1	0	1	452	175	50	-182	19.6667
1	14	19	2	9	17	1	0	0	485	259	50	-2	49.6667
1	14	19	2	9	20	1	0	1	452	153	50	118	69.6667
1	14	19	2	9	21	1	0	0	602	238	50	12	52
1	14	19	2	9	22	2	0	0	468	506	75	-88	35.3333
1	14	19	2	9	24	1	0	1	485	203	25	-149	25.1667
1	14	19	2	9	25	3	0	0	469	122	50	7	51.1667
1	14	19	2	9	27	3	0	0	452	128	25	128	71.3333
1	14	19	2	9	28	3	0	0	468	397	50	46	57.6667
1	14	19	2	10	11	1	0	0	485	222	25	-14	47.6667
1	14	19	2	10	25	3	0	0	468	169	75	200	83.3333
1	14	19	2	11	5	1	2	0	435	322	50	-47	42.1667
1	14	19	2	11	8	1	0	1	402	212	25	167	77.8333
1	14	19	2	11	11	1	0	1	368	200	75	129	71.5
1	14	19	2	11	15	1	0	1	452	435	50	-40	43.3333
1	14	19	2	11	19	1	0	1	452	147	50	117	69.5
1	14	19	2	11	20	1	0	1	452	134	50	-18	47
1	14	19	2	11	24	1	0	1	402	177	50	-2	49.6667
1	14	19	2	11	25	2	0	0	435	111	100	172	78.6667
1	14	19	2	11	27	1	0	0	452	256	25	52	58.6667
1	14	19	2	12	1	1	0	1	418	107	75	-8	48.6667
1	14	19	2	12	5	1	0	0	385	226	25	-258	7
1	14	19	2	12	9	3	0	0	318	262	75	273	95.5
1	14	19	2	12	10	3	0	0	368	205	50	103	67.1667
1	14	19	2	12	12	3	1	1	418	513	50	-170	21.6667
1	14	19	2	12	13	1	3	1	402	292	50	121	70.1667
1	14	19	2	12	14	3	0	0	368	170	50	233	88.8333
1	14	19	2	12	16	1	0	0	402	444	100	132	72
1	14	19	2	12	20	1	0	0	368	147	75	-198	17
1	14	19	2	12	21	2	0	0	435	163	25	-139	26.8333
1	14	19	2	12	22	1	0	0	418	207	75	163	77.1667
1	14	19	2	12	25	1	0	0	418	175	100	205	84.1667
1	14	19	2	12	27	1	0	0	402	141	75	182	80.3333
1	14	19	2	12	29	2	0	0	402	151	50	6	51
1	14	19	2	13	9	1	0	1	385	168	100	24	54
1	14	19	2	13	10	1	2	1	318	982	50	-195	17.5
1	14	19	2	13	11	1	0	0	402	114	100	178	79.6667
1	14	19	2	13	13	1	0	0	402	232	75	150	75
1	14	19	2	13	14	1	0	0	335	368	100	-207	15.5
1	14	19	2	13	24	1	2	0	369	580	50	177	79.5
1	15	20	2	1	3	3	0	0	768	259	100	196	82.6667
1	15	20	2	1	5	1	0	0	602	262	50	12	52
1	15	20	2	1	6	1	0	0	818	394	25	-83	36.1667
1	15	20	2	1	8	1	3	1	718	818	50	15	52.5
1	15	20	2	1	10	1	0	1	818	402	100	198	83
1	15	20	2	1	14	1	0	0	602	572	100	268	94.6667
1	15	20	2	1	16	2	0	0	585	282	75	103	67.1667
1	15	20	2	1	18	1	0	0	918	1196	25	-155	24.1667
1	15	20	2	1	29	1	2	0	668	1358	50	36	56
1	15	20	2	1	30	1	2	0	502	1149	50	-5	49.1667
1	15	20	2	2	4	3	0	0	552	379	50	7	51.1667
1	15	20	2	2	6	3	0	0	552	279	75	72	62
1	15	20	2	2	7	1	3	0	552	667	50	13	52.1667
1	15	20	2	2	9	3	0	0	602	651	25	-187	18.8333
1	15	20	2	2	11	3	1	0	702	1264	50	-8	48.6667
1	15	20	2	2	12	3	0	0	568	205	75	53	58.8333
1	15	20	2	2	17	1	0	0	652	273	100	249	91.5
1	15	20	2	2	18	3	1	0	935	629	50	-211	14.8333
1	15	20	2	2	20	1	0	0	652	215	75	127	71.1667
1	15	20	2	2	24	1	0	1	652	347	50	4	50.6667
1	15	20	2	2	25	1	2	0	935	567	50	37	56.1667
1	15	20	2	2	26	1	0	1	635	353	100	246	91
1	15	20	2	2	27	2	0	0	652	253	25	-115	30.8333
1	15	20	2	2	29	1	2	1	868	1459	50	11	51.8333
1	15	20	2	2	30	2	0	0	652	231	50	0	50
1	15	20	2	3	4	1	2	0	785	1246	50	-3	49.5
1	15	20	2	3	5	3	0	0	602	358	25	-180	20
1	15	20	2	3	6	1	0	0	568	182	25	-164	22.6667
1	15	20	2	3	7	1	3	0	735	527	50	-25	45.8333
1	15	20	2	3	10	3	0	0	535	324	50	6	51
1	15	20	2	3	14	1	0	0	668	767	25	-47	42.1667
1	15	20	2	3	19	1	3	0	552	1058	50	3	50.5
1	15	20	2	3	24	1	1	0	702	1129	50	65	60.8333
1	15	20	2	3	28	1	2	0	785	1391	50	-19	46.8333
1	15	20	2	3	29	1	2	0	735	578	50	78	63
1	15	20	2	4	1	1	2	0	585	1196	50	70	61.6667
1	15	20	2	4	3	1	0	0	818	253	50	111	68.5
1	15	20	2	4	7	1	0	0	635	405	75	124	70.6667
1	15	20	2	4	8	1	3	1	718	964	50	31	55.1667
1	15	20	2	4	11	1	0	0	618	1116	100	218	86.3333
1	15	20	2	4	12	1	3	0	568	557	50	131	71.8333
1	15	20	2	4	13	1	0	0	602	233	75	141	73.5
1	15	20	2	4	14	1	2	1	735	1018	50	130	71.6667
1	15	20	2	4	15	3	1	0	702	371	50	-54	41
1	15	20	2	4	17	1	0	0	768	520	50	0	50
1	15	20	2	4	18	2	0	0	635	572	25	-114	31
1	15	20	2	4	19	1	2	0	618	889	50	5	50.8333
1	15	20	2	4	20	1	2	0	685	1431	50	-64	39.3333
1	15	20	2	4	21	1	0	0	735	447	100	260	93.3333
1	15	20	2	4	30	1	3	0	702	622	50	11	51.8333
1	15	20	2	5	2	1	0	1	502	231	100	278	96.3333
1	15	20	2	5	5	1	0	0	818	325	100	233	88.8333
1	15	20	2	5	6	1	0	0	735	256	100	222	87
1	15	20	2	5	8	1	2	0	685	531	50	66	61
1	15	20	2	5	12	1	2	0	768	1184	50	-37	43.8333
1	15	20	2	5	13	1	2	0	702	676	50	103	67.1667
1	15	20	2	5	15	1	2	1	635	1281	50	-5	49.1667
1	15	20	2	5	17	1	2	0	635	861	50	2	50.3333
1	15	20	2	5	18	2	0	0	635	375	100	133	72.1667
1	15	20	2	5	20	1	3	0	702	579	50	31	55.1667
1	15	20	2	5	21	1	0	0	768	339	50	-133	27.8333
1	15	20	2	5	22	1	1	0	685	808	50	-130	28.3333
1	15	20	2	5	23	1	0	0	818	237	100	235	89.1667
1	15	20	2	5	25	3	0	0	585	323	50	-58	40.3333
1	15	20	2	5	26	1	3	0	668	627	50	118	69.6667
1	15	20	2	5	28	3	0	0	585	313	50	-82	36.3333
1	15	20	2	5	29	1	3	0	768	818	50	-27	45.5
1	15	20	2	6	6	1	2	0	768	1100	50	4	50.6667
1	15	20	2	6	8	1	0	0	585	279	50	-6	49
1	15	20	2	6	9	3	0	0	585	266	75	102	67
1	15	20	2	6	14	2	3	0	685	507	50	-37	43.8333
1	15	20	2	6	19	1	0	0	735	742	50	-2	49.6667
1	15	20	2	6	24	1	0	1	702	459	100	241	90.1667
1	15	20	2	6	30	1	0	0	718	190	50	-72	38
1	15	20	2	7	1	1	3	0	902	484	50	-22	46.3333
1	15	20	2	7	3	1	2	1	668	903	50	-14	47.6667
1	15	20	2	7	5	1	2	1	685	1099	50	2	50.3333
1	15	20	2	7	7	1	0	1	535	409	75	22	53.6667
1	15	20	2	7	10	3	0	0	685	223	75	166	77.6667
1	15	20	2	7	11	1	0	0	535	317	25	-28	45.3333
1	15	20	2	7	12	1	0	1	585	301	50	21	53.5
1	15	20	2	7	13	1	3	0	668	592	50	0	50
1	15	20	2	7	14	2	3	0	602	592	50	5	50.8333
1	15	20	2	7	18	3	0	0	552	531	100	220	86.6667
1	15	20	2	7	19	1	2	0	685	1343	50	104	67.3333
1	15	20	2	7	23	1	0	0	602	417	50	100	66.6667
1	15	20	2	7	26	1	0	0	635	476	100	148	74.6667
1	15	20	2	7	29	1	0	1	585	265	50	-164	22.6667
1	15	20	2	7	30	1	0	0	585	367	75	96	66
1	15	20	2	8	1	1	0	0	585	221	75	93	65.5
1	15	20	2	8	6	1	0	1	535	331	100	88	64.6667
1	15	20	2	8	7	1	2	0	602	1330	50	-81	36.5
1	15	20	2	8	8	1	2	1	668	1532	50	-16	47.3333
1	15	20	2	8	9	3	0	0	635	235	50	-99	33.5
1	15	20	2	8	10	1	3	0	635	546	50	62	60.3333
1	15	20	2	8	12	3	0	0	618	253	50	-3	49.5
1	15	20	2	8	14	1	0	0	468	495	25	-72	38
1	15	20	2	8	15	1	0	0	618	367	25	-95	34.1667
1	15	20	2	8	16	3	0	0	585	266	50	7	51.1667
1	15	20	2	8	17	1	0	0	518	281	75	119	69.8333
1	15	20	2	8	18	1	0	1	685	205	25	-105	32.5
1	15	20	2	8	19	3	0	0	602	674	25	21	53.5
1	15	20	2	8	21	1	1	1	585	1024	50	1	50.1667
1	15	20	2	8	25	1	0	1	468	299	100	-32	44.6667
1	15	20	2	8	26	1	0	0	602	331	50	-31	44.8333
1	15	20	2	8	30	3	1	0	752	582	50	67	61.1667
1	15	20	2	9	6	1	3	0	518	1241	50	-7	48.8333
1	15	20	2	9	8	2	0	0	768	378	50	-16	47.3333
1	15	20	2	9	11	1	0	0	585	661	75	-9	48.5
1	15	20	2	9	12	2	0	0	518	222	50	-7	48.8333
1	15	20	2	9	14	1	3	0	568	674	50	152	75.3333
1	15	20	2	9	16	1	0	1	585	246	100	208	84.6667
1	15	20	2	9	19	3	0	0	618	212	25	-114	31
1	15	20	2	9	23	1	0	1	535	404	25	-156	24
1	15	20	2	9	27	3	0	0	585	255	75	136	72.6667
1	15	20	2	9	28	1	3	0	585	656	50	-96	34
1	15	20	2	9	30	1	0	0	785	573	50	-90	35
1	15	20	2	10	1	1	0	0	568	279	75	54	59
1	15	20	2	10	2	1	2	1	735	905	50	-1	49.8333
1	15	20	2	10	7	1	0	1	802	169	25	84	64
1	15	20	2	10	8	1	2	0	585	1418	50	78	63
1	15	20	2	10	9	2	0	0	602	240	75	78	63
1	15	20	2	10	17	1	0	0	518	371	25	68	61.3333
1	15	20	2	10	18	1	0	0	452	242	75	-3	49.5
1	15	20	2	10	19	1	0	1	502	228	50	39	56.5
1	15	20	2	10	20	1	0	0	485	333	75	42	57
1	15	20	2	10	22	1	0	0	485	534	75	69	61.5
1	15	20	2	10	23	2	0	0	702	244	100	262	93.6667
1	15	20	2	10	24	2	0	0	585	500	100	218	86.3333
1	15	20	2	10	26	1	0	0	535	745	100	229	88.1667
1	15	20	2	10	29	1	3	0	552	789	50	95	65.8333
1	15	20	2	10	30	1	0	0	585	271	75	69	61.5
1	15	20	2	11	2	1	0	1	785	238	100	268	94.6667
1	15	20	2	11	3	1	2	0	568	1516	50	34	55.6667
1	15	20	2	11	5	3	0	0	502	276	100	143	73.8333
1	15	20	2	11	6	1	0	0	585	215	25	56	59.3333
1	15	20	2	11	10	1	0	1	552	257	75	20	53.3333
1	15	20	2	11	16	1	2	0	652	888	50	-45	42.5
1	15	20	2	11	17	1	3	0	568	733	50	17	52.8333
1	15	20	2	11	19	1	0	1	518	589	50	6	51
1	15	20	2	11	20	3	0	0	602	392	25	-85	35.8333
1	15	20	2	11	25	3	0	0	518	322	75	108	68
1	15	20	2	11	27	1	3	0	585	493	50	81	63.5
1	15	20	2	11	28	3	1	0	485	532	50	1	50.1667
1	15	20	2	12	2	2	3	0	552	569	50	4	50.6667
1	15	20	2	12	6	1	0	0	668	484	50	-43	42.8333
1	15	20	2	12	7	1	0	0	485	312	50	-79	36.8333
1	15	20	2	12	8	1	0	0	602	263	25	8	51.3333
1	15	20	2	12	9	1	2	1	552	1418	50	-93	34.5
1	15	20	2	12	11	1	0	0	585	220	100	109	68.1667
1	15	20	2	12	18	1	0	0	685	237	25	-31	44.8333
1	15	20	2	12	20	1	0	0	518	191	75	72	62
1	15	20	2	12	21	1	0	1	535	670	25	-35	44.1667
1	15	20	2	12	23	1	1	1	685	650	50	7	51.1667
1	15	20	2	12	25	1	2	1	751	661	50	35	55.8333
1	15	20	2	12	26	1	3	0	502	506	50	45	57.5
1	15	20	2	12	28	3	0	0	552	611	100	223	87.1667
1	16	23	2	1	1	2	0	0	635	704	75	158	76.3333
1	16	23	2	1	2	1	0	1	918	634	50	-6	49
1	16	23	2	1	4	1	0	0	552	616	25	-245	9.16667
1	16	23	2	1	12	1	0	1	668	527	50	-192	18
1	16	23	2	1	15	3	0	0	718	840	50	-269	5.16667
1	16	23	2	1	16	1	0	0	635	575	50	56	59.3333
1	16	23	2	1	17	1	0	0	818	378	75	126	71
1	16	23	2	1	22	2	0	0	685	455	25	-262	6.33333
1	16	23	2	1	25	2	0	0	585	520	50	-117	30.5
1	16	23	2	1	27	1	0	1	918	527	25	-250	8.33333
1	16	23	2	1	29	1	0	1	668	535	75	87	64.5
1	16	23	2	2	1	1	0	1	652	786	100	105	67.5
1	16	23	2	2	3	3	1	0	802	519	50	-126	29
1	16	23	2	2	6	3	0	0	702	638	50	-213	14.5
1	16	23	2	2	8	1	0	0	635	344	50	138	73
1	16	23	2	2	11	1	0	1	502	841	75	219	86.5
1	16	23	2	2	12	1	0	1	685	1053	100	198	83
1	16	23	2	2	15	1	0	0	585	689	25	-237	10.5
1	16	23	2	2	16	3	0	0	568	653	25	38	56.3333
1	16	23	2	2	19	1	0	0	518	401	50	-62	39.6667
1	16	23	2	2	22	1	0	0	585	582	100	170	78.3333
1	16	23	2	2	23	1	0	0	685	410	100	170	78.3333
1	16	23	2	2	27	1	0	0	752	1167	100	277	96.1667
1	16	23	2	3	4	1	0	0	885	589	50	106	67.6667
1	16	23	2	3	5	1	0	1	568	306	25	56	59.3333
1	16	23	2	3	7	3	0	0	668	429	75	53	58.8333
1	16	23	2	3	9	1	0	0	552	1378	75	-43	42.8333
1	16	23	2	3	11	1	0	0	585	434	25	-248	8.66667
1	16	23	2	3	14	1	0	0	618	520	25	-188	18.6667
1	16	23	2	3	21	1	0	1	635	996	100	271	95.1667
1	16	23	2	3	22	1	3	1	801	658	50	78	63
1	16	23	2	3	24	3	1	0	768	445	50	-167	22.1667
1	16	23	2	3	26	1	0	1	668	452	75	119	69.8333
1	16	23	2	3	29	1	0	1	668	705	75	-15	47.5
1	16	23	2	4	9	1	0	0	585	357	100	53	58.8333
1	16	23	2	4	12	3	0	0	535	386	50	-198	17
1	16	23	2	4	13	1	0	1	735	692	50	-248	8.66667
1	16	23	2	4	15	2	0	0	485	498	100	54	59
1	16	23	2	4	18	1	0	0	535	525	25	-248	8.66667
1	16	23	2	4	20	1	0	1	802	484	50	-146	25.6667
1	16	23	2	4	21	1	0	1	635	516	25	86	64.3333
1	16	23	2	4	26	3	0	0	702	344	100	266	94.3333
1	16	23	2	4	28	1	0	1	518	540	25	78	63
1	16	23	2	5	2	1	0	0	518	940	100	271	95.1667
1	16	23	2	5	3	1	0	0	452	399	25	-221	13.1667
1	16	23	2	5	5	1	0	0	502	632	50	-196	17.3333
1	16	23	2	5	6	3	0	0	735	392	75	-264	6
1	16	23	2	5	7	1	0	0	768	953	50	-135	27.5
1	16	23	2	5	8	1	2	0	485	1162	50	-257	7.16667
1	16	23	2	5	9	1	2	0	618	1206	50	-84	36
1	16	23	2	5	14	1	2	1	752	1259	50	-79	36.8333
1	16	23	2	5	15	1	0	1	718	573	75	104	67.3333
1	16	23	2	5	16	3	0	0	735	417	100	-297	0.5
1	16	23	2	5	19	1	0	1	652	646	75	103	67.1667
1	16	23	2	5	24	1	0	0	618	482	100	217	86.1667
1	16	23	2	5	26	1	0	1	635	535	100	68	61.3333
1	16	23	2	5	30	1	0	0	502	406	75	154	75.6667
1	16	23	2	6	2	1	2	0	468	738	50	-187	18.8333
1	16	23	2	6	6	2	0	0	485	407	50	131	71.8333
1	16	23	2	6	7	1	0	1	568	804	100	72	62
1	16	23	2	6	8	1	0	1	385	712	25	-220	13.3333
1	16	23	2	6	14	3	0	0	552	447	50	190	81.6667
1	16	23	2	6	21	1	0	0	435	441	25	-135	27.5
1	16	23	2	6	22	3	0	0	518	397	75	-273	4.5
1	16	23	2	6	23	3	0	0	518	710	75	77	62.8333
1	16	23	2	6	25	1	0	0	585	577	100	176	79.3333
1	16	23	2	6	26	1	0	1	552	521	25	-160	23.3333
1	16	23	2	6	30	1	0	1	568	375	100	218	86.3333
1	16	23	2	7	3	1	3	0	602	665	50	43	57.1667
1	16	23	2	7	4	3	0	0	485	369	75	178	79.6667
1	16	23	2	7	5	1	0	0	568	504	25	-140	26.6667
1	16	23	2	7	7	3	1	0	702	773	50	-267	5.5
1	16	23	2	7	8	1	0	0	652	460	25	-191	18.1667
1	16	23	2	7	9	1	2	1	468	948	50	-26	45.6667
1	16	23	2	7	11	1	0	0	552	396	25	41	56.8333
1	16	23	2	7	13	1	2	1	685	780	50	-161	23.1667
1	16	23	2	7	17	1	0	0	635	452	75	192	82
1	16	23	2	7	19	1	0	1	735	578	100	4	50.6667
1	16	23	2	7	26	2	0	0	785	491	75	162	77
1	16	23	2	7	30	1	0	1	618	539	50	0	50
1	16	23	2	8	9	1	0	1	652	312	75	8	51.3333
1	16	23	2	8	10	1	0	0	718	431	100	274	95.6667
1	16	23	2	8	11	1	0	0	535	495	50	46	57.6667
1	16	23	2	8	23	1	2	1	385	1025	50	-71	38.1667
1	16	23	2	8	24	1	0	0	552	519	50	2	50.3333
1	16	23	2	8	27	1	0	0	618	413	25	-170	21.6667
1	16	23	2	9	1	1	2	1	702	1011	50	-127	28.8333
1	16	23	2	9	5	1	0	1	402	433	100	277	96.1667
1	16	23	2	9	6	1	0	0	502	492	100	211	85.1667
1	16	23	2	9	8	1	0	1	635	651	50	-69	38.5
1	16	23	2	9	13	1	0	0	585	501	25	-163	22.8333
1	16	23	2	9	14	1	0	0	535	687	75	-77	37.1667
1	16	23	2	9	20	3	0	0	468	420	75	-242	9.66667
1	16	23	2	9	30	1	0	1	502	343	25	-153	24.5
1	16	23	2	10	3	1	2	1	618	1210	50	-67	38.8333
1	16	23	2	10	6	3	0	0	602	1486	50	-224	12.6667
1	16	23	2	10	7	1	2	0	468	1492	50	-104	32.6667
1	16	23	2	10	9	3	0	0	502	397	100	247	91.1667
1	16	23	2	10	11	3	0	0	535	453	50	135	72.5
1	16	23	2	10	12	1	2	0	618	746	50	8	51.3333
1	16	23	2	10	15	3	0	0	485	1539	75	148	74.6667
1	16	23	2	10	16	3	0	0	502	408	75	125	70.8333
1	16	23	2	10	17	2	0	0	468	365	50	65	60.8333
1	16	23	2	10	18	1	0	0	502	590	75	70	61.6667
1	16	23	2	10	26	1	0	1	502	571	75	21	53.5
1	16	23	2	10	29	1	0	0	402	414	25	-125	29.1667
1	16	23	2	11	3	1	0	0	485	269	75	87	64.5
1	16	23	2	11	6	1	0	0	502	422	50	67	61.1667
1	16	23	2	11	8	1	0	0	518	392	25	72	62
1	16	23	2	11	17	1	2	0	618	2001	50	-127	28.8333
1	16	23	2	11	18	2	0	0	552	611	100	236	89.3333
1	16	23	2	11	19	1	2	0	502	667	50	-1	49.8333
1	16	23	2	11	22	1	0	1	568	415	25	21	53.5
1	16	23	2	11	24	2	0	0	418	1025	25	-51	41.5
1	16	23	2	11	25	3	0	0	618	493	100	-96	34
1	16	23	2	12	6	1	3	0	452	852	50	-2	49.6667
1	16	23	2	12	7	1	0	1	385	599	50	-109	31.8333
1	16	23	2	12	11	1	0	0	602	611	50	64	60.6667
1	16	23	2	12	15	1	2	0	435	870	50	58	59.6667
1	16	23	2	12	18	2	0	0	452	1544	50	-161	23.1667
1	16	23	2	12	20	1	0	0	502	843	25	-131	28.1667
1	16	23	2	12	25	1	0	1	385	439	100	273	95.5
1	16	23	2	12	28	1	3	1	502	1079	50	61	60.1667
1	16	23	2	12	29	1	2	1	385	631	50	-161	23.1667
1	16	23	2	12	30	1	0	0	485	583	75	79	63.1667
1	17	20	2	1	2	3	0	0	668	328	75	-249	8.5
1	17	20	2	1	4	1	0	0	535	213	25	-239	10.1667
1	17	20	2	1	6	1	0	0	535	262	50	-104	32.6667
1	17	20	2	1	11	1	0	0	552	218	50	-115	30.8333
1	17	20	2	1	12	1	0	0	585	293	25	-185	19.1667
1	17	20	2	1	14	1	0	0	618	186	100	300	100
1	17	20	2	1	16	3	0	0	668	272	100	286	97.6667
1	17	20	2	1	22	3	0	0	502	144	50	-18	47
1	17	20	2	1	26	1	0	0	585	131	50	-53	41.1667
1	17	20	2	2	3	1	0	0	485	176	25	-182	19.6667
1	17	20	2	2	4	1	0	0	485	223	100	141	73.5
1	17	20	2	2	5	1	0	1	485	231	25	-203	16.1667
1	17	20	2	2	6	1	0	0	469	211	50	-155	24.1667
1	17	20	2	2	7	1	0	1	752	274	50	-156	24
1	17	20	2	2	12	3	1	0	702	742	50	-256	7.33333
1	17	20	2	2	15	1	0	0	518	241	25	-222	13
1	17	20	2	2	16	3	0	0	518	321	100	159	76.5
1	17	20	2	2	17	2	0	0	485	185	100	148	74.6667
1	17	20	2	2	20	1	0	1	585	209	75	7	51.1667
1	17	20	2	2	24	3	0	0	618	185	25	-187	18.8333
1	17	20	2	2	26	3	0	0	568	166	50	-107	32.1667
1	17	20	2	2	27	1	0	1	535	204	100	156	76
1	17	20	2	2	28	3	0	0	802	213	25	-295	0.833333
1	17	20	2	3	1	1	2	0	785	586	50	-97	33.8333
1	17	20	2	3	2	1	0	0	635	352	50	-155	24.1667
1	17	20	2	3	5	3	1	0	602	574	50	-291	1.5
1	17	20	2	3	8	2	0	0	502	173	25	-219	13.5
1	17	20	2	3	11	1	0	0	518	195	50	-144	26
1	17	20	2	3	13	2	0	0	652	305	75	179	79.8333
1	17	20	2	3	15	1	0	1	535	247	75	11	51.8333
1	17	20	2	3	16	1	0	0	502	266	50	-65	39.1667
1	17	20	2	3	17	1	0	0	502	275	50	-128	28.6667
1	17	20	2	3	18	1	0	1	618	286	100	137	72.8333
1	17	20	2	3	22	1	0	1	752	217	100	158	76.3333
1	17	20	2	3	23	2	0	0	618	257	50	-82	36.3333
1	17	20	2	3	25	3	0	0	635	176	50	-296	0.666667
1	17	20	2	3	30	1	0	1	668	271	25	-206	15.6667
1	17	20	2	4	1	1	0	0	535	207	100	159	76.5
1	17	20	2	4	5	1	0	0	702	189	75	45	57.5
1	17	20	2	4	8	1	2	1	652	1019	50	-91	34.8333
1	17	20	2	4	10	1	0	1	752	329	75	28	54.6667
1	17	20	2	4	11	1	0	0	652	267	75	67	61.1667
1	17	20	2	4	18	1	0	1	702	201	100	192	82
1	17	20	2	4	20	3	0	0	535	147	25	-262	6.33333
1	17	20	2	4	24	1	0	1	502	1065	100	195	82.5
1	17	20	2	4	26	1	0	1	568	123	50	84	64
1	17	20	2	5	2	1	0	1	485	336	100	187	81.1667
1	17	20	2	5	3	1	0	1	552	165	75	-8	48.6667
1	17	20	2	5	8	1	0	1	635	255	50	-53	41.1667
1	17	20	2	5	12	1	0	0	768	696	25	-179	20.1667
1	17	20	2	5	14	3	0	0	668	221	25	-260	6.66667
1	17	20	2	5	15	3	0	0	485	166	25	-274	4.33333
1	17	20	2	5	18	1	0	1	485	221	25	-173	21.1667
1	17	20	2	5	23	1	0	1	468	147	75	35	55.8333
1	17	20	2	5	27	1	3	1	468	804	50	-2	49.6667
1	17	20	2	5	28	1	0	1	468	206	75	-44	42.6667
1	17	20	2	6	2	1	0	0	452	146	100	161	76.8333
1	17	20	2	6	8	1	3	1	535	705	50	-61	39.8333
1	17	20	2	6	11	1	0	0	718	222	50	-77	37.1667
1	17	20	2	6	21	1	0	0	518	609	25	-242	9.66667
1	17	20	2	6	23	1	0	1	535	286	100	145	74.1667
1	17	20	2	6	25	1	0	0	518	203	50	-40	43.3333
1	17	20	2	6	26	1	0	0	468	207	75	-35	44.1667
1	17	20	2	6	28	1	0	1	485	149	100	296	99.3333
1	17	20	2	6	30	1	0	0	485	120	25	-196	17.3333
1	17	20	2	7	1	1	2	0	535	397	50	-9	48.5
1	17	20	2	7	2	1	0	0	602	225	100	185	80.8333
1	17	20	2	7	8	1	0	0	552	167	25	-15	47.5
1	17	20	2	7	15	1	0	0	519	192	50	-122	29.6667
1	17	20	2	8	1	2	0	0	418	141	25	-240	10
1	17	20	2	8	11	3	0	0	385	85	25	-220	13.3333
1	17	20	2	8	13	1	0	0	435	101	25	-257	7.16667
1	17	20	2	8	14	3	1	0	535	847	50	-129	28.5
1	17	20	2	8	15	1	2	0	468	378	50	-109	31.8333
1	17	20	2	8	18	1	0	0	468	282	75	-9	48.5
1	17	20	2	8	21	1	0	0	485	238	50	-81	36.5
1	17	20	2	9	4	1	0	1	418	139	75	-93	34.5
1	17	20	2	9	6	3	0	0	485	204	100	184	80.6667
1	17	20	2	9	7	3	0	0	402	108	50	-40	43.3333
1	17	20	2	9	8	1	0	1	568	193	100	138	73
1	17	20	2	9	10	2	3	0	518	503	50	-57	40.5
1	17	20	2	9	11	1	3	0	585	455	50	-31	44.8333
1	17	20	2	9	12	1	0	0	452	222	50	-73	37.8333
1	17	20	2	9	13	2	0	0	468	245	50	-82	36.3333
1	17	20	2	9	17	2	0	0	468	225	100	291	98.5
1	17	20	2	9	21	3	0	0	502	147	25	-211	14.8333
1	17	20	2	9	23	1	0	0	452	108	100	143	73.8333
1	17	20	2	9	24	1	0	0	468	118	25	-213	14.5
1	17	20	2	9	27	1	0	0	535	167	100	157	76.1667
1	17	20	2	9	30	3	0	0	602	204	50	-177	20.5
1	17	20	2	10	1	1	0	0	502	159	100	142	73.6667
1	17	20	2	10	3	1	0	0	419	222	50	-78	37
1	17	20	2	10	4	3	0	0	402	124	75	-53	41.1667
1	17	20	2	10	6	1	0	0	485	206	75	-49	41.8333
1	17	20	2	10	8	1	0	0	418	212	25	-182	19.6667
1	17	20	2	10	13	1	0	1	435	212	50	-145	25.8333
1	17	20	2	10	17	1	0	0	419	136	75	-34	44.3333
1	17	20	2	10	18	3	0	0	418	227	100	162	77
1	17	20	2	10	20	1	0	0	552	216	25	-163	22.8333
1	17	20	2	10	22	1	0	0	502	212	100	147	74.5
1	17	20	2	10	23	1	0	0	418	200	75	-38	43.6667
1	17	20	2	10	28	1	0	1	435	178	50	-141	26.5
1	17	20	2	11	5	3	0	0	468	182	50	-270	5
1	17	20	2	11	7	1	0	0	452	150	100	288	98
1	17	20	2	11	11	2	0	0	502	248	75	11	51.8333
1	17	20	2	11	13	1	0	0	485	180	75	8	51.3333
1	17	20	2	11	14	1	0	1	502	631	50	27	54.5
1	17	20	2	11	15	1	0	0	535	161	75	10	51.6667
1	17	20	2	11	19	3	0	0	502	155	75	-116	30.6667
1	17	20	2	11	21	1	0	1	435	160	75	-12	48
1	17	20	2	11	23	3	0	0	402	114	100	161	76.8333
1	17	20	2	11	24	2	0	0	468	161	75	44	57.3333
1	17	20	2	11	25	1	0	0	485	118	25	-216	14
1	17	20	2	11	27	3	0	0	402	109	75	94	65.6667
1	17	20	2	11	28	1	0	0	385	101	25	-231	11.5
1	17	20	2	11	30	1	0	1	402	112	100	298	99.6667
1	17	20	2	12	2	1	0	0	435	613	25	-117	30.5
1	17	20	2	12	5	1	2	1	368	903	50	-43	42.8333
1	17	20	2	12	6	3	0	0	502	259	75	-32	44.6667
1	17	20	2	12	9	2	0	0	402	214	100	167	77.8333
1	17	20	2	12	12	1	0	0	385	171	50	-98	33.6667
1	17	20	2	12	14	3	0	0	452	157	50	-99	33.5
1	17	20	2	12	15	1	0	1	435	151	50	-118	30.3333
1	17	20	2	12	18	1	2	1	452	665	50	-98	33.6667
1	17	20	2	12	22	1	2	1	385	549	50	-93	34.5
1	17	20	2	12	23	1	2	1	435	431	50	-150	25
1	17	20	2	12	26	1	0	0	452	127	25	-255	7.5
1	17	20	2	12	29	2	0	0	402	190	25	-241	9.83333
1	17	20	2	12	30	1	2	1	435	402	50	-131	28.1667
1	17	20	2	13	3	1	2	0	385	465	50	-122	29.6667
1	17	20	2	13	4	1	2	1	435	508	50	-129	28.5
1	17	20	2	13	6	1	3	1	369	610	50	-69	38.5
1	17	20	2	13	8	1	0	0	502	683	50	-141	26.5
1	17	20	2	13	10	3	0	0	485	763	50	-128	28.6667
1	17	20	2	13	11	3	0	0	402	228	75	47	57.8333
1	17	20	2	13	17	3	2	0	335	608	50	-78	37
1	17	20	2	13	18	1	1	1	368	586	50	-127	28.8333
1	17	20	2	13	20	3	0	0	485	996	25	-224	12.6667
1	17	20	2	13	22	1	0	0	368	740	75	11	51.8333
1	17	20	2	13	24	1	0	0	368	167	100	164	77.3333
1	17	20	2	13	25	1	0	0	402	193	25	-236	10.6667
1	17	20	2	13	29	1	0	0	368	143	75	84	64
1	17	20	2	13	30	1	0	0	368	215	50	15	52.5
1	18	24	2	1	1	1	3	1	818	535	50	-160	23.3333
1	18	24	2	1	3	3	1	0	735	672	50	-13	47.8333
1	18	24	2	1	8	1	2	0	552	357	50	99	66.5
1	18	24	2	1	9	1	0	1	835	167	75	195	82.5
1	18	24	2	1	10	1	2	0	618	1069	50	8	51.3333
1	18	24	2	1	11	3	0	0	718	267	75	-256	7.33333
1	18	24	2	1	13	1	0	1	685	278	50	167	77.8333
1	18	24	2	1	14	3	0	0	568	167	100	269	94.8333
1	18	24	2	1	15	1	0	0	468	231	50	59	59.8333
1	18	24	2	1	18	2	0	0	685	214	25	-178	20.3333
1	18	24	2	1	21	1	0	1	485	144	25	-175	20.8333
1	18	24	2	1	22	3	0	0	535	200	50	-78	37
1	18	24	2	1	24	2	0	0	468	170	50	39	56.5
1	18	24	2	1	26	1	2	1	702	753	50	40	56.6667
1	18	24	2	1	28	1	0	0	685	462	50	13	52.1667
1	18	24	2	1	30	1	0	0	735	181	50	-51	41.5
1	18	24	2	2	1	1	0	0	935	552	50	46	57.6667
1	18	24	2	2	4	2	0	0	585	185	75	283	97.1667
1	18	24	2	2	12	1	3	0	668	673	50	40	56.6667
1	18	24	2	2	15	2	0	0	668	124	50	16	52.6667
1	18	24	2	2	16	1	0	0	652	131	100	157	76.1667
1	18	24	2	2	18	3	0	0	468	253	100	267	94.5
1	18	24	2	2	20	1	0	0	602	193	100	152	75.3333
1	18	24	2	2	21	1	0	1	535	189	100	244	90.6667
1	18	24	2	2	23	1	0	0	951	420	50	-74	37.6667
1	18	24	2	2	24	1	2	0	652	517	50	50	58.3333
1	18	24	2	2	29	2	0	0	502	111	100	281	96.8333
1	18	24	2	2	30	2	0	0	518	518	100	276	96
1	18	24	2	3	6	1	0	1	718	119	25	-199	16.8333
1	18	24	2	3	8	3	0	0	801	405	75	-143	26.1667
1	18	24	2	3	12	1	0	0	518	136	100	285	97.5
1	18	24	2	3	13	2	0	0	502	106	25	-199	16.8333
1	18	24	2	3	14	1	0	0	552	246	100	279	96.5
1	18	24	2	3	18	2	0	0	535	183	100	261	93.5
1	18	24	2	3	22	1	0	0	802	173	25	-255	7.5
1	18	24	2	3	23	1	0	0	618	219	50	-179	20.1667
1	18	24	2	3	26	3	0	0	518	502	75	-221	13.1667
1	18	24	2	3	28	1	0	0	535	408	100	286	97.6667
1	18	24	2	3	29	1	0	1	735	250	50	186	81
1	18	24	2	4	3	1	2	1	735	590	50	-76	37.3333
1	18	24	2	4	6	1	2	0	768	554	50	22	53.6667
1	18	24	2	4	8	3	0	1	852	172	50	-96	34
1	18	24	2	4	9	1	0	0	552	159	25	-208	15.3333
1	18	24	2	4	12	1	0	0	702	235	50	191	81.8333
1	18	24	2	4	19	3	0	0	518	190	50	-260	6.66667
1	18	24	2	4	20	3	1	0	635	704	50	-248	8.66667
1	18	24	2	4	23	1	0	0	568	160	100	273	95.5
1	18	24	2	4	25	1	2	0	685	913	50	19	53.1667
1	18	24	2	5	1	1	0	0	835	152	50	-63	39.5
1	18	24	2	5	3	1	2	1	568	809	50	151	75.1667
1	18	24	2	5	4	1	0	0	552	124	25	-201	16.5
1	18	24	2	5	5	1	0	0	668	261	50	-75	37.5
1	18	24	2	5	6	2	0	0	602	234	25	-51	41.5
1	18	24	2	5	7	1	2	1	618	815	50	-29	45.1667
1	18	24	2	5	11	3	0	0	435	150	25	-204	16
1	18	24	2	5	12	1	0	1	635	126	100	280	96.6667
1	18	24	2	5	13	3	0	0	518	181	100	82	63.6667
1	18	24	2	5	16	1	2	0	635	760	50	78	63
1	18	24	2	5	17	1	2	0	585	593	50	81	63.5
1	18	24	2	5	18	3	0	0	568	147	25	-246	9
1	18	24	2	5	23	1	2	0	702	479	50	124	70.6667
1	18	24	2	5	25	1	2	0	435	871	50	98	66.3333
1	18	24	2	5	28	1	0	1	635	867	75	80	63.3333
1	18	24	2	5	29	1	0	0	552	151	50	-41	43.1667
1	18	24	2	6	1	1	0	0	585	423	75	122	70.3333
1	18	24	2	6	2	3	0	0	635	165	50	125	70.8333
1	18	24	2	6	5	1	0	0	468	174	75	-150	25
1	18	24	2	6	13	1	0	0	518	177	75	106	67.6667
1	18	24	2	6	16	3	0	0	568	152	50	28	54.6667
1	18	24	2	6	18	3	0	0	402	149	100	139	73.1667
1	18	24	2	6	20	3	0	0	552	350	25	-200	16.6667
1	18	24	2	6	22	3	0	0	418	424	100	-300	0
1	18	24	2	6	23	1	0	0	535	137	75	-149	25.1667
1	18	24	2	6	24	1	2	0	535	980	50	-130	28.3333
1	18	24	2	6	29	1	0	0	452	246	50	119	69.8333
1	18	24	2	6	30	1	0	0	502	160	100	129	71.5
1	18	24	2	7	3	1	0	0	735	375	75	108	68
1	18	24	2	7	4	1	0	1	552	167	100	236	89.3333
1	18	24	2	7	7	1	0	1	685	740	75	148	74.6667
1	18	24	2	7	13	1	2	1	485	601	50	155	75.8333
1	18	24	2	7	14	2	0	0	502	138	75	224	87.3333
1	18	24	2	7	15	1	0	0	585	140	25	-158	23.6667
1	18	24	2	7	16	1	0	0	752	576	100	203	83.8333
1	18	24	2	7	19	1	0	0	518	538	25	-239	10.1667
1	18	24	2	7	20	1	2	1	735	1121	50	-38	43.6667
1	18	24	2	7	21	1	3	0	518	327	50	-197	17.1667
1	18	24	2	7	22	2	0	0	502	150	75	88	64.6667
1	18	24	2	7	23	3	0	0	502	132	25	-268	5.33333
1	18	24	2	8	2	2	0	0	435	121	50	36	56
1	18	24	2	8	7	1	2	1	652	646	50	16	52.6667
1	18	24	2	8	8	1	0	0	685	663	25	-165	22.5
1	18	24	2	8	10	3	0	0	435	88	100	273	95.5
1	18	24	2	8	12	1	0	1	552	433	75	80	63.3333
1	18	24	2	8	15	3	0	0	435	103	25	-265	5.83333
1	18	24	2	8	22	1	0	0	452	176	75	105	67.5
1	18	24	2	8	25	1	0	0	502	148	50	101	66.8333
1	18	24	2	9	1	1	0	0	552	532	25	-220	13.3333
1	18	24	2	9	5	2	0	0	518	140	50	170	78.3333
1	18	24	2	9	6	1	3	0	502	554	50	-5	49.1667
1	18	24	2	9	8	1	0	1	718	396	25	-182	19.6667
1	18	24	2	9	9	3	0	0	652	205	25	-253	7.83333
1	18	24	2	9	21	1	3	0	552	682	50	85	64.1667
1	18	24	2	9	22	1	0	0	552	521	100	267	94.5
1	18	24	2	9	23	1	0	1	502	215	25	99	66.5
1	18	24	2	9	25	1	2	0	518	895	50	-79	36.8333
1	18	24	2	9	29	1	0	0	418	245	25	98	66.3333
1	18	24	2	10	5	2	0	0	368	162	75	26	54.3333
1	18	24	2	10	7	1	0	0	435	497	100	266	94.3333
1	18	24	2	10	10	1	0	0	469	207	100	112	68.6667
1	18	24	2	10	14	1	0	0	435	245	75	118	69.6667
1	18	24	2	10	15	1	0	0	502	259	25	-200	16.6667
1	18	24	2	10	16	1	0	0	468	241	50	-77	37.1667
1	18	24	2	10	17	1	0	0	652	218	100	268	94.6667
1	18	24	2	10	19	3	0	0	502	202	50	41	56.8333
1	18	24	2	10	27	1	0	0	435	158	50	-28	45.3333
1	18	24	2	10	28	1	0	0	468	147	25	-215	14.1667
1	18	24	2	10	29	1	0	0	535	500	50	-105	32.5
1	18	24	2	10	30	1	3	0	535	682	50	-122	29.6667
1	18	24	2	11	2	1	0	0	418	610	100	278	96.3333
1	18	24	2	11	4	1	0	0	618	143	50	120	70
1	18	24	2	11	11	1	0	0	502	189	50	-5	49.1667
1	18	24	2	11	14	3	2	1	452	689	50	25	54.1667
1	18	24	2	11	20	3	0	0	452	145	100	157	76.1667
1	18	24	2	11	21	1	0	0	585	153	50	36	56
1	18	24	2	11	22	1	2	0	485	395	50	-209	15.1667
1	18	24	2	11	23	1	0	0	602	602	25	-115	30.8333
1	18	24	2	11	24	1	2	0	618	489	50	79	63.1667
1	18	24	2	11	25	2	3	0	485	499	50	42	57
1	18	24	2	11	26	1	0	0	368	301	50	-71	38.1667
1	18	24	2	11	28	1	0	0	418	337	75	-15	47.5
1	18	24	2	12	1	2	0	0	418	218	25	105	67.5
1	18	24	2	12	2	1	3	1	452	452	50	82	63.6667
1	18	24	2	12	6	1	2	0	368	537	50	143	73.8333
1	18	24	2	12	7	1	0	0	535	145	75	80	63.3333
1	18	24	2	12	9	1	2	0	435	389	50	38	56.3333
1	18	24	2	12	10	2	0	0	418	137	100	-19	46.8333
1	18	24	2	12	14	1	3	0	435	615	50	40	56.6667
1	18	24	2	12	15	1	0	0	435	161	100	22	53.6667
1	18	24	2	12	19	1	0	1	485	254	75	75	62.5
1	18	24	2	12	20	1	0	0	435	233	25	-226	12.3333
1	18	24	2	12	21	3	0	0	418	164	25	-195	17.5
1	18	24	2	12	22	2	2	0	635	1186	50	-3	49.5
1	18	24	2	12	26	1	2	1	435	651	50	18	53
1	18	24	2	12	28	1	2	0	335	681	50	-6	49
1	18	24	2	13	4	1	0	0	552	414	75	120	70
1	18	24	2	13	5	1	0	1	535	156	25	-72	38
1	18	24	2	13	7	1	0	0	335	403	100	30	55
1	18	24	2	13	8	3	0	0	419	147	25	151	75.1667
1	18	24	2	13	9	1	0	0	485	124	25	-112	31.3333
1	18	24	2	13	17	1	3	0	552	290	50	70	61.6667
1	18	24	2	13	18	3	0	0	402	497	100	-296	0.666667
1	18	24	2	13	20	3	1	0	518	645	50	-244	9.33333
1	18	24	2	13	21	3	0	0	568	390	50	-255	7.5
1	18	24	2	13	27	1	0	1	418	156	75	173	78.8333
1	18	24	2	13	29	1	2	0	202	462	50	67	61.1667
1	18	24	2	13	30	1	3	1	485	374	50	80	63.3333
1	19	22	2	1	6	1	0	1	835	290	25	-194	17.6667
1	19	22	2	1	9	1	0	0	568	218	75	154	75.6667
1	19	22	2	1	18	1	0	1	585	264	25	-167	22.1667
1	19	22	2	1	19	3	0	0	502	299	75	172	78.6667
1	19	22	2	1	22	3	0	0	552	371	75	-128	28.6667
1	19	22	2	1	25	1	0	0	602	212	25	-79	36.8333
1	19	22	2	1	28	1	0	0	785	273	25	-218	13.6667
1	19	22	2	2	3	2	0	0	635	185	50	-9	48.5
1	19	22	2	2	5	2	0	0	685	198	25	-189	18.5
1	19	22	2	2	6	1	0	1	785	153	100	261	93.5
1	19	22	2	2	9	1	0	1	618	176	50	-134	27.6667
1	19	22	2	2	10	1	3	0	518	634	50	-1	49.8333
1	19	22	2	2	14	1	0	0	668	177	75	83	63.8333
1	19	22	2	2	15	1	0	0	785	217	100	189	81.5
1	19	22	2	2	19	1	0	0	802	244	50	90	65
1	19	22	2	2	20	2	0	0	735	323	75	-14	47.6667
1	19	22	2	2	21	1	0	1	685	220	100	291	98.5
1	19	22	2	2	23	3	0	0	652	196	50	1	50.1667
1	19	22	2	2	24	1	0	0	768	249	50	4	50.6667
1	19	22	2	2	25	1	0	0	751	237	75	88	64.6667
1	19	22	2	2	27	2	0	0	552	228	25	-161	23.1667
1	19	22	2	2	29	1	0	1	785	250	25	-201	16.5
1	19	22	2	3	3	1	0	1	702	157	75	255	92.5
1	19	22	2	3	5	2	0	0	802	294	50	-5	49.1667
1	19	22	2	3	8	1	0	1	602	358	75	135	72.5
1	19	22	2	3	9	1	0	1	685	250	50	90	65
1	19	22	2	3	12	3	0	0	602	202	50	34	55.6667
1	19	22	2	3	13	3	0	0	618	182	75	5	50.8333
1	19	22	2	3	14	3	0	0	602	193	25	-124	29.3333
1	19	22	2	3	15	1	2	0	668	796	50	109	68.1667
1	19	22	2	3	18	1	0	1	668	275	50	-13	47.8333
1	19	22	2	3	28	1	2	0	618	884	50	4	50.6667
1	19	22	2	3	30	1	2	1	685	548	50	-97	33.8333
1	19	22	2	4	10	1	0	0	618	179	50	35	55.8333
1	19	22	2	4	16	1	0	1	685	269	100	140	73.3333
1	19	22	2	4	17	1	0	0	802	236	75	125	70.8333
1	19	22	2	4	18	1	0	1	701	225	25	-26	45.6667
1	19	22	2	4	21	1	2	0	768	662	50	-8	48.6667
1	19	22	2	4	25	3	0	0	668	197	25	-296	0.666667
1	19	22	2	4	26	2	0	0	585	281	100	296	99.3333
1	19	22	2	4	27	1	0	0	552	288	50	60	60
1	19	22	2	4	28	1	0	0	685	199	25	-213	14.5
1	19	22	2	5	3	1	0	1	618	537	75	188	81.3333
1	19	22	2	5	4	2	0	0	602	293	75	119	69.8333
1	19	22	2	5	7	3	0	0	468	231	75	145	74.1667
1	19	22	2	5	11	1	0	1	718	224	100	190	81.6667
1	19	22	2	5	12	1	0	0	618	236	100	244	90.6667
1	19	22	2	5	23	1	0	1	602	166	25	-131	28.1667
1	19	22	2	5	25	3	0	0	618	164	75	165	77.5
1	19	22	2	5	26	1	0	1	568	251	25	-157	23.8333
1	19	22	2	5	27	1	0	1	602	259	100	299	99.8333
1	19	22	2	6	1	3	0	0	602	159	75	-227	12.1667
1	19	22	2	6	3	1	0	1	735	261	75	137	72.8333
1	19	22	2	6	5	1	0	0	618	200	25	-209	15.1667
1	19	22	2	6	11	1	0	0	668	185	100	265	94.1667
1	19	22	2	6	12	3	0	0	568	154	50	-31	44.8333
1	19	22	2	6	13	3	0	0	618	276	50	-215	14.1667
1	19	22	2	6	14	3	0	0	685	644	50	-283	2.83333
1	19	22	2	6	16	1	0	0	552	288	100	299	99.8333
1	19	22	2	6	18	1	0	0	618	158	25	191	81.8333
1	19	22	2	6	20	1	0	0	568	170	50	160	76.6667
1	19	22	2	6	23	1	0	0	685	206	75	92	65.3333
1	19	22	2	7	5	1	0	0	602	172	25	-135	27.5
1	19	22	2	7	8	2	0	0	618	499	50	-142	26.3333
1	19	22	2	7	9	2	0	0	585	166	75	31	55.1667
1	19	22	2	7	11	3	0	0	702	175	100	288	98
1	19	22	2	7	15	1	2	0	668	1408	50	-94	34.3333
1	19	22	2	7	16	1	0	1	585	145	50	62	60.3333
1	19	22	2	7	18	3	0	0	568	171	50	5	50.8333
1	19	22	2	7	21	1	0	1	502	228	50	85	64.1667
1	19	22	2	7	22	3	0	0	568	182	25	-177	20.5
1	19	22	2	7	27	1	0	0	635	256	25	-174	21
1	19	22	2	8	4	1	0	0	635	161	75	84	64
1	19	22	2	8	6	1	2	0	502	913	50	141	73.5
1	19	22	2	8	7	1	0	1	602	259	50	36	56
1	19	22	2	8	10	1	3	0	635	523	50	39	56.5
1	19	22	2	8	13	3	0	0	518	205	100	74	62.3333
1	19	22	2	8	14	1	0	0	602	190	75	107	67.8333
1	19	22	2	8	16	1	3	0	602	1260	50	60	60
1	19	22	2	8	23	1	2	0	535	930	50	110	68.3333
1	19	22	2	9	4	1	0	0	535	183	50	45	57.5
1	19	22	2	9	6	1	0	1	585	283	100	167	77.8333
1	19	22	2	9	9	3	0	0	602	214	75	191	81.8333
1	19	22	2	9	10	1	0	0	568	258	75	96	66
1	19	22	2	9	14	1	0	0	502	169	100	299	99.8333
1	19	22	2	9	15	1	0	0	602	266	75	198	83
1	19	22	2	9	20	2	3	0	518	517	50	100	66.6667
1	19	22	2	9	21	1	0	0	602	278	75	170	78.3333
1	19	22	2	9	23	1	3	1	568	740	50	71	61.8333
1	19	22	2	9	26	1	3	1	518	498	50	-25	45.8333
1	19	22	2	9	29	1	2	1	602	1471	50	30	55
1	19	22	2	10	1	1	0	0	585	568	100	296	99.3333
1	19	22	2	10	2	1	0	1	585	327	25	-120	30
1	19	22	2	10	3	1	0	0	452	215	75	172	78.6667
1	19	22	2	10	5	1	0	0	618	736	50	-37	43.8333
1	19	22	2	10	7	1	0	1	535	722	100	-36	44
1	19	22	2	10	13	1	3	1	585	665	50	-19	46.8333
1	19	22	2	10	17	1	0	0	618	650	75	90	65
1	19	22	2	10	19	3	0	0	568	463	100	-289	1.83333
1	19	22	2	10	21	1	3	1	535	1187	50	-33	44.5
1	19	22	2	10	22	1	0	1	552	195	25	-102	33
1	19	22	2	10	23	1	2	1	618	1771	50	80	63.3333
1	19	22	2	10	27	1	0	1	635	599	100	290	98.3333
1	19	22	2	11	1	1	0	0	518	185	100	300	100
1	19	22	2	11	2	1	0	0	602	293	50	28	54.6667
1	19	22	2	11	7	1	3	0	502	517	50	-4	49.3333
1	19	22	2	11	8	1	0	0	552	170	50	-18	47
1	19	22	2	11	14	2	0	0	452	180	25	-85	35.8333
1	19	22	2	11	16	3	0	0	535	1169	50	-51	41.5
1	19	22	2	11	24	1	3	0	485	518	50	-88	35.3333
1	19	22	2	11	27	1	0	0	535	203	25	-132	28
1	19	22	2	11	28	1	0	0	552	151	25	-73	37.8333
1	19	22	2	12	1	1	0	1	485	192	25	-164	22.6667
1	19	22	2	12	2	1	3	1	502	304	50	-86	35.6667
1	19	22	2	12	5	2	3	0	418	309	50	-13	47.8333
1	19	22	2	12	6	1	0	1	435	164	25	-94	34.3333
1	19	22	2	12	7	1	3	1	519	407	50	56	59.3333
1	19	22	2	12	9	1	2	0	402	771	50	-9	48.5
1	19	22	2	12	10	1	3	1	452	527	50	-40	43.3333
1	19	22	2	12	11	1	2	1	502	1081	50	9	51.5
1	19	22	2	12	12	1	0	1	502	149	100	268	94.6667
1	19	22	2	12	13	1	3	0	518	582	50	43	57.1667
1	19	22	2	12	14	1	3	0	435	743	50	0	50
1	19	22	2	12	15	2	0	0	518	379	100	300	100
1	19	22	2	12	16	1	3	0	552	315	50	150	75
1	19	22	2	12	17	1	0	1	435	285	50	-32	44.6667
1	19	22	2	12	20	1	0	1	502	254	50	-27	45.5
1	19	22	2	12	26	1	0	0	502	169	75	-70	38.3333
1	19	22	2	12	28	1	3	0	535	808	50	29	54.8333
1	19	22	2	12	30	2	3	0	452	378	50	106	67.6667
1	21	19	2	1	2	1	1	0	785	737	50	109	68.1667
1	21	19	2	1	8	1	2	0	735	835	50	-56	40.6667
1	21	19	2	1	10	1	0	0	502	874	25	-94	34.3333
1	21	19	2	1	14	3	0	0	618	478	75	44	57.3333
1	21	19	2	1	18	2	0	0	568	844	25	-25	45.8333
1	21	19	2	1	19	3	0	0	485	467	100	-161	23.1667
1	21	19	2	1	22	2	0	0	868	594	100	-178	20.3333
1	21	19	2	1	24	1	0	1	635	632	50	-88	35.3333
1	21	19	2	1	26	1	2	1	552	895	50	3	50.5
1	21	19	2	1	28	1	2	1	635	2707	50	8	51.3333
1	21	19	2	1	29	1	0	0	735	745	25	-37	43.8333
1	21	19	2	1	30	1	0	0	585	562	50	-113	31.1667
1	21	19	2	2	1	1	0	0	485	300	75	36	56
1	21	19	2	2	2	3	0	0	435	364	50	56	59.3333
1	21	19	2	2	3	1	1	1	585	687	50	66	61
1	21	19	2	2	8	1	3	1	602	815	50	30	55
1	21	19	2	2	13	2	0	0	568	845	50	15	52.5
1	21	19	2	2	23	1	0	0	668	663	25	-122	29.6667
1	21	19	2	2	25	1	0	0	485	559	100	61	60.1667
1	21	19	2	2	28	1	3	0	585	767	50	-10	48.3333
1	21	19	2	2	29	1	3	0	668	1049	50	39	56.5
1	21	19	2	2	30	1	1	0	735	471	25	68	61.3333
1	21	19	2	3	3	3	0	0	452	275	50	58	59.6667
1	21	19	2	3	4	2	3	0	485	907	50	-47	42.1667
1	21	19	2	3	9	1	1	1	618	754	50	22	53.6667
1	21	19	2	3	10	1	2	1	752	1118	50	164	77.3333
1	21	19	2	3	13	1	2	0	635	650	50	162	77
1	21	19	2	3	14	1	0	1	518	951	75	-3	49.5
1	21	19	2	3	16	1	1	1	652	1188	50	31	55.1667
1	21	19	2	3	22	1	0	0	602	567	25	31	55.1667
1	21	19	2	4	1	1	2	0	702	1077	50	6	51
1	21	19	2	4	2	1	0	0	568	353	25	-65	39.1667
1	21	19	2	4	9	1	2	1	552	802	50	13	52.1667
1	21	19	2	4	11	1	0	0	618	964	25	134	72.3333
1	21	19	2	4	13	2	0	0	585	512	75	105	67.5
1	21	19	2	4	14	3	0	0	635	826	50	90	65
1	21	19	2	4	16	1	0	0	452	224	100	10	51.6667
1	21	19	2	4	22	1	2	1	635	955	50	129	71.5
1	21	19	2	4	28	1	1	1	468	535	50	154	75.6667
1	21	19	2	4	30	3	0	0	618	296	100	108	68
1	21	19	2	5	1	1	2	1	568	2512	50	31	55.1667
1	21	19	2	5	6	1	0	1	568	261	50	8	51.3333
1	21	19	2	5	7	1	0	0	552	287	100	-4	49.3333
1	21	19	2	5	10	2	0	0	851	1086	25	106	67.6667
1	21	19	2	5	12	1	3	0	518	2182	50	8	51.3333
1	21	19	2	5	14	1	1	0	552	1753	50	-29	45.1667
1	21	19	2	5	17	1	1	0	518	611	50	22	53.6667
1	21	19	2	5	24	1	2	0	568	307	50	21	53.5
1	21	19	2	5	29	1	0	1	768	191	50	18	53
1	21	19	2	5	30	1	0	0	635	435	50	172	78.6667
1	21	19	2	6	1	1	1	1	818	1293	50	38	56.3333
1	21	19	2	6	10	1	0	1	668	437	50	107	67.8333
1	21	19	2	6	11	1	1	1	735	470	50	241	90.1667
1	21	19	2	6	16	3	0	0	818	542	100	71	61.8333
1	21	19	2	6	19	3	0	0	652	598	75	77	62.8333
1	21	19	2	6	20	2	0	0	518	1004	75	92	65.3333
1	21	19	2	6	25	1	2	0	702	413	50	143	73.8333
1	21	19	2	6	27	1	0	0	585	1477	50	128	71.3333
1	21	19	2	7	7	3	0	0	518	752	50	-2	49.6667
1	21	19	2	7	11	2	0	0	485	262	100	-19	46.8333
1	21	19	2	7	16	1	0	0	618	500	100	-198	17
1	21	19	2	7	17	1	0	1	552	563	100	212	85.3333
1	21	19	2	7	19	1	0	1	602	766	50	137	72.8333
1	21	19	2	7	25	1	0	0	735	339	100	-45	42.5
1	21	19	2	7	27	1	0	0	735	153	50	28	54.6667
1	21	19	2	7	29	1	0	0	585	183	100	-5	49.1667
1	21	19	2	7	30	2	0	0	585	307	100	3	50.5
1	21	19	2	8	1	3	0	0	568	559	75	68	61.3333
1	21	19	2	8	4	1	0	0	585	167	25	111	68.5
1	21	19	2	8	5	3	0	0	518	333	75	4	50.6667
1	21	19	2	8	8	1	0	1	685	213	75	60	60
1	21	19	2	8	13	1	0	1	668	449	50	-189	18.5
1	21	19	2	8	14	3	0	0	535	498	25	209	84.8333
1	21	19	2	8	15	1	1	0	652	566	50	-155	24.1667
1	21	19	2	8	16	1	1	1	652	370	50	-121	29.8333
1	21	19	2	8	18	1	1	1	652	925	50	-213	14.5
1	21	19	2	8	20	3	0	0	535	674	25	-300	0
1	21	19	2	8	21	1	0	1	668	185	100	-277	3.83333
1	21	19	2	8	24	2	0	0	502	375	50	-155	24.1667
1	21	19	2	8	28	1	0	1	618	303	25	-168	22
1	21	19	2	8	30	1	0	0	568	208	100	-81	36.5
1	3	27	2	1	1	1	0	0	752	418	75	-152	24.6667
1	3	27	2	1	3	1	2	1	918	1020	50	-214	14.3333
1	3	27	2	1	5	2	0	0	602	330	50	-48	42
1	3	27	2	1	9	1	0	0	835	511	25	-258	7
1	3	27	2	1	15	3	0	0	752	442	75	-265	5.83333
1	3	27	2	1	19	1	0	1	735	261	75	259	93.1667
1	3	27	2	1	27	1	0	0	835	397	100	-296	0.666667
1	3	27	2	1	29	1	0	1	785	331	100	291	98.5
1	3	27	2	2	1	1	0	0	885	397	50	1	50.1667
1	3	27	2	2	2	1	0	0	835	559	75	37	56.1667
1	3	27	2	2	8	1	0	1	585	316	75	103	67.1667
1	3	27	2	2	10	1	2	0	602	1133	50	27	54.5
1	3	27	2	2	12	3	0	0	602	314	25	-261	6.5
1	3	27	2	2	14	1	0	0	818	381	50	-66	39
1	3	27	2	2	21	1	2	0	735	911	50	-77	37.1667
1	3	27	2	2	25	1	2	1	852	958	50	-88	35.3333
1	3	27	2	2	28	1	0	1	652	320	25	-240	10
1	3	27	2	2	29	1	2	1	785	1779	50	-154	24.3333
1	3	27	2	2	30	1	3	0	902	436	50	83	63.8333
1	3	27	2	3	1	2	0	0	535	396	50	-136	27.3333
1	3	27	2	3	3	1	2	0	502	1043	50	-67	38.8333
1	3	27	2	3	4	1	2	0	735	1007	50	-24	46
1	3	27	2	3	6	1	2	1	702	1211	50	-97	33.8333
1	3	27	2	3	7	1	3	0	718	516	50	10	51.6667
1	3	27	2	3	8	1	0	0	768	415	50	-15	47.5
1	3	27	2	3	10	1	2	1	785	807	50	133	72.1667
1	3	27	2	3	17	3	0	0	635	348	50	-91	34.8333
1	3	27	2	3	20	1	2	1	818	801	50	38	56.3333
1	3	27	2	3	21	1	2	1	818	780	50	-124	29.3333
1	3	27	2	3	22	1	0	1	685	396	100	300	100
1	3	27	2	3	24	2	3	0	585	1088	50	-64	39.3333
1	3	27	2	3	26	1	0	1	718	389	25	-249	8.5
1	3	27	2	3	29	1	2	0	752	888	50	-87	35.5
1	3	27	2	3	30	1	2	1	718	1012	50	-115	30.8333
1	3	27	2	4	1	1	0	1	635	239	25	-169	21.8333
1	3	27	2	4	2	1	0	0	785	270	50	66	61
1	3	27	2	4	3	1	0	1	585	351	50	-24	46
1	3	27	2	4	6	1	0	1	685	320	100	298	99.6667
1	3	27	2	4	10	2	0	0	635	305	100	299	99.8333
1	3	27	2	4	14	1	0	1	702	400	25	-169	21.8333
1	3	27	2	4	21	3	0	0	602	486	75	-175	20.8333
1	3	27	2	4	23	3	0	0	668	267	25	-221	13.1667
1	3	27	2	4	24	1	2	1	535	943	50	-118	30.3333
1	3	27	2	4	28	1	0	1	785	290	100	300	100
1	3	27	2	5	1	3	0	0	568	201	25	-232	11.3333
1	3	27	2	5	3	1	2	0	452	820	50	-114	31
1	3	27	2	5	6	1	1	0	735	969	50	-91	34.8333
1	3	27	2	5	7	1	2	1	802	954	50	-2	49.6667
1	3	27	2	5	9	1	0	0	652	242	75	234	89
1	3	27	2	5	10	1	2	1	818	949	50	-109	31.8333
1	3	27	2	5	11	1	0	1	635	380	100	236	89.3333
1	3	27	2	5	13	1	0	1	652	771	100	255	92.5
1	3	27	2	5	14	1	2	0	718	927	50	-65	39.1667
1	3	27	2	5	15	3	0	0	752	263	100	-299	0.166667
1	3	27	2	5	18	1	2	1	768	770	50	-164	22.6667
1	3	27	2	5	19	1	2	1	785	788	50	-9	48.5
1	3	27	2	5	20	1	0	1	552	321	75	-147	25.5
1	3	27	2	5	22	1	0	0	768	1169	50	-156	24
1	3	27	2	5	23	1	0	1	652	258	25	-192	18
1	3	27	2	6	1	1	0	0	752	303	50	-165	22.5
1	3	27	2	6	7	1	2	0	468	861	50	-37	43.8333
1	3	27	2	6	8	3	0	0	585	262	75	250	91.6667
1	3	27	2	6	10	3	0	0	668	382	75	-162	23
1	3	27	2	6	11	1	0	1	685	356	25	-260	6.66667
1	3	27	2	6	12	1	0	1	768	364	100	293	98.8333
1	3	27	2	6	13	1	0	0	602	727	100	298	99.6667
1	3	27	2	6	16	3	0	0	652	236	100	300	100
1	3	27	2	6	19	1	0	0	602	564	50	-15	47.5
1	3	27	2	6	23	1	2	0	585	950	50	5	50.8333
1	3	27	2	6	25	1	0	0	552	338	75	138	73
1	3	27	2	6	26	3	0	0	568	213	75	215	85.8333
1	3	27	2	6	27	1	0	1	668	504	50	82	63.6667
1	3	27	2	6	29	1	2	1	652	1135	50	-81	36.5
1	3	27	2	6	30	1	0	0	652	353	100	298	99.6667
1	3	27	2	7	2	1	2	0	735	616	50	4	50.6667
1	3	27	2	7	4	1	0	0	668	363	100	290	98.3333
1	3	27	2	7	6	1	0	0	618	220	50	109	68.1667
1	3	27	2	7	11	3	0	0	568	235	100	-291	1.5
1	3	27	2	7	12	1	2	1	668	459	50	-93	34.5
1	3	27	2	7	13	1	1	1	702	555	50	133	72.1667
1	3	27	2	7	14	1	0	0	568	218	25	-256	7.33333
1	3	27	2	7	17	1	3	0	735	1142	50	111	68.5
1	3	27	2	7	19	1	0	0	568	337	100	298	99.6667
1	3	27	2	7	20	1	1	0	752	499	50	117	69.5
1	3	27	2	7	26	1	2	0	585	1030	50	18	53
1	3	27	2	8	3	1	1	0	552	752	50	59	59.8333
1	3	27	2	8	4	1	2	1	685	1638	50	-65	39.1667
1	3	27	2	8	5	1	2	0	535	965	50	8	51.3333
1	3	27	2	8	6	1	0	0	818	228	50	78	63
1	3	27	2	8	8	1	0	0	585	285	100	299	99.8333
1	3	27	2	8	9	1	0	0	685	206	75	152	75.3333
1	3	27	2	8	10	3	0	0	585	214	25	-106	32.3333
1	3	27	2	8	12	1	0	1	652	276	50	-56	40.6667
1	3	27	2	8	13	1	0	1	735	1142	50	12	52
1	3	27	2	8	14	1	2	0	718	966	50	-76	37.3333
1	3	27	2	8	15	1	0	1	618	197	25	-106	32.3333
1	3	27	2	8	16	1	1	0	718	513	50	185	80.8333
1	3	27	2	8	20	1	0	1	568	352	25	-223	12.8333
1	3	27	2	8	24	1	0	0	768	715	75	247	91.1667
1	3	27	2	8	25	1	0	0	618	733	75	144	74
1	3	27	2	8	27	1	2	0	785	635	50	-3	49.5
1	3	27	2	8	28	1	2	1	702	603	50	-61	39.8333
1	3	27	2	8	29	2	0	0	585	327	25	-154	24.3333
1	3	27	2	8	30	1	0	0	685	264	50	-16	47.3333
1	3	27	2	9	5	1	0	1	585	280	75	254	92.3333
1	3	27	2	9	6	1	0	1	618	237	25	-161	23.1667
1	3	27	2	9	7	1	0	1	635	290	50	215	85.8333
1	3	27	2	9	11	1	0	0	618	274	100	288	98
1	3	27	2	9	12	1	0	0	602	203	25	-191	18.1667
1	3	27	2	9	13	1	0	0	585	291	50	168	78
1	3	27	2	9	14	1	2	0	585	764	50	61	60.1667
1	3	27	2	9	15	3	0	0	635	220	50	125	70.8333
1	3	27	2	9	16	1	0	0	818	367	50	148	74.6667
1	3	27	2	9	18	1	0	1	602	209	50	71	61.8333
1	3	27	2	9	19	1	0	0	718	271	50	15	52.5
1	3	27	2	9	20	1	0	1	685	283	75	22	53.6667
1	3	27	2	9	21	2	0	0	652	242	50	118	69.6667
1	3	27	2	9	23	1	0	0	635	252	25	219	86.5
1	3	27	2	9	27	1	0	1	552	423	25	-157	23.8333
1	3	27	2	10	2	1	2	1	785	599	50	69	61.5
1	3	27	2	10	4	1	2	0	785	648	50	66	61
1	3	27	2	10	6	1	0	0	585	722	25	-149	25.1667
1	3	27	2	10	11	3	0	0	618	291	100	-292	1.33333
1	3	27	2	10	13	1	1	1	702	785	50	-8	48.6667
1	3	27	2	10	18	1	2	1	585	1295	50	140	73.3333
1	3	27	2	10	20	1	3	0	635	684	50	26	54.3333
1	3	27	2	10	21	3	0	0	602	604	50	-6	49
1	3	27	2	10	24	2	0	0	568	345	75	233	88.8333
1	3	27	2	11	1	2	0	0	552	235	75	200	83.3333
1	3	27	2	11	6	1	0	0	535	247	50	30	55
1	3	27	2	11	7	1	0	0	535	1246	75	84	64
1	3	27	2	11	8	1	0	1	668	780	50	103	67.1667
1	3	27	2	11	9	1	1	0	852	607	50	-20	46.6667
1	3	27	2	11	10	3	0	0	502	291	75	150	75
1	3	27	2	11	12	1	0	0	635	279	100	299	99.8333
1	3	27	2	11	16	2	0	0	552	289	100	297	99.5
1	3	27	2	11	18	2	0	0	502	255	50	-32	44.6667
1	3	27	2	11	20	1	3	0	635	883	50	144	74
1	3	27	2	11	22	1	0	0	635	261	25	-74	37.6667
1	3	27	2	11	24	1	0	0	668	230	75	103	67.1667
1	3	27	2	11	26	1	0	0	585	214	75	217	86.1667
1	3	27	2	11	30	1	2	1	652	924	50	-69	38.5
1	3	27	2	12	3	1	0	0	535	303	50	79	63.1667
1	3	27	2	12	5	1	2	1	735	1384	50	102	67
1	3	27	2	12	6	1	0	0	752	345	100	275	95.8333
1	3	27	2	12	10	1	0	0	552	277	25	-81	36.5
1	3	27	2	12	13	1	0	1	685	288	75	194	82.3333
1	3	27	2	12	15	1	0	0	785	664	50	144	74
1	3	27	2	12	16	1	0	0	701	324	25	-196	17.3333
1	3	27	2	12	17	1	0	0	652	282	75	203	83.8333
1	3	27	2	12	18	1	0	0	535	270	100	276	96
1	3	27	2	12	19	2	0	0	552	263	25	-192	18
1	3	27	2	12	21	3	0	0	552	424	25	130	71.6667
1	3	27	2	12	23	2	0	0	618	238	25	-205	15.8333
1	3	27	2	12	24	3	0	0	585	246	50	-64	39.3333
1	3	27	2	12	26	3	0	0	502	204	25	-152	24.6667
1	4	30	2	1	2	1	2	0	635	1067	50	156	76
1	4	30	2	1	6	2	0	0	718	760	75	251	91.8333
1	4	30	2	1	7	1	0	0	568	380	50	210	85
1	4	30	2	1	12	1	0	0	552	250	25	-218	13.6667
1	4	30	2	1	16	2	0	0	735	261	100	123	70.5
1	4	30	2	1	22	1	0	1	635	566	75	191	81.8333
1	4	30	2	1	26	3	0	0	752	642	75	192	82
1	4	30	2	1	28	1	0	1	568	281	50	-102	33
1	4	30	2	1	30	1	0	0	851	339	50	-2	49.6667
1	4	30	2	2	2	1	2	0	602	665	50	-257	7.16667
1	4	30	2	2	3	1	0	0	618	397	100	210	85
1	4	30	2	2	11	1	0	0	652	403	100	-49	41.8333
1	4	30	2	2	16	1	3	0	585	727	50	-29	45.1667
1	4	30	2	2	17	1	0	1	835	357	75	113	68.8333
1	4	30	2	2	19	1	3	0	535	476	50	-225	12.5
1	4	30	2	2	21	1	0	1	635	494	50	-54	41
1	4	30	2	2	24	1	0	1	868	483	25	-41	43.1667
1	4	30	2	2	27	2	0	0	435	281	50	115	69.1667
1	4	30	2	2	28	1	0	1	652	330	100	247	91.1667
1	4	30	2	2	29	3	0	0	585	517	25	40	56.6667
1	4	30	2	3	7	1	0	0	635	404	25	-212	14.6667
1	4	30	2	3	12	1	0	0	468	341	100	209	84.8333
1	4	30	2	3	16	1	0	0	518	253	25	-148	25.3333
1	4	30	2	3	17	1	0	0	685	487	75	176	79.3333
1	4	30	2	3	19	1	0	0	618	535	100	107	67.8333
1	4	30	2	3	27	1	0	1	685	329	100	77	62.8333
1	4	30	2	3	28	1	0	0	468	261	50	-155	24.1667
1	4	30	2	4	1	3	0	0	602	199	75	7	51.1667
1	4	30	2	4	5	2	2	0	568	698	50	-143	26.1667
1	4	30	2	4	7	2	0	0	652	451	25	-191	18.1667
1	4	30	2	4	8	1	0	1	785	303	75	132	72
1	4	30	2	4	9	1	0	0	635	380	50	-217	13.8333
1	4	30	2	4	11	1	0	0	452	323	25	-89	35.1667
1	4	30	2	4	14	1	0	1	552	318	25	-159	23.5
1	4	30	2	4	15	1	0	1	535	545	25	-244	9.33333
1	4	30	2	4	18	1	0	1	518	262	100	-77	37.1667
1	4	30	2	4	22	3	1	0	735	1008	50	-146	25.6667
1	4	30	2	4	26	3	0	0	668	966	100	290	98.3333
1	4	30	2	4	28	1	0	1	585	218	25	-215	14.1667
1	4	30	2	4	29	2	3	0	602	423	50	-155	24.1667
1	4	30	2	4	30	1	0	1	635	477	50	-12	48
1	4	30	2	5	3	2	0	0	518	534	25	-221	13.1667
1	4	30	2	5	6	1	2	0	552	1072	50	31	55.1667
1	4	30	2	5	7	1	0	1	618	342	25	70	61.6667
1	4	30	2	5	10	1	0	0	735	413	75	248	91.3333
1	4	30	2	5	15	1	0	1	618	343	75	180	80
1	4	30	2	5	26	1	0	1	552	382	50	-108	32
1	4	30	2	6	5	1	1	0	585	458	50	159	76.5
1	4	30	2	6	6	1	0	0	502	388	75	175	79.1667
1	4	30	2	6	8	1	0	0	485	391	100	232	88.6667
1	4	30	2	6	9	1	2	0	518	834	50	242	90.3333
1	4	30	2	6	12	1	0	0	585	512	75	173	78.8333
1	4	30	2	6	16	1	0	1	652	603	75	-10	48.3333
1	4	30	2	6	20	1	0	1	435	550	25	-178	20.3333
1	4	30	2	6	22	3	0	0	568	532	75	150	75
1	4	30	2	6	23	1	1	0	602	1016	50	27	54.5
1	4	30	2	6	25	1	0	1	518	428	50	-9	48.5
1	4	30	2	6	26	1	0	1	568	218	100	255	92.5
1	4	30	2	6	28	3	0	0	535	331	25	-168	22
1	4	30	2	6	29	3	0	1	568	624	25	-118	30.3333
1	4	30	2	7	4	3	0	0	568	389	100	158	76.3333
1	4	30	2	7	7	1	0	1	552	451	25	-186	19
1	4	30	2	7	15	1	0	0	485	247	100	165	77.5
1	4	30	2	7	17	2	0	0	518	734	75	196	82.6667
1	4	30	2	7	20	1	2	0	552	953	50	-268	5.33333
1	4	30	2	7	23	2	0	0	535	252	50	90	65
1	4	30	2	7	25	1	0	1	718	218	75	229	88.1667
1	4	30	2	7	27	3	0	0	452	307	50	69	61.5
1	4	30	2	8	1	1	0	0	368	543	75	175	79.1667
1	4	30	2	8	3	3	1	0	535	489	50	100	66.6667
1	4	30	2	8	6	3	0	0	568	238	25	-219	13.5
1	4	30	2	8	12	1	0	0	518	240	75	71	61.8333
1	4	30	2	8	15	1	0	0	618	310	25	-31	44.8333
1	4	30	2	8	17	3	0	0	552	358	75	29	54.8333
1	4	30	2	8	18	2	2	0	385	557	50	-44	42.6667
1	4	30	2	8	19	3	0	0	602	313	25	-206	15.6667
1	4	30	2	8	21	3	0	0	552	222	75	208	84.6667
1	4	30	2	9	2	1	3	0	435	589	50	129	71.5
1	4	30	2	9	7	1	0	1	535	193	100	-52	41.3333
1	4	30	2	9	8	1	0	1	452	312	25	-212	14.6667
1	4	30	2	9	12	1	0	0	635	458	50	-76	37.3333
1	4	30	2	9	16	1	0	1	468	343	25	-233	11.1667
1	4	30	2	9	20	2	0	0	602	373	50	-28	45.3333
1	4	30	2	9	21	1	0	1	485	287	50	-169	21.8333
1	4	30	2	9	26	1	0	0	685	315	100	277	96.1667
1	4	30	2	9	27	3	0	0	485	259	100	100	66.6667
1	4	30	2	10	9	1	0	0	618	430	25	-124	29.3333
1	4	30	2	10	11	1	0	0	485	241	75	199	83.1667
1	4	30	2	10	13	3	0	0	618	245	100	263	93.8333
1	4	30	2	10	14	2	2	0	385	567	50	13	52.1667
1	4	30	2	10	16	3	0	0	535	447	50	133	72.1667
1	4	30	2	10	18	1	0	0	618	239	100	273	95.5
1	4	30	2	10	21	1	0	0	518	490	75	218	86.3333
1	4	30	2	10	25	3	0	0	435	499	50	-154	24.3333
1	4	30	2	10	27	3	0	1	585	328	50	-24	46
1	4	30	2	10	28	1	0	1	435	601	50	-50	41.6667
1	4	30	2	10	30	1	0	0	535	315	50	-18	47
1	4	30	2	11	3	2	0	0	368	556	100	250	91.6667
1	4	30	2	11	8	1	0	0	502	237	100	235	89.1667
1	4	30	2	11	11	1	2	0	552	381	50	-87	35.5
1	4	30	2	11	13	3	0	0	402	286	50	-186	19
1	4	30	2	11	15	1	0	0	602	225	50	103	67.1667
1	4	30	2	11	19	3	0	0	552	356	75	222	87
1	4	30	2	11	20	1	0	1	485	864	100	246	91
1	4	30	2	11	21	1	0	0	468	305	100	282	97
1	4	30	2	11	23	3	0	0	402	292	50	16	52.6667
1	4	30	2	11	24	1	0	1	385	258	100	210	85
1	4	30	2	11	29	1	0	0	502	413	75	192	82
1	4	30	2	11	30	1	0	0	452	246	50	-80	36.6667
1	4	30	2	12	4	1	0	1	402	213	50	-45	42.5
1	4	30	2	12	5	2	0	0	452	266	75	110	68.3333
1	4	30	2	12	12	1	0	1	502	537	100	276	96
1	4	30	2	12	14	3	0	0	518	247	50	-56	40.6667
1	4	30	2	12	15	1	0	0	452	282	50	120	70
1	4	30	2	12	18	1	0	0	452	189	100	284	97.3333
1	4	30	2	12	19	1	0	1	485	533	75	92	65.3333
1	4	30	2	12	23	1	1	0	435	382	50	-84	36
1	4	30	2	12	26	1	0	0	468	290	50	130	71.6667
1	5	23	2	1	1	1	0	1	535	303	75	-174	21
1	5	23	2	1	11	2	0	0	585	291	100	217	86.1667
1	5	23	2	1	13	1	0	0	468	208	100	92	65.3333
1	5	23	2	1	14	1	0	0	452	240	25	-106	32.3333
1	5	23	2	1	15	3	0	0	552	375	100	133	72.1667
1	5	23	2	1	17	1	0	1	702	259	50	-202	16.3333
1	5	23	2	1	18	1	0	0	718	237	75	-95	34.1667
1	5	23	2	1	19	1	0	0	768	315	75	39	56.5
1	5	23	2	1	20	3	1	0	768	1089	50	-264	6
1	5	23	2	1	26	2	0	0	535	368	75	152	75.3333
1	5	23	2	1	28	1	2	0	652	550	50	-178	20.3333
1	5	23	2	2	7	1	0	0	835	301	50	-110	31.6667
1	5	23	2	2	8	3	0	0	535	219	100	183	80.5
1	5	23	2	2	9	3	0	0	668	275	50	-107	32.1667
1	5	23	2	2	10	1	0	0	686	231	25	-208	15.3333
1	5	23	2	2	11	3	0	0	502	204	75	177	79.5
1	5	23	2	2	13	3	0	0	602	385	25	148	74.6667
1	5	23	2	2	23	1	0	1	585	328	100	-71	38.1667
1	5	23	2	2	29	3	0	0	868	301	25	-246	9
1	5	23	2	2	30	2	0	0	602	236	50	-135	27.5
1	5	23	2	3	2	1	0	1	685	346	100	210	85
1	5	23	2	3	3	1	0	1	568	216	25	-229	11.8333
1	5	23	2	3	6	1	0	0	452	201	25	-80	36.6667
1	5	23	2	3	7	1	0	0	552	290	75	88	64.6667
1	5	23	2	3	10	1	0	0	585	267	100	94	65.6667
1	5	23	2	3	12	1	0	1	752	183	100	-188	18.6667
1	5	23	2	3	17	1	0	1	585	292	75	90	65
1	5	23	2	3	18	1	0	1	685	333	25	-93	34.5
1	5	23	2	3	24	1	0	1	802	277	25	-162	23
1	5	23	2	3	25	3	0	0	502	206	75	-145	25.8333
1	5	23	2	4	2	1	0	1	618	216	50	-60	40
1	5	23	2	4	4	1	0	0	618	201	25	-153	24.5
1	5	23	2	4	6	3	0	0	768	239	100	-272	4.66667
1	5	23	2	4	7	1	0	0	468	218	100	84	64
1	5	23	2	4	10	2	0	0	635	287	25	-55	40.8333
1	5	23	2	4	18	3	0	0	535	215	100	68	61.3333
1	5	23	2	4	21	2	0	0	535	379	75	205	84.1667
1	5	23	2	4	24	1	0	0	568	222	50	114	69
1	5	23	2	4	29	1	0	0	635	283	75	-141	26.5
1	5	23	2	5	1	1	0	0	435	214	50	-130	28.3333
1	5	23	2	5	9	1	0	0	535	392	75	-125	29.1667
1	5	23	2	5	10	1	0	0	502	178	100	110	68.3333
1	5	23	2	5	11	1	0	1	535	247	100	-135	27.5
1	5	23	2	5	14	1	0	0	618	188	100	54	59
1	5	23	2	5	17	1	0	0	668	230	50	-196	17.3333
1	5	23	2	5	22	3	0	0	502	238	25	-114	31
1	5	23	2	5	23	1	0	0	618	173	50	39	56.5
1	5	23	2	5	26	1	0	1	585	217	75	-275	4.16667
1	5	23	2	6	1	1	0	1	602	197	75	157	76.1667
1	5	23	2	6	2	1	0	0	552	279	50	85	64.1667
1	5	23	2	6	7	1	0	1	502	279	75	111	68.5
1	5	23	2	6	9	1	0	1	652	263	50	-229	11.8333
1	5	23	2	6	11	1	0	0	602	221	75	-142	26.3333
1	5	23	2	6	14	1	3	1	518	702	50	-6	49
1	5	23	2	6	18	1	0	0	652	196	25	-70	38.3333
1	5	23	2	6	19	3	0	0	435	253	50	123	70.5
1	5	23	2	6	23	1	2	0	685	644	50	38	56.3333
1	5	23	2	6	24	1	0	0	585	169	25	-163	22.8333
1	5	23	2	6	26	3	2	0	585	605	50	-77	37.1667
1	5	23	2	6	27	1	0	1	552	435	75	96	66
1	5	23	2	6	29	1	0	0	452	686	50	165	77.5
1	5	23	2	6	30	3	2	0	518	651	50	-280	3.33333
1	5	23	2	7	1	1	0	1	652	350	75	-180	20
1	5	23	2	7	9	1	0	0	635	182	100	92	65.3333
1	5	23	2	7	10	3	0	0	535	309	50	-238	10.3333
1	5	23	2	7	14	1	0	0	535	230	100	-97	33.8333
1	5	23	2	7	17	3	0	0	452	233	100	-284	2.66667
1	5	23	2	7	23	3	0	0	568	217	50	-284	2.66667
1	5	23	2	8	4	1	2	1	502	484	50	-119	30.1667
1	5	23	2	8	7	1	0	0	385	276	50	100	66.6667
1	5	23	2	8	8	1	2	0	485	1001	50	-137	27.1667
1	5	23	2	8	12	1	0	1	485	288	50	-150	25
1	5	23	2	8	16	1	0	0	618	194	100	110	68.3333
1	5	23	2	8	17	2	0	0	602	719	25	51	58.5
1	5	23	2	8	22	1	0	0	468	302	100	-45	42.5
1	5	23	2	8	25	1	0	0	452	349	50	113	68.8333
1	5	23	2	8	30	1	0	1	702	250	100	-221	13.1667
1	5	23	2	9	3	1	0	1	602	241	25	-89	35.1667
1	5	23	2	9	4	3	0	0	468	196	50	-293	1.16667
1	5	23	2	9	7	1	0	0	552	272	50	120	70
1	5	23	2	9	8	1	0	0	585	192	75	-16	47.3333
1	5	23	2	9	18	1	0	1	602	266	100	267	94.5
1	5	23	2	9	20	1	2	1	618	994	50	-108	32
1	5	23	2	9	22	1	0	0	435	680	50	161	76.8333
1	5	23	2	9	24	1	0	0	502	174	25	223	87.1667
1	5	23	2	9	26	1	0	1	518	161	50	89	64.8333
1	5	23	2	9	29	1	0	1	502	160	25	-210	15
1	5	23	2	9	30	1	0	0	519	258	75	60	60
1	5	23	2	10	5	1	0	0	585	138	75	159	76.5
1	5	23	2	10	7	2	0	0	535	234	50	-109	31.8333
1	5	23	2	10	10	1	3	0	585	502	50	-235	10.8333
1	5	23	2	10	13	1	0	1	518	150	25	-112	31.3333
1	5	23	2	10	20	3	0	0	485	244	100	-300	0
1	5	23	2	10	21	1	0	1	502	251	50	162	77
1	5	23	2	10	25	3	0	0	502	216	50	-269	5.16667
1	5	23	2	10	28	3	0	0	468	211	75	-249	8.5
1	5	23	2	10	29	1	0	1	468	230	100	207	84.5
1	5	23	2	11	6	1	0	1	652	254	25	198	83
1	5	23	2	11	7	3	0	0	418	183	25	-287	2.16667
1	5	23	2	11	13	3	0	0	535	185	50	-111	31.5
1	5	23	2	11	14	3	0	0	468	200	25	-255	7.5
1	5	23	2	11	19	1	0	0	485	354	50	-51	41.5
1	5	23	2	11	20	1	0	0	468	259	100	134	72.3333
1	5	23	2	11	22	1	0	1	552	266	100	68	61.3333
1	5	23	2	11	26	1	2	0	585	576	50	-128	28.6667
1	5	23	2	12	8	2	0	0	568	327	100	177	79.5
1	5	23	2	12	10	1	0	0	402	218	100	-92	34.6667
1	5	23	2	12	15	2	0	0	468	168	50	-98	33.6667
1	5	23	2	12	16	1	0	1	535	429	50	104	67.3333
1	5	23	2	12	17	3	0	0	485	246	100	-171	21.5
1	5	23	2	12	19	1	0	0	518	268	25	8	51.3333
1	5	23	2	12	22	1	0	0	402	183	75	30	55
1	5	23	2	12	23	1	0	0	418	213	100	210	85
1	5	23	2	12	28	1	0	0	485	285	100	129	71.5
1	6	22	2	1	4	1	0	0	485	787	100	298	99.6667
1	6	22	2	1	5	1	2	0	535	1240	50	107	67.8333
1	6	22	2	1	6	1	2	0	668	1442	50	-33	44.5
1	6	22	2	1	8	1	2	0	518	1334	50	-59	40.1667
1	6	22	2	1	14	1	0	0	752	406	75	-15	47.5
1	6	22	2	1	16	1	0	1	635	932	100	294	99
1	6	22	2	1	18	1	3	1	668	1333	50	-92	34.6667
1	6	22	2	1	19	1	2	0	702	864	50	-83	36.1667
1	6	22	2	1	20	3	0	0	618	675	50	-299	0.166667
1	6	22	2	1	22	1	0	0	568	453	25	-189	18.5
1	6	22	2	1	23	1	0	0	668	371	25	-200	16.6667
1	6	22	2	1	27	1	2	1	585	1322	50	-99	33.5
1	6	22	2	2	2	1	2	1	652	1115	50	5	50.8333
1	6	22	2	2	8	2	0	0	485	411	50	-91	34.8333
1	6	22	2	2	9	3	1	0	452	923	50	-300	0
1	6	22	2	2	12	2	0	0	418	354	50	116	69.3333
1	6	22	2	2	14	1	2	0	518	1372	50	9	51.5
1	6	22	2	2	17	2	3	0	535	788	50	-58	40.3333
1	6	22	2	2	19	1	0	0	502	1225	25	-103	32.8333
1	6	22	2	2	20	1	0	1	619	1535	100	297	99.5
1	6	22	2	2	22	1	0	1	652	876	75	123	70.5
1	6	22	2	2	26	1	2	0	602	1074	50	-47	42.1667
1	6	22	2	2	27	3	0	0	618	299	100	293	98.8333
1	6	22	2	2	29	1	2	0	702	1483	50	-3	49.5
1	6	22	2	2	30	2	3	0	602	575	50	53	58.8333
1	6	22	2	3	2	1	0	0	502	377	25	-47	42.1667
1	6	22	2	3	6	3	1	0	618	1134	50	-297	0.5
1	6	22	2	3	7	1	2	0	568	1206	50	-105	32.5
1	6	22	2	3	8	1	0	0	502	349	50	-73	37.8333
1	6	22	2	3	10	1	2	1	652	1648	50	-43	42.8333
1	6	22	2	3	12	1	1	0	518	1502	50	-33	44.5
1	6	22	2	3	15	3	1	0	635	742	50	-295	0.833333
1	6	22	2	3	19	1	0	0	835	523	25	-197	17.1667
1	6	22	2	3	22	1	0	1	502	679	100	294	99
1	6	22	2	3	24	3	0	0	585	259	75	-297	0.5
1	6	22	2	3	25	3	1	0	652	689	50	-296	0.666667
1	6	22	2	3	26	1	3	0	618	1668	50	25	54.1667
1	6	22	2	3	27	1	0	1	685	725	50	-2	49.6667
1	6	22	2	4	1	1	2	0	635	859	50	4	50.6667
1	6	22	2	4	3	1	2	1	468	1104	50	-40	43.3333
1	6	22	2	4	5	1	2	0	468	2704	50	-77	37.1667
1	6	22	2	4	7	3	0	0	552	1042	25	-180	20
1	6	22	2	4	9	1	0	0	652	408	25	-209	15.1667
1	6	22	2	4	11	3	0	0	535	372	100	299	99.8333
1	6	22	2	4	12	1	0	0	468	292	50	-11	48.1667
1	6	22	2	4	19	1	3	0	652	1106	50	34	55.6667
1	6	22	2	4	20	2	3	0	518	476	50	63	60.5
1	6	22	2	4	21	1	2	1	535	751	50	-77	37.1667
1	6	22	2	4	23	1	2	0	502	1380	50	72	62
1	6	22	2	4	24	1	2	0	502	870	50	50	58.3333
1	6	22	2	4	26	1	0	0	535	1594	50	28	54.6667
1	6	22	2	4	28	3	0	0	535	464	25	-221	13.1667
1	6	22	2	4	29	1	1	1	568	1412	50	17	52.8333
1	6	22	2	5	3	1	2	0	652	1455	50	-79	36.8333
1	6	22	2	5	5	1	0	0	618	429	25	-232	11.3333
1	6	22	2	5	6	1	0	0	518	508	50	-28	45.3333
1	6	22	2	5	8	2	0	0	552	869	75	58	59.6667
1	6	22	2	5	10	1	2	0	552	1075	50	10	51.6667
1	6	22	2	5	12	1	3	1	452	1664	50	-2	49.6667
1	6	22	2	5	13	3	0	0	618	399	50	-299	0.166667
1	6	22	2	5	17	1	0	0	702	496	75	32	55.3333
1	6	22	2	5	18	1	2	0	535	589	50	29	54.8333
1	6	22	2	5	24	1	2	1	802	1983	50	-53	41.1667
1	6	22	2	5	29	1	0	0	735	1310	25	-146	25.6667
1	6	22	2	5	30	1	0	0	552	609	100	295	99.1667
1	6	22	2	6	1	1	0	1	602	682	100	297	99.5
1	6	22	2	6	2	1	0	0	602	665	25	-206	15.6667
1	6	22	2	6	5	1	0	1	668	1336	75	73	62.1667
1	6	22	2	6	6	1	2	0	602	906	50	45	57.5
1	6	22	2	6	8	1	3	0	602	816	50	-57	40.5
1	6	22	2	6	10	1	2	0	585	1045	50	-48	42
1	6	22	2	6	12	1	0	1	668	1028	50	-78	37
1	6	22	2	6	14	1	2	0	602	1774	50	-96	34
1	6	22	2	6	17	1	2	1	685	1415	50	-93	34.5
1	6	22	2	6	20	3	1	0	485	1073	50	-297	0.5
1	6	22	2	6	26	3	0	0	535	831	75	-297	0.5
1	6	22	2	6	27	1	0	0	468	668	100	297	99.5
1	6	22	2	6	28	1	2	0	568	688	50	11	51.8333
1	6	22	2	6	29	1	1	0	618	1415	50	9	51.5
1	6	22	2	6	30	1	0	0	552	452	50	-9	48.5
1	6	22	2	7	1	3	0	0	485	420	50	234	89
1	6	22	2	7	2	3	0	0	568	401	50	88	64.6667
1	6	22	2	7	3	3	3	0	635	964	50	-298	0.333333
1	6	22	2	7	5	2	0	0	485	298	100	293	98.8333
1	6	22	2	7	9	1	2	0	618	1440	50	-58	40.3333
1	6	22	2	7	11	1	1	0	502	734	50	-16	47.3333
1	6	22	2	7	12	1	0	0	685	1225	75	-34	44.3333
1	6	22	2	7	13	3	3	0	452	695	50	189	81.5
1	6	22	2	7	15	1	2	0	635	1076	50	7	51.1667
1	6	22	2	7	17	1	0	0	585	444	25	-183	19.5
1	6	22	2	7	22	3	0	0	585	382	100	152	75.3333
1	6	22	2	7	24	1	2	0	568	839	50	-91	34.8333
1	6	22	2	7	30	1	3	0	718	555	50	34	55.6667
1	6	22	2	8	1	1	0	0	468	491	25	-133	27.8333
1	6	22	2	8	4	1	0	1	602	450	25	-88	35.3333
1	6	22	2	8	5	1	0	0	668	461	75	54	59
1	6	22	2	8	13	1	0	0	635	720	25	-88	35.3333
1	6	22	2	8	15	1	1	1	618	2348	50	-53	41.1667
1	6	22	2	8	18	1	0	0	585	613	100	296	99.3333
1	6	22	2	8	19	1	2	0	552	795	50	-50	41.6667
1	6	22	2	8	21	1	0	0	535	476	75	67	61.1667
1	6	22	2	8	22	1	2	0	518	822	50	-2	49.6667
1	6	22	2	8	26	1	0	0	502	337	75	65	60.8333
1	6	22	2	8	27	1	1	0	635	546	50	-42	43
1	6	22	2	8	28	1	0	1	518	1084	50	-18	47
1	6	22	2	9	1	3	0	0	418	319	100	299	99.8333
1	6	22	2	9	3	2	0	0	485	394	50	92	65.3333
1	6	22	2	9	6	1	2	1	485	774	50	3	50.5
1	6	22	2	9	7	3	0	0	618	673	50	-296	0.666667
1	6	22	2	9	13	1	2	0	568	893	50	-25	45.8333
1	6	22	2	9	14	1	3	0	485	835	50	-36	44
1	6	22	2	9	16	3	0	0	468	344	100	299	99.8333
1	6	22	2	9	17	1	2	0	452	989	50	47	57.8333
1	6	22	2	9	18	1	3	0	485	1186	50	22	53.6667
1	6	22	2	9	20	1	0	0	585	739	100	300	100
1	6	22	2	9	25	1	2	0	568	2630	50	-60	40
1	6	22	2	9	29	1	3	0	752	683	50	-41	43.1667
1	6	22	2	10	1	1	0	1	635	410	100	296	99.3333
1	6	22	2	10	3	3	0	0	685	419	50	-288	2
1	6	22	2	10	4	1	2	0	602	511	50	7	51.1667
1	6	22	2	10	6	1	3	1	518	964	50	-58	40.3333
1	6	22	2	10	7	1	2	0	418	926	50	-61	39.8333
1	6	22	2	10	9	1	1	0	568	1189	50	-41	43.1667
1	6	22	2	10	12	1	2	0	552	1663	50	-9	48.5
1	6	22	2	10	13	2	3	0	418	575	50	-12	48
1	6	22	2	10	16	1	0	0	585	435	100	-92	34.6667
1	6	22	2	10	24	1	2	0	518	1189	50	-65	39.1667
1	6	22	2	10	26	3	0	0	585	385	25	-297	0.5
1	6	22	2	10	28	1	0	0	568	751	50	-34	44.3333
1	6	22	2	10	29	1	2	0	602	1331	50	-61	39.8333
1	6	22	2	10	30	1	3	1	602	1216	50	-72	38
1	6	22	2	11	1	1	2	0	652	877	50	-61	39.8333
1	6	22	2	11	4	1	2	0	585	1020	50	-36	44
1	6	22	2	11	5	1	2	1	452	964	50	23	53.8333
1	6	22	2	11	6	1	2	1	518	1234	50	-56	40.6667
1	6	22	2	11	8	1	2	1	652	2227	50	-30	45
1	6	22	2	11	9	3	0	0	468	635	75	-297	0.5
1	6	22	2	11	13	3	0	0	418	299	75	89	64.8333
1	6	22	2	11	14	1	3	0	552	681	50	-71	38.1667
1	6	22	2	11	17	1	0	0	718	607	50	-68	38.6667
1	6	22	2	11	22	1	0	1	585	551	100	299	99.8333
1	6	22	2	11	25	1	1	1	585	647	50	-53	41.1667
1	6	22	2	11	28	1	2	0	568	658	50	-65	39.1667
1	6	22	2	11	30	1	0	0	552	352	75	76	62.6667
1	6	22	2	12	2	1	1	0	552	625	50	55	59.1667
1	6	22	2	12	4	1	2	0	585	542	50	-72	38
1	6	22	2	12	6	2	0	0	452	332	75	33	55.5
1	6	22	2	12	7	3	0	0	485	354	75	39	56.5
1	6	22	2	12	8	1	3	1	418	872	50	5	50.8333
1	6	22	2	12	9	1	3	0	535	828	50	-19	46.8333
1	6	22	2	12	10	1	0	0	552	394	50	28	54.6667
1	6	22	2	12	11	3	0	0	435	379	25	-45	42.5
1	6	22	2	12	12	2	0	0	535	477	75	-29	45.1667
1	6	22	2	12	13	1	2	1	618	1630	50	-39	43.5
1	6	22	2	12	14	1	2	0	435	1020	50	-48	42
1	6	22	2	12	15	2	0	0	435	259	25	48	58
1	6	22	2	12	17	1	3	0	752	1449	50	0	50
1	6	22	2	12	18	1	2	1	468	1483	50	-49	41.8333
1	6	22	2	12	19	1	0	0	468	733	75	42	57
1	6	22	2	12	20	1	3	0	385	543	50	53	58.8333
1	6	22	2	12	21	1	0	0	552	305	25	-123	29.5
1	6	22	2	12	22	1	2	1	535	1783	50	-91	34.8333
1	6	22	2	12	23	1	1	1	402	1190	50	-8	48.6667
1	6	22	2	12	24	1	1	0	452	1937	50	-62	39.6667
1	6	22	2	12	26	1	0	0	435	805	50	-42	43
1	6	22	2	12	27	1	3	0	602	2689	50	-52	41.3333
1	6	22	2	12	29	1	0	0	435	656	25	-152	24.6667
1	6	22	2	12	30	1	3	1	435	1127	50	-139	26.8333
1	8	20	2	1	4	3	0	0	552	281	50	193	82.1667
1	8	20	2	1	11	3	0	0	485	196	25	128	71.3333
1	8	20	2	1	13	1	0	0	652	211	25	36	56
1	8	20	2	1	14	1	0	1	552	414	75	127	71.1667
1	8	20	2	1	15	1	3	1	552	631	50	108	68
1	8	20	2	1	17	3	0	0	452	332	75	-126	29
1	8	20	2	1	21	2	0	0	502	286	25	-233	11.1667
1	8	20	2	1	24	3	0	0	385	595	100	-298	0.333333
1	8	20	2	1	29	1	0	1	518	231	100	298	99.6667
1	8	20	2	2	2	1	0	0	585	365	100	64	60.6667
1	8	20	2	2	3	1	0	0	502	770	75	137	72.8333
1	8	20	2	2	6	3	0	1	418	223	100	12	52
1	8	20	2	2	8	3	0	0	485	204	25	-186	19
1	8	20	2	2	9	1	0	0	402	213	75	109	68.1667
1	8	20	2	2	14	1	0	0	618	180	50	-46	42.3333
1	8	20	2	2	16	1	0	1	435	165	50	-79	36.8333
[truncated: 5,123 more rows]

## Sheet: SuppFig_S1
Single-subject movement trajectories Exp. 1 (ID3) - Test Trials
id	block	block_trial	total_trial	trial_cond	sample	x_raw	y_raw	x_mirr	y_mirr	x_mirr_centered	y_mirr_centered	CoM_type
3	1	1	1	1	1	0.33	-0.13	0.33	-0.13	0	0	0
3	1	1	1	1	2	0.33	-0.13	0.33	-0.13	0	0	0
3	1	1	1	1	3	0.33	-0.13	0.33	-0.13	0	0	0
3	1	1	1	1	4	0.33	-0.13	0.33	-0.13	0	0	0
3	1	1	1	1	5	0.33	-0.13	0.33	-0.13	0	0	0
3	1	1	1	1	6	0.37	-0.13	0.37	-0.13	0.04	0	0
3	1	1	1	1	7	0.37	-0.13	0.37	-0.13	0.04	0	0
3	1	1	1	1	8	0.37	-0.13	0.37	-0.13	0.04	0	0
3	1	1	1	1	9	0.37	-0.13	0.37	-0.13	0.04	0	0
3	1	1	1	1	10	0.37	-0.13	0.37	-0.13	0.04	0	0
3	1	1	1	1	11	0.41	-0.13	0.41	-0.13	0.08	0	0
3	1	1	1	1	12	0.41	-0.13	0.41	-0.13	0.08	0	0
3	1	1	1	1	13	0.41	-0.13	0.41	-0.13	0.08	0	0
3	1	1	1	1	14	0.45	-0.13	0.45	-0.13	0.12	0	0
3	1	1	1	1	15	0.45	-0.13	0.45	-0.13	0.12	0	0
3	1	1	1	1	16	0.45	-0.13	0.45	-0.13	0.12	0	0
3	1	1	1	1	17	0.45	-0.13	0.45	-0.13	0.12	0	0
3	1	1	1	1	18	0.45	-0.13	0.45	-0.13	0.12	0	0
3	1	1	1	1	19	0.45	-0.13	0.45	-0.13	0.12	0	0
3	1	1	1	1	20	0.45	-0.13	0.45	-0.13	0.12	0	0
3	1	1	1	1	21	0.45	-0.13	0.45	-0.13	0.12	0	0
3	1	1	1	1	22	0.45	-0.13	0.45	-0.13	0.12	0	0
3	1	1	1	1	23	0.45	-0.13	0.45	-0.13	0.12	0	0
3	1	1	1	1	24	0.45	-0.13	0.45	-0.13	0.12	0	0
3	1	1	1	1	25	0.45	-0.13	0.45	-0.13	0.12	0	0
3	1	1	1	1	26	0.45	-0.13	0.45	-0.13	0.12	0	0
3	1	1	1	1	27	0.45	-0.13	0.45	-0.13	0.12	0	0
3	1	1	1	1	28	0.45	-0.13	0.45	-0.13	0.12	0	0
3	1	1	1	1	29	0.45	-0.13	0.45	-0.13	0.12	0	0
3	1	1	1	1	30	0.45	-0.13	0.45	-0.13	0.12	0	0
3	1	1	1	1	31	0.45	-0.13	0.45	-0.13	0.12	0	0
3	1	1	1	1	32	0.45	-0.13	0.45	-0.13	0.12	0	0
3	1	1	1	1	33	0.45	-0.28	0.45	-0.28	0.12	-0.15	0
3	1	1	1	1	34	0.33	-0.43	0.33	-0.43	0	-0.3	0
3	1	1	1	1	35	0.1	-0.63	0.1	-0.63	-0.23	-0.5	0
3	1	1	1	1	36	-0.14	-0.88	-0.14	-0.88	-0.47	-0.75	0
3	1	1	1	1	37	-0.33	-1.18	-0.33	-1.18	-0.66	-1.05	0
3	1	1	1	1	38	-0.45	-1.23	-0.45	-1.23	-0.78	-1.1	0
3	1	1	1	1	39	-0.45	-1.29	-0.45	-1.29	-0.78	-1.16	0
3	1	1	1	1	40	-0.06	-0.98	-0.06	-0.98	-0.39	-0.85	0
3	1	1	1	1	41	0.96	0.28	0.96	0.28	0.63	0.41	0
3	1	1	1	1	42	2.42	2.19	2.42	2.19	2.09	2.32	0
3	1	1	1	1	43	4.19	4.71	4.19	4.71	3.86	4.84	0
3	1	1	1	1	44	6.48	7.84	6.48	7.84	6.15	7.97	0
3	1	1	1	1	45	9.63	11.87	9.63	11.87	9.3	12	0
3	1	1	1	1	46	16.56	20.39	16.56	20.39	16.23	20.52	0
3	1	1	1	1	47	22.66	27.74	22.66	27.74	22.33	27.87	0
3	1	1	1	1	48	26.16	31.88	26.16	31.88	25.83	32.01	0
3	1	1	1	1	49	29.94	36.11	29.94	36.11	29.61	36.24	0
3	1	1	1	1	50	38.52	45.58	38.52	45.58	38.19	45.71	0
3	1	1	1	1	51	43.37	50.77	43.37	50.77	43.04	50.9	0
3	1	1	1	1	52	53.68	61.46	53.68	61.46	53.35	61.59	0
3	1	1	1	1	53	59.08	67.05	59.08	67.05	58.75	67.18	0
3	1	1	1	1	54	64.75	72.8	64.75	72.8	64.42	72.93	0
3	1	1	1	1	55	70.57	78.44	70.57	78.44	70.24	78.57	0
3	1	1	1	1	56	76.56	84.19	76.56	84.19	76.23	84.32	0
3	1	1	1	1	57	82.74	90.03	82.74	90.03	82.41	90.16	0
3	1	1	1	1	58	89.12	96.13	89.12	96.13	88.79	96.26	0
3	1	1	1	1	59	95.57	102.38	95.57	102.38	95.24	102.51	0
3	1	1	1	1	60	102.15	108.78	102.15	108.78	101.82	108.91	0
3	1	1	1	1	61	108.8	115.18	108.8	115.18	108.47	115.31	0
3	1	1	1	1	62	115.5	121.73	115.5	121.73	115.17	121.86	0
3	1	1	1	1	63	122.23	128.28	122.23	128.28	121.9	128.41	0
3	1	1	1	1	64	128.96	134.58	128.96	134.58	128.63	134.71	0
3	1	1	1	1	65	135.65	140.73	135.65	140.73	135.32	140.86	0
3	1	1	1	1	66	142.23	146.88	142.23	146.88	141.9	147.01	0
3	1	1	1	1	67	148.8	153.03	148.8	153.03	148.47	153.16	0
3	1	1	1	1	68	155.22	158.97	155.22	158.97	154.89	159.1	0
3	1	1	1	1	69	161.48	164.82	161.48	164.82	161.15	164.95	0
3	1	1	1	1	70	167.7	170.52	167.7	170.52	167.37	170.65	0
3	1	1	1	1	71	173.77	176.11	173.77	176.11	173.44	176.24	0
3	1	1	1	1	72	179.63	181.4	179.63	181.4	179.3	181.53	0
3	1	1	1	1	73	185.26	186.44	185.26	186.44	184.93	186.57	0
3	1	1	1	1	74	185.26	186.44	185.26	186.44	184.93	186.57	0
3	1	1	1	1	75	195.85	195.86	195.85	195.86	195.52	195.99	0
3	1	1	1	1	76	200.58	200.2	200.58	200.2	200.25	200.33	0
3	1	1	1	1	77	205.03	204.23	205.03	204.23	204.7	204.36	0
3	1	1	1	1	78	209.12	208.06	209.12	208.06	208.79	208.19	0
3	1	1	1	1	79	212.82	211.59	212.82	211.59	212.49	211.72	0
3	1	1	1	1	80	216.13	214.76	216.13	214.76	215.8	214.89	0
3	1	1	1	1	81	219.04	217.74	219.04	217.74	218.71	217.87	0
3	1	1	1	1	82	221.56	220.41	221.56	220.41	221.23	220.54	0
3	1	1	1	1	83	223.65	222.73	223.65	222.73	223.32	222.86	0
3	1	1	1	1	84	225.42	224.79	225.42	224.79	225.09	224.92	0
3	1	1	1	1	85	226.88	226.66	226.88	226.66	226.55	226.79	0
3	1	1	1	1	86	228.02	228.37	228.02	228.37	227.69	228.5	0
3	1	1	1	1	87	228.88	229.93	228.88	229.93	228.55	230.06	0
3	1	1	1	1	88	229.55	231.39	229.55	231.39	229.22	231.52	0
3	1	1	1	1	89	229.55	231.39	229.55	231.39	229.22	231.52	0
3	1	1	1	1	90	230.26	234.17	230.26	234.17	229.93	234.3	0
3	1	1	1	1	91	230.38	235.43	230.38	235.43	230.05	235.56	0
3	1	1	1	1	92	230.38	236.64	230.38	236.64	230.05	236.77	0
3	1	1	1	1	93	230.38	237.74	230.38	237.74	230.05	237.87	0
3	1	1	1	1	94	230.38	238.75	230.38	238.75	230.05	238.88	0
3	1	1	1	1	95	230.14	239.61	230.14	239.61	229.81	239.74	0
3	1	1	1	1	96	229.83	240.52	229.83	240.52	229.5	240.65	0
3	1	1	1	1	97	229.48	241.32	229.48	241.32	229.15	241.45	0
3	1	1	1	1	98	229.08	242.03	229.08	242.03	228.75	242.16	0
3	1	1	1	1	99	228.65	242.68	228.65	242.68	228.32	242.81	0
3	1	2	2	1	1	0.14	-0.23	0.14	0.23	0	0	0
3	1	2	2	1	2	0.14	-0.23	0.14	0.23	0	0	0
3	1	2	2	1	3	0.14	-0.23	0.14	0.23	0	0	0
3	1	2	2	1	4	0.14	-0.23	0.14	0.23	0	0	0
3	1	2	2	1	5	0.14	-0.23	0.14	0.23	0	0	0
3	1	2	2	1	6	0.14	-0.23	0.14	0.23	0	0	0
3	1	2	2	1	7	0.14	-0.23	0.14	0.23	0	0	0
3	1	2	2	1	8	0.14	-0.23	0.14	0.23	0	0	0
3	1	2	2	1	9	0.14	-0.23	0.14	0.23	0	0	0
3	1	2	2	1	10	0.14	-0.23	0.14	0.23	0	0	0
3	1	2	2	1	11	0.14	-0.23	0.14	0.23	0	0	0
3	1	2	2	1	12	0.14	-0.23	0.14	0.23	0	0	0
3	1	2	2	1	13	0.14	-0.23	0.14	0.23	0	0	0
3	1	2	2	1	14	0.14	-0.23	0.14	0.23	0	0	0
3	1	2	2	1	15	0.14	-0.23	0.14	0.23	0	0	0
3	1	2	2	1	16	0.14	-0.23	0.14	0.23	0	0	0
3	1	2	2	1	17	0.14	-0.23	0.14	0.23	0	0	0
3	1	2	2	1	18	0.14	-0.23	0.14	0.23	0	0	0
3	1	2	2	1	19	0.14	-0.23	0.14	0.23	0	0	0
3	1	2	2	1	20	0.14	-0.23	0.14	0.23	0	0	0
3	1	2	2	1	21	0.14	-0.23	0.14	0.23	0	0	0
3	1	2	2	1	22	0.14	-0.23	0.14	0.23	0	0	0
3	1	2	2	1	23	0.14	-0.23	0.14	0.23	0	0	0
3	1	2	2	1	24	0.14	-0.23	0.14	0.23	0	0	0
3	1	2	2	1	25	0.14	-0.23	0.14	0.23	0	0	0
3	1	2	2	1	26	0.14	-0.23	0.14	0.23	0	0	0
3	1	2	2	1	27	0.14	-0.23	0.14	0.23	0	0	0
3	1	2	2	1	28	0.14	-0.23	0.14	0.23	0	0	0
3	1	2	2	1	29	0.14	-0.23	0.14	0.23	0	0	0
3	1	2	2	1	30	0.14	-0.23	0.14	0.23	0	0	0
3	1	2	2	1	31	0.14	-0.23	0.14	0.23	0	0	0
3	1	2	2	1	32	0.14	-0.23	0.14	0.23	0	0	0
3	1	2	2	1	33	0.14	-0.23	0.14	0.23	0	0	0
3	1	2	2	1	34	0.14	-0.23	0.14	0.23	0	0	0
3	1	2	2	1	35	0.14	-0.23	0.14	0.23	0	0	0
3	1	2	2	1	36	0.14	-0.23	0.14	0.23	0	0	0
3	1	2	2	1	37	0.14	-0.23	0.14	0.23	0	0	0
3	1	2	2	1	38	-0.06	-0.28	-0.06	0.28	-0.2	0.05	0
3	1	2	2	1	39	-0.22	-0.38	-0.22	0.38	-0.36	0.15	0
3	1	2	2	1	40	-0.33	-0.43	-0.33	0.43	-0.47	0.2	0
3	1	2	2	1	41	-0.45	-0.53	-0.45	0.53	-0.59	0.3	0
3	1	2	2	1	42	-0.57	-0.58	-0.57	0.58	-0.71	0.35	0
3	1	2	2	1	43	-0.65	-0.73	-0.65	0.73	-0.79	0.5	0
3	1	2	2	1	44	-0.73	-1.03	-0.73	1.03	-0.87	0.8	0
3	1	2	2	1	45	-0.81	-1.89	-0.81	1.89	-0.95	1.66	0
3	1	2	2	1	46	-0.85	-2.75	-0.85	2.75	-0.99	2.52	0
3	1	2	2	1	47	-0.89	-3.7	-0.89	3.7	-1.03	3.47	0
3	1	2	2	1	48	-0.89	-5.01	-0.89	5.01	-1.03	4.78	0
3	1	2	2	1	49	-0.57	-6.83	-0.57	6.83	-0.71	6.6	0
3	1	2	2	1	50	0.26	-9.2	0.26	9.2	0.12	8.97	0
3	1	2	2	1	51	1.63	-14.34	1.63	14.34	1.49	14.11	0
3	1	2	2	1	52	2.78	-18.87	2.78	18.87	2.64	18.64	0
3	1	2	2	1	53	4.27	-24.37	4.27	24.37	4.13	24.14	0
3	1	2	2	1	54	5.22	-27.44	5.22	27.44	5.08	27.21	0
3	1	2	2	1	55	6.32	-30.62	6.32	30.62	6.18	30.39	0
3	1	2	2	1	56	9.27	-37.52	9.27	37.52	9.13	37.29	0
3	1	2	2	1	57	11.2	-41.2	11.2	41.2	11.06	40.97	0
3	1	2	2	1	58	13.37	-45.03	13.37	45.03	13.23	44.8	0
3	1	2	2	1	59	15.85	-48.91	15.85	48.91	15.71	48.68	0
3	1	2	2	1	60	18.52	-52.94	18.52	52.94	18.38	52.71	0
3	1	2	2	1	61	21.48	-57.12	21.48	57.12	21.34	56.89	0
3	1	2	2	1	62	24.63	-61.51	24.63	61.51	24.49	61.28	0
3	1	2	2	1	63	28.01	-65.94	28.01	65.94	27.87	65.71	0
3	1	2	2	1	64	31.63	-70.43	31.63	70.43	31.49	70.2	0
3	1	2	2	1	65	35.45	-75.07	35.45	75.07	35.31	74.84	0
3	1	2	2	1	66	39.55	-79.8	39.55	79.8	39.41	79.57	0
3	1	2	2	1	67	43.88	-84.64	43.88	84.64	43.74	84.41	0
3	1	2	2	1	68	48.41	-89.58	48.41	89.58	48.27	89.35	0
3	1	2	2	1	69	53.05	-94.47	53.05	94.47	52.91	94.24	0
3	1	2	2	1	70	57.7	-99.46	57.7	99.46	57.56	99.23	0
3	1	2	2	1	71	62.58	-104.4	62.58	104.4	62.44	104.17	0
3	1	2	2	1	72	67.5	-109.38	67.5	109.38	67.36	109.15	0
3	1	2	2	1	73	72.42	-114.47	72.42	114.47	72.28	114.24	0
3	1	2	2	1	74	77.38	-119.56	77.38	119.56	77.24	119.33	0
3	1	2	2	1	75	82.46	-124.71	82.46	124.71	82.32	124.48	0
3	1	2	2	1	76	87.74	-129.9	87.74	129.9	87.6	129.67	0
3	1	2	2	1	77	92.94	-135.14	92.94	135.14	92.8	134.91	0
3	1	2	2	1	78	98.09	-140.43	98.09	140.43	97.95	140.2	0
3	1	2	2	1	79	103.25	-145.62	103.25	145.62	103.11	145.39	0
3	1	2	2	1	80	108.45	-150.66	108.45	150.66	108.31	150.43	0
3	1	2	2	1	81	113.45	-155.6	113.45	155.6	113.31	155.37	0
3	1	2	2	1	82	118.41	-160.44	118.41	160.44	118.27	160.21	0
3	1	2	2	1	83	123.37	-165.07	123.37	165.07	123.23	164.84	0
3	1	2	2	1	84	128.33	-169.56	128.33	169.56	128.19	169.33	0
3	1	2	2	1	85	133.13	-173.89	133.13	173.89	132.99	173.66	0
3	1	2	2	1	86	137.82	-178.02	137.82	178.02	137.68	177.79	0
3	1	2	2	1	87	142.39	-181.91	142.39	181.91	142.25	181.68	0
3	1	2	2	1	88	146.84	-185.58	146.84	185.58	146.7	185.35	0
3	1	2	2	1	89	151.17	-189.06	151.17	189.06	151.03	188.83	0
3	1	2	2	1	90	155.26	-192.29	155.26	192.29	155.12	192.06	0
3	1	2	2	1	91	159.2	-195.31	159.2	195.31	159.06	195.08	0
3	1	2	2	1	92	163.02	-198.18	163.02	198.18	162.88	197.95	0
3	1	2	2	1	93	166.68	-200.9	166.68	200.9	166.54	200.67	0
3	1	2	2	1	94	170.1	-203.52	170.1	203.52	169.96	203.29	0
3	1	2	2	1	95	173.33	-205.94	173.33	205.94	173.19	205.71	0
3	1	2	2	1	96	176.4	-208.21	176.4	208.21	176.26	207.98	0
3	1	2	2	1	97	179.16	-210.33	179.16	210.33	179.02	210.1	0
3	1	2	2	1	98	181.68	-212.29	181.68	212.29	181.54	212.06	0
3	1	2	2	1	99	183.92	-214.16	183.92	214.16	183.78	213.93	0
3	1	2	2	1	100	185.89	-215.87	185.89	215.87	185.75	215.64	0
3	1	2	2	1	101	187.58	-217.54	187.58	217.54	187.44	217.31	0
3	1	2	2	1	102	189	-219.1	189	219.1	188.86	218.87	0
3	1	2	2	1	103	190.26	-220.51	190.26	220.51	190.12	220.28	0
3	1	2	2	1	104	191.32	-221.87	191.32	221.87	191.18	221.64	0
3	1	3	3	1	1	5.37	-3.5	5.37	-3.5	0	0	2
3	1	3	3	1	2	5.37	-3.55	5.37	-3.55	0	0.05	2
3	1	3	3	1	3	5.37	-3.6	5.37	-3.6	0	0.1	2
3	1	3	3	1	4	5.37	-3.6	5.37	-3.6	0	0.1	2
3	1	3	3	1	5	5.37	-3.6	5.37	-3.6	0	0.1	2
3	1	3	3	1	6	5.37	-3.6	5.37	-3.6	0	0.1	2
3	1	3	3	1	7	5.37	-3.6	5.37	-3.6	0	0.1	2
3	1	3	3	1	8	5.41	-3.6	5.41	-3.6	-0.04	0.1	2
3	1	3	3	1	9	5.41	-3.65	5.41	-3.65	-0.04	0.15	2
3	1	3	3	1	10	5.41	-3.65	5.41	-3.65	-0.04	0.15	2
3	1	3	3	1	11	5.41	-3.65	5.41	-3.65	-0.04	0.15	2
3	1	3	3	1	12	5.41	-3.65	5.41	-3.65	-0.04	0.15	2
3	1	3	3	1	13	5.41	-3.65	5.41	-3.65	-0.04	0.15	2
3	1	3	3	1	14	5.41	-3.65	5.41	-3.65	-0.04	0.15	2
3	1	3	3	1	15	5.41	-3.65	5.41	-3.65	-0.04	0.15	2
3	1	3	3	1	16	5.41	-3.65	5.41	-3.65	-0.04	0.15	2
3	1	3	3	1	17	5.41	-3.65	5.41	-3.65	-0.04	0.15	2
3	1	3	3	1	18	5.41	-3.65	5.41	-3.65	-0.04	0.15	2
3	1	3	3	1	19	5.41	-3.65	5.41	-3.65	-0.04	0.15	2
3	1	3	3	1	20	5.41	-3.65	5.41	-3.65	-0.04	0.15	2
3	1	3	3	1	21	5.41	-3.65	5.41	-3.65	-0.04	0.15	2
3	1	3	3	1	22	5.41	-3.65	5.41	-3.65	-0.04	0.15	2
3	1	3	3	1	23	5.41	-3.65	5.41	-3.65	-0.04	0.15	2
3	1	3	3	1	24	5.45	-3.65	5.45	-3.65	-0.08	0.15	2
3	1	3	3	1	25	5.45	-3.65	5.45	-3.65	-0.08	0.15	2
3	1	3	3	1	26	5.45	-3.65	5.45	-3.65	-0.08	0.15	2
3	1	3	3	1	27	5.45	-3.65	5.45	-3.65	-0.08	0.15	2
3	1	3	3	1	28	5.45	-3.65	5.45	-3.65	-0.08	0.15	2
3	1	3	3	1	29	5.45	-3.65	5.45	-3.65	-0.08	0.15	2
3	1	3	3	1	30	5.45	-3.65	5.45	-3.65	-0.08	0.15	2
3	1	3	3	1	31	5.45	-3.65	5.45	-3.65	-0.08	0.15	2
3	1	3	3	1	32	5.45	-3.65	5.45	-3.65	-0.08	0.15	2
3	1	3	3	1	33	5.45	-3.65	5.45	-3.65	-0.08	0.15	2
3	1	3	3	1	34	5.45	-3.75	5.45	-3.75	-0.08	0.25	2
3	1	3	3	1	35	5.45	-3.91	5.45	-3.91	-0.08	0.41	2
3	1	3	3	1	36	5.49	-4.16	5.49	-4.16	-0.12	0.66	2
3	1	3	3	1	37	5.53	-4.41	5.53	-4.41	-0.16	0.91	2
3	1	3	3	1	38	5.61	-4.96	5.61	-4.96	-0.24	1.46	2
3	1	3	3	1	39	5.65	-5.42	5.65	-5.42	-0.28	1.92	2
3	1	3	3	1	40	5.73	-5.82	5.73	-5.82	-0.36	2.32	2
3	1	3	3	1	41	5.89	-6.07	5.89	-6.07	-0.52	2.57	2
3	1	3	3	1	42	6.12	-6.22	6.12	-6.22	-0.75	2.72	2
3	1	3	3	1	43	6.4	-6.22	6.4	-6.22	-1.03	2.72	2
3	1	3	3	1	44	6.91	-6.22	6.91	-6.22	-1.54	2.72	2
3	1	3	3	1	45	7.19	-6.22	7.19	-6.22	-1.82	2.72	2
3	1	3	3	1	46	7.3	-6.22	7.3	-6.22	-1.93	2.72	2
3	1	3	3	1	47	7.3	-6.22	7.3	-6.22	-1.93	2.72	2
3	1	3	3	1	48	7.3	-6.22	7.3	-6.22	-1.93	2.72	2
3	1	3	3	1	49	7.22	-6.22	7.22	-6.22	-1.85	2.72	2
3	1	3	3	1	50	6.52	-6.63	6.52	-6.63	-1.15	3.13	2
3	1	3	3	1	51	5.85	-7.58	5.85	-7.58	-0.48	4.08	2
3	1	3	3	1	52	4.98	-9.25	4.98	-9.25	0.39	5.75	2
3	1	3	3	1	53	3.6	-11.87	3.6	-11.87	1.77	8.37	2
3	1	3	3	1	54	1.44	-15.85	1.44	-15.85	3.93	12.35	2
3	1	3	3	1	55	-1.95	-21.24	-1.95	-21.24	7.32	17.74	2
3	1	3	3	1	56	-8.13	-30.11	-8.13	-30.11	13.5	26.61	2
3	1	3	3	1	57	-10.22	-33.03	-10.22	-33.03	15.59	29.53	2
3	1	3	3	1	58	-12.19	-35.86	-12.19	-35.86	17.56	32.36	2
3	1	3	3	1	59	-15.81	-41.6	-15.81	-41.6	21.18	38.1	2
3	1	3	3	1	60	-17.54	-44.53	-17.54	-44.53	22.91	41.03	2
3	1	3	3	1	61	-19.19	-47.35	-19.19	-47.35	24.56	43.85	2
3	1	3	3	1	62	-20.77	-50.02	-20.77	-50.02	26.14	46.52	2
3	1	3	3	1	63	-22.23	-52.59	-22.23	-52.59	27.6	49.09	2
3	1	3	3	1	64	-23.52	-55.01	-23.52	-55.01	28.89	51.51	2
3	1	3	3	1	65	-24.74	-57.22	-24.74	-57.22	30.11	53.72	2
3	1	3	3	1	66	-25.81	-59.29	-25.81	-59.29	31.18	55.79	2
3	1	3	3	1	67	-26.71	-61.36	-26.71	-61.36	32.08	57.86	2
3	1	3	3	1	68	-27.46	-63.27	-27.46	-63.27	32.83	59.77	2
3	1	3	3	1	69	-28.01	-65.14	-28.01	-65.14	33.38	61.64	2
3	1	3	3	1	70	-28.45	-66.85	-28.45	-66.85	33.82	63.35	2
3	1	3	3	1	71	-28.72	-68.51	-28.72	-68.51	34.09	65.01	2
3	1	3	3	1	72	-28.88	-70.03	-28.88	-70.03	34.25	66.53	2
3	1	3	3	1	73	-28.92	-71.44	-28.92	-71.44	34.29	67.94	2
3	1	3	3	1	74	-28.92	-72.8	-28.92	-72.8	34.29	69.3	2
3	1	3	3	1	75	-28.92	-74.06	-28.92	-74.06	34.29	70.56	2
3	1	3	3	1	76	-28.84	-75.22	-28.84	-75.22	34.21	71.72	2
3	1	3	3	1	77	-28.49	-76.33	-28.49	-76.33	33.86	72.83	2
3	1	3	3	1	78	-28.05	-77.38	-28.05	-77.38	33.42	73.88	2
3	1	3	3	1	79	-27.54	-78.39	-27.54	-78.39	32.91	74.89	2
3	1	3	3	1	80	-26.95	-79.35	-26.95	-79.35	32.32	75.85	2
3	1	3	3	1	81	-26.32	-80.26	-26.32	-80.26	31.69	76.76	2
3	1	3	3	1	82	-25.61	-81.11	-25.61	-81.11	30.98	77.61	2
3	1	3	3	1	83	-24.86	-81.97	-24.86	-81.97	30.23	78.47	2
3	1	3	3	1	84	-24.08	-82.78	-24.08	-82.78	29.45	79.28	2
3	1	3	3	1	85	-23.33	-83.53	-23.33	-83.53	28.7	80.03	2
3	1	3	3	1	86	-22.58	-84.34	-22.58	-84.34	27.95	80.84	2
3	1	3	3	1	87	-21.83	-85.09	-21.83	-85.09	27.2	81.59	2
3	1	3	3	1	88	-21.16	-85.8	-21.16	-85.8	26.53	82.3	2
3	1	3	3	1	89	-20.49	-86.51	-20.49	-86.51	25.86	83.01	2
3	1	3	3	1	90	-19.86	-87.11	-19.86	-87.11	25.23	83.61	2
3	1	3	3	1	91	-19.23	-87.71	-19.23	-87.71	24.6	84.21	2
3	1	3	3	1	92	-18.64	-88.32	-18.64	-88.32	24.01	84.82	2
3	1	3	3	1	93	-18.09	-88.82	-18.09	-88.82	23.46	85.32	2
3	1	3	3	1	94	-17.54	-89.33	-17.54	-89.33	22.91	85.83	2
3	1	3	3	1	95	-17.03	-89.83	-17.03	-89.83	22.4	86.33	2
3	1	3	3	1	96	-16.56	-90.34	-16.56	-90.34	21.93	86.84	2
3	1	3	3	1	97	-16.12	-90.74	-16.12	-90.74	21.49	87.24	2
3	1	3	3	1	98	-15.69	-91.09	-15.69	-91.09	21.06	87.59	2
3	1	3	3	1	99	-15.34	-91.44	-15.34	-91.44	20.71	87.94	2
3	1	3	3	1	100	-14.98	-91.75	-14.98	-91.75	20.35	88.25	2
3	1	3	3	1	101	-14.71	-92	-14.71	-92	20.08	88.5	2
3	1	3	3	1	102	-14.39	-92.2	-14.39	-92.2	19.76	88.7	2
3	1	3	3	1	103	-14.15	-92.35	-14.15	-92.35	19.52	88.85	2
3	1	3	3	1	104	-13.96	-92.5	-13.96	-92.5	19.33	89	2
3	1	3	3	1	105	-13.76	-92.55	-13.76	-92.55	19.13	89.05	2
3	1	3	3	1	106	-13.6	-92.6	-13.6	-92.6	18.97	89.1	2
3	1	3	3	1	107	-13.48	-92.65	-13.48	-92.65	18.85	89.15	2
3	1	3	3	1	108	-13.37	-92.65	-13.37	-92.65	18.74	89.15	2
3	1	3	3	1	109	-13.25	-92.65	-13.25	-92.65	18.62	89.15	2
3	1	3	3	1	110	-13.13	-92.65	-13.13	-92.65	18.5	89.15	2
3	1	3	3	1	111	-12.97	-92.65	-12.97	-92.65	18.34	89.15	2
3	1	3	3	1	112	-12.78	-92.35	-12.78	-92.35	18.15	88.85	2
3	1	3	3	1	113	-12.46	-91.8	-12.46	-91.8	17.83	88.3	2
3	1	3	3	1	114	-12.03	-90.99	-12.03	-90.99	17.4	87.49	2
3	1	3	3	1	115	-11.52	-89.98	-11.52	-89.98	16.89	86.48	2
3	1	3	3	1	116	-10.89	-88.72	-10.89	-88.72	16.26	85.22	2
3	1	3	3	1	117	-10.1	-87.26	-10.1	-87.26	15.47	83.76	2
3	1	3	3	1	118	-9.19	-85.6	-9.19	-85.6	14.56	82.1	2
3	1	3	3	1	119	-8.13	-83.68	-8.13	-83.68	13.5	80.18	2
3	1	3	3	1	120	-6.87	-81.47	-6.87	-81.47	12.24	77.97	2
3	1	3	3	1	121	-5.37	-79	-5.37	-79	10.74	75.5	2
3	1	3	3	1	122	-3.76	-76.27	-3.76	-76.27	9.13	72.77	2
3	1	3	3	1	123	-1.95	-73.25	-1.95	-73.25	7.32	69.75	2
3	1	3	3	1	124	0.06	-69.92	0.06	-69.92	5.31	66.42	2
3	1	3	3	1	125	2.22	-66.35	2.22	-66.35	3.15	62.85	2
3	1	3	3	1	126	4.55	-62.57	4.55	-62.57	0.82	59.07	2
3	1	3	3	1	127	7.03	-58.33	7.03	-58.33	-1.66	54.83	2
3	1	3	3	1	128	9.74	-53.8	9.74	-53.8	-4.37	50.3	2
3	1	3	3	1	129	12.66	-49.06	12.66	-49.06	-7.29	45.56	2
3	1	3	3	1	130	15.69	-44.07	15.69	-44.07	-10.32	40.57	2
3	1	3	3	1	131	18.88	-38.88	18.88	-38.88	-13.51	35.38	2
3	1	3	3	1	132	22.23	-33.39	22.23	-33.39	-16.86	29.89	2
3	1	3	3	1	133	25.65	-27.89	25.65	-27.89	-20.28	24.39	2
3	1	3	3	1	134	29.23	-22.25	29.23	-22.25	-23.86	18.75	2
3	1	3	3	1	135	32.86	-16.5	32.86	-16.5	-27.49	13	2
3	1	3	3	1	136	36.6	-10.46	36.6	-10.46	-31.23	6.96	2
3	1	3	3	1	137	40.38	-4.16	40.38	-4.16	-35.01	0.66	2
3	1	3	3	1	138	44.23	2.09	44.23	2.09	-38.86	-5.59	2
3	1	3	3	1	139	48.13	8.39	48.13	8.39	-42.76	-11.89	2
3	1	3	3	1	140	52.07	14.64	52.07	14.64	-46.7	-18.14	2
3	1	3	3	1	141	55.97	20.99	55.97	20.99	-50.6	-24.49	2
3	1	3	3	1	142	59.79	27.14	59.79	27.14	-54.42	-30.64	2
3	1	3	3	1	143	63.6	33.19	63.6	33.19	-58.23	-36.69	2
3	1	3	3	1	144	67.38	39.23	67.38	39.23	-62.01	-42.73	2
3	1	3	3	1	145	71.08	45.48	71.08	45.48	-65.71	-48.98	2
3	1	3	3	1	146	74.63	51.68	74.63	51.68	-69.26	-55.18	2
3	1	3	3	1	147	78.13	57.83	78.13	57.83	-72.76	-61.33	2
3	1	3	3	1	148	81.6	63.83	81.6	63.83	-76.23	-67.33	2
3	1	3	3	1	149	84.9	69.77	84.9	69.77	-79.53	-73.27	2
3	1	3	3	1	150	88.09	75.62	88.09	75.62	-82.72	-79.12	2
3	1	3	3	1	151	91.2	81.16	91.2	81.16	-85.83	-84.66	2
3	1	3	3	1	152	94.24	86.66	94.24	86.66	-88.87	-90.16	2
3	1	3	3	1	153	97.19	92.2	97.19	92.2	-91.82	-95.7	2
3	1	3	3	1	154	100.06	97.94	100.06	97.94	-94.69	-101.44	2
3	1	3	3	1	155	102.82	103.74	102.82	103.74	-97.45	-107.24	2
3	1	3	3	1	156	105.53	109.54	105.53	109.54	-100.16	-113.04	2
3	1	3	3	1	157	108.25	115.18	108.25	115.18	-102.88	-118.68	2
3	1	3	3	1	158	110.89	120.77	110.89	120.77	-105.52	-124.27	2
3	1	3	3	1	159	113.57	126.17	113.57	126.17	-108.2	-129.67	2
3	1	3	3	1	160	116.2	131.21	116.2	131.21	-110.83	-134.71	2
3	1	3	3	1	161	118.76	135.99	118.76	135.99	-113.39	-139.49	2
3	1	3	3	1	162	121.36	140.48	121.36	140.48	-115.99	-143.98	2
3	1	3	3	1	163	123.84	144.86	123.84	144.86	-118.47	-148.36	2
3	1	3	3	1	164	126.36	149.15	126.36	149.15	-120.99	-152.65	2
3	1	3	3	1	165	128.84	153.43	128.84	153.43	-123.47	-156.93	2
3	1	3	3	1	166	131.36	157.66	131.36	157.66	-125.99	-161.16	2
3	1	3	3	1	167	134	161.85	134	161.85	-128.63	-165.35	2
3	1	3	3	1	168	136.68	165.98	136.68	165.98	-131.31	-169.48	2
3	1	3	3	1	169	139.39	170.06	139.39	170.06	-134.02	-173.56	2
3	1	3	3	1	170	142.15	173.99	142.15	173.99	-136.78	-177.49	2
3	1	3	3	1	171	144.98	177.77	144.98	177.77	-139.61	-181.27	2
3	1	3	3	1	172	147.86	181.4	147.86	181.4	-142.49	-184.9	2
3	1	3	3	1	173	150.77	184.98	150.77	184.98	-145.4	-188.48	2
3	1	3	3	1	174	153.65	188.51	153.65	188.51	-148.28	-192.01	2
3	1	3	3	1	175	156.56	191.88	156.56	191.88	-151.19	-195.38	2
3	1	3	3	1	176	159.39	195.16	159.39	195.16	-154.02	-198.66	2
3	1	3	3	1	177	162.15	198.18	162.15	198.18	-156.78	-201.68	2
3	1	3	3	1	178	164.83	201.11	164.83	201.11	-159.46	-204.61	2
3	1	3	3	1	179	167.39	203.83	167.39	203.83	-162.02	-207.33	2
3	1	3	3	1	180	169.87	206.45	169.87	206.45	-164.5	-209.95	2
3	1	3	3	1	181	172.31	209.12	172.31	209.12	-166.94	-212.62	2
3	1	3	3	1	182	174.79	211.74	174.79	211.74	-169.42	-215.24	2
3	1	3	3	1	183	177.27	214.41	177.27	214.41	-171.9	-217.91	2
3	1	3	3	1	184	179.79	217.03	179.79	217.03	-174.42	-220.53	2
3	1	3	3	1	185	182.31	219.6	182.31	219.6	-176.94	-223.1	2
3	1	3	3	1	186	184.79	221.97	184.79	221.97	-179.42	-225.47	2
3	1	3	3	1	187	187.23	224.19	187.23	224.19	-181.86	-227.69	2
3	1	4	4	3	1	0.3	1.08	-0.3	-1.08	0	0	0
3	1	4	4	3	2	0.3	1.08	-0.3	-1.08	0	0	0
3	1	4	4	3	3	0.3	1.08	-0.3	-1.08	0	0	0
3	1	4	4	3	4	0.3	1.08	-0.3	-1.08	0	0	0
3	1	4	4	3	5	0.3	1.08	-0.3	-1.08	0	0	0
3	1	4	4	3	6	0.3	1.08	-0.3	-1.08	0	0	0
3	1	4	4	3	7	0.3	1.08	-0.3	-1.08	0	0	0
3	1	4	4	3	8	0.3	1.08	-0.3	-1.08	0	0	0
3	1	4	4	3	9	0.3	1.08	-0.3	-1.08	0	0	0
3	1	4	4	3	10	0.3	1.08	-0.3	-1.08	0	0	0
3	1	4	4	3	11	0.3	1.08	-0.3	-1.08	0	0	0
3	1	4	4	3	12	0.3	1.08	-0.3	-1.08	0	0	0
3	1	4	4	3	13	0.3	1.08	-0.3	-1.08	0	0	0
3	1	4	4	3	14	0.3	1.08	-0.3	-1.08	0	0	0
3	1	4	4	3	15	0.3	1.08	-0.3	-1.08	0	0	0
3	1	4	4	3	16	0.3	1.08	-0.3	-1.08	0	0	0
3	1	4	4	3	17	0.3	1.08	-0.3	-1.08	0	0	0
3	1	4	4	3	18	0.3	1.08	-0.3	-1.08	0	0	0
3	1	4	4	3	19	0.3	1.08	-0.3	-1.08	0	0	0
3	1	4	4	3	20	0.3	1.08	-0.3	-1.08	0	0	0
3	1	4	4	3	21	0.3	1.08	-0.3	-1.08	0	0	0
3	1	4	4	3	22	0.3	1.08	-0.3	-1.08	0	0	0
3	1	4	4	3	23	0.3	1.08	-0.3	-1.08	0	0	0
3	1	4	4	3	24	0.3	1.08	-0.3	-1.08	0	0	0
3	1	4	4	3	25	0.3	1.08	-0.3	-1.08	0	0	0
3	1	4	4	3	26	0.3	1.08	-0.3	-1.08	0	0	0
3	1	4	4	3	27	0.3	1.08	-0.3	-1.08	0	0	0
3	1	4	4	3	28	0.3	1.08	-0.3	-1.08	0	0	0
3	1	4	4	3	29	0.3	1.08	-0.3	-1.08	0	0	0
3	1	4	4	3	30	0.3	1.08	-0.3	-1.08	0	0	0
3	1	4	4	3	31	0.3	1.08	-0.3	-1.08	0	0	0
3	1	4	4	3	32	0.3	1.08	-0.3	-1.08	0	0	0
3	1	4	4	3	33	0.26	1.08	-0.26	-1.08	0.04	0	0
3	1	4	4	3	34	0.18	1.03	-0.18	-1.03	0.12	0.05	0
3	1	4	4	3	35	0.06	1.03	-0.06	-1.03	0.24	0.05	0
3	1	4	4	3	36	-0.02	0.98	0.02	-0.98	0.32	0.1	0
3	1	4	4	3	37	-0.1	0.98	0.1	-0.98	0.4	0.1	0
3	1	4	4	3	38	-0.33	0.98	0.33	-0.98	0.63	0.1	0
3	1	4	4	3	39	-0.53	0.98	0.53	-0.98	0.83	0.1	0
3	1	4	4	3	40	-0.85	0.98	0.85	-0.98	1.15	0.1	0
3	1	4	4	3	41	-1.2	0.98	1.2	-0.98	1.5	0.1	0
3	1	4	4	3	42	-1.59	0.93	1.59	-0.93	1.89	0.15	0
3	1	4	4	3	43	-2.22	0.63	2.22	-0.63	2.52	0.45	0
3	1	4	4	3	44	-2.62	0.23	2.62	-0.23	2.92	0.85	0
3	1	4	4	3	45	-2.97	-0.43	2.97	0.43	3.27	1.51	0
3	1	4	4	3	46	-3.33	-1.23	3.33	1.23	3.63	2.31	0
3	1	4	4	3	47	-3.72	-2.19	3.72	2.19	4.02	3.27	0
3	1	4	4	3	48	-4.15	-3.3	4.15	3.3	4.45	4.38	0
3	1	4	4	3	49	-4.86	-4.86	4.86	4.86	5.16	5.94	0
3	1	4	4	3	50	-6.63	-8.69	6.63	8.69	6.93	9.77	0
3	1	4	4	3	51	-8.17	-12.27	8.17	12.27	8.47	13.35	0
3	1	4	4	3	52	-10.26	-16.76	10.26	16.76	10.56	17.84	0
3	1	4	4	3	53	-13.29	-22.55	13.29	22.55	13.59	23.63	0
3	1	4	4	3	54	-17.3	-29.46	17.3	29.46	17.6	30.54	0
3	1	4	4	3	55	-24.71	-41.1	24.71	41.1	25.01	42.18	0
3	1	4	4	3	56	-27.5	-45.23	27.5	45.23	27.8	46.31	0
3	1	4	4	3	57	-30.41	-49.56	30.41	49.56	30.71	50.64	0
3	1	4	4	3	58	-33.41	-54	33.41	54	33.71	55.08	0
3	1	4	4	3	59	-36.52	-58.59	36.52	58.59	36.82	59.67	0
3	1	4	4	3	60	-39.71	-63.27	39.71	63.27	40.01	64.35	0
3	1	4	4	3	61	-42.97	-68.01	42.97	68.01	43.27	69.09	0
3	1	4	4	3	62	-46.4	-72.9	46.4	72.9	46.7	73.98	0
3	1	4	4	3	63	-49.9	-77.89	49.9	77.89	50.2	78.97	0
3	1	4	4	3	64	-53.6	-82.98	53.6	82.98	53.9	84.06	0
3	1	4	4	3	65	-57.46	-88.17	57.46	88.17	57.76	89.25	0
3	1	4	4	3	66	-61.44	-93.46	61.44	93.46	61.74	94.54	0
3	1	4	4	3	67	-65.49	-98.7	65.49	98.7	65.79	99.78	0
3	1	4	4	3	68	-69.59	-103.99	69.59	103.99	69.89	105.07	0
3	1	4	4	3	69	-73.76	-109.28	73.76	109.28	74.06	110.36	0
3	1	4	4	3	70	-77.9	-114.53	77.9	114.53	78.2	115.61	0
3	1	4	4	3	71	-81.99	-119.72	81.99	119.72	82.29	120.8	0
3	1	4	4	3	72	-86.01	-124.91	86.01	124.91	86.31	125.99	0
3	1	4	4	3	73	-90.06	-130.1	90.06	130.1	90.36	131.18	0
3	1	4	4	3	74	-94.24	-135.29	94.24	135.29	94.54	136.37	0
3	1	4	4	3	75	-98.57	-140.53	98.57	140.53	98.87	141.61	0
3	1	4	4	3	76	-102.94	-145.72	102.94	145.72	103.24	146.8	0
3	1	4	4	3	77	-107.39	-151.06	107.39	151.06	107.69	152.14	0
3	1	4	4	3	78	-111.87	-156.4	111.87	156.4	112.17	157.48	0
3	1	4	4	3	79	-116.4	-161.8	116.4	161.8	116.7	162.88	0
3	1	4	4	3	80	-120.93	-167.24	120.93	167.24	121.23	168.32	0
3	1	4	4	3	81	-125.38	-172.63	125.38	172.63	125.68	173.71	0
3	1	4	4	3	82	-129.79	-178.07	129.79	178.07	130.09	179.15	0
3	1	4	4	3	83	-134.2	-183.47	134.2	183.47	134.5	184.55	0
3	1	4	4	3	84	-138.76	-188.86	138.76	188.86	139.06	189.94	0
3	1	4	4	3	85	-143.33	-194.2	143.33	194.2	143.63	195.28	0
3	1	4	4	3	86	-147.9	-199.39	147.9	199.39	148.2	200.47	0
3	1	4	4	3	87	-152.39	-204.58	152.39	204.58	152.69	205.66	0
3	1	4	4	3	88	-156.87	-209.67	156.87	209.67	157.17	210.75	0
3	1	4	4	3	89	-161.32	-214.76	161.32	214.76	161.62	215.84	0
3	1	4	4	3	90	-165.62	-219.8	165.62	219.8	165.92	220.88	0
3	1	4	4	3	91	-169.83	-224.84	169.83	224.84	170.13	225.92	0
3	1	4	4	3	92	-173.96	-229.73	173.96	229.73	174.26	230.81	0
3	1	4	4	3	93	-178.14	-234.62	178.14	234.62	178.44	235.7	0
3	1	5	5	2	1	-0.53	-1.29	0.53	-1.29	0	0	0
3	1	5	5	2	2	-0.53	-1.29	0.53	-1.29	0	0	0
3	1	5	5	2	3	-0.53	-1.29	0.53	-1.29	0	0	0
3	1	5	5	2	4	-0.53	-1.29	0.53	-1.29	0	0	0
3	1	5	5	2	5	-0.53	-1.29	0.53	-1.29	0	0	0
3	1	5	5	2	6	-0.53	-1.29	0.53	-1.29	0	0	0
3	1	5	5	2	7	-0.53	-1.29	0.53	-1.29	0	0	0
3	1	5	5	2	8	-0.53	-1.29	0.53	-1.29	0	0	0
3	1	5	5	2	9	-0.53	-1.29	0.53	-1.29	0	0	0
3	1	5	5	2	10	-0.53	-1.29	0.53	-1.29	0	0	0
3	1	5	5	2	11	-0.53	-1.29	0.53	-1.29	0	0	0
3	1	5	5	2	12	-0.53	-1.29	0.53	-1.29	0	0	0
3	1	5	5	2	13	-0.53	-1.29	0.53	-1.29	0	0	0
3	1	5	5	2	14	-0.53	-1.29	0.53	-1.29	0	0	0
3	1	5	5	2	15	-0.53	-1.29	0.53	-1.29	0	0	0
3	1	5	5	2	16	-0.53	-1.29	0.53	-1.29	0	0	0
3	1	5	5	2	17	-0.53	-1.29	0.53	-1.29	0	0	0
3	1	5	5	2	18	-0.53	-1.29	0.53	-1.29	0	0	0
3	1	5	5	2	19	-0.53	-1.29	0.53	-1.29	0	0	0
3	1	5	5	2	20	-0.53	-1.29	0.53	-1.29	0	0	0
3	1	5	5	2	21	-0.53	-1.29	0.53	-1.29	0	0	0
3	1	5	5	2	22	-0.53	-1.29	0.53	-1.29	0	0	0
3	1	5	5	2	23	-0.53	-1.29	0.53	-1.29	0	0	0
3	1	5	5	2	24	-0.53	-1.29	0.53	-1.29	0	0	0
3	1	5	5	2	25	-0.53	-1.29	0.53	-1.29	0	0	0
3	1	5	5	2	26	-0.53	-1.29	0.53	-1.29	0	0	0
3	1	5	5	2	27	-0.53	-1.29	0.53	-1.29	0	0	0
3	1	5	5	2	28	-0.65	-1.29	0.65	-1.29	0.12	0	0
3	1	5	5	2	29	-0.96	-1.08	0.96	-1.08	0.43	0.21	0
3	1	5	5	2	30	-1.36	-0.68	1.36	-0.68	0.83	0.61	0
3	1	5	5	2	31	-1.83	-0.08	1.83	-0.08	1.3	1.21	0
3	1	5	5	2	32	-2.38	0.98	2.38	0.98	1.85	2.27	0
3	1	5	5	2	33	-3.17	2.34	3.17	2.34	2.64	3.63	0
3	1	5	5	2	34	-5.02	5.17	5.02	5.17	4.49	6.46	0
3	1	5	5	2	35	-6.79	7.69	6.79	7.69	6.26	8.98	0
3	1	5	5	2	36	-8.92	11.01	8.92	11.01	8.39	12.3	0
3	1	5	5	2	37	-11.63	15.4	11.63	15.4	11.1	16.69	0
3	1	5	5	2	38	-15.3	20.69	15.3	20.69	14.77	21.98	0
3	1	5	5	2	39	-20.22	26.79	20.22	26.79	19.69	28.08	0
3	1	5	5	2	40	-29.15	37.17	29.15	37.17	28.62	38.46	0
3	1	5	5	2	41	-32.42	41.05	32.42	41.05	31.89	42.34	0
3	1	5	5	2	42	-35.81	45.18	35.81	45.18	35.28	46.47	0
3	1	5	5	2	43	-39.35	49.62	39.35	49.62	38.82	50.91	0
3	1	5	5	2	44	-43.09	54.3	43.09	54.3	42.56	55.59	0
3	1	5	5	2	45	-47.03	59.14	47.03	59.14	46.5	60.43	0
3	1	5	5	2	46	-51.16	64.08	51.16	64.08	50.63	65.37	0
3	1	5	5	2	47	-55.69	69.17	55.69	69.17	55.16	70.46	0
3	1	5	5	2	48	-60.38	74.31	60.38	74.31	59.85	75.6	0
3	1	5	5	2	49	-65.26	79.45	65.26	79.45	64.73	80.74	0
3	1	5	5	2	50	-70.26	84.69	70.26	84.69	69.73	85.98	0
3	1	5	5	2	51	-75.38	89.93	75.38	89.93	74.85	91.22	0
3	1	5	5	2	52	-80.53	95.37	80.53	95.37	80	96.66	0
3	1	5	5	2	53	-85.69	100.82	85.69	100.82	85.16	102.11	0
3	1	5	5	2	54	-90.73	106.36	90.73	106.36	90.2	107.65	0
3	1	5	5	2	55	-95.85	111.9	95.85	111.9	95.32	113.19	0
3	1	5	5	2	56	-101.05	117.4	101.05	117.4	100.52	118.69	0
3	1	5	5	2	57	-106.16	122.99	106.16	122.99	105.63	124.28	0
3	1	5	5	2	58	-111.13	128.49	111.13	128.49	110.6	129.78	0
3	1	5	5	2	59	-116.05	133.93	116.05	133.93	115.52	135.22	0
3	1	5	5	2	60	-120.81	139.32	120.81	139.32	120.28	140.61	0
3	1	5	5	2	61	-125.3	144.81	125.3	144.81	124.77	146.1	0
3	1	5	5	2	62	-129.59	150.41	129.59	150.41	129.06	151.7	0
3	1	5	5	2	63	-133.69	156	133.69	156	133.16	157.29	0
3	1	5	5	2	64	-137.78	161.65	137.78	161.65	137.25	162.94	0
3	1	5	5	2	65	-141.68	167.24	141.68	167.24	141.15	168.53	0
3	1	5	5	2	66	-145.46	172.88	145.46	172.88	144.93	174.17	0
3	1	5	5	2	67	-149.08	178.38	149.08	178.38	148.55	179.67	0
3	1	5	5	2	68	-152.62	183.77	152.62	183.77	152.09	185.06	0
3	1	5	5	2	69	-156.05	189.06	156.05	189.06	155.52	190.35	0
3	1	5	5	2	70	-159.32	194.15	159.32	194.15	158.79	195.44	0
3	1	5	5	2	71	-162.5	199.19	162.5	199.19	161.97	200.48	0
3	1	5	5	2	72	-165.65	204.03	165.65	204.03	165.12	205.32	0
3	1	5	5	2	73	-168.73	208.67	168.73	208.67	168.2	209.96	0
3	1	5	5	2	74	-171.72	213.15	171.72	213.15	171.19	214.44	0
3	1	5	5	2	75	-174.67	217.23	174.67	217.23	174.14	218.52	0
3	1	5	5	2	76	-177.43	221.11	177.43	221.11	176.9	222.4	0
3	1	5	5	2	77	-180.14	224.64	180.14	224.64	179.61	225.93	0
3	1	5	5	2	78	-182.74	227.82	182.74	227.82	182.21	229.11	0
3	1	6	6	1	1	1.63	-3.15	1.63	-3.15	0	0	0
3	1	6	6	1	2	1.63	-3.15	1.63	-3.15	0	0	0
3	1	6	6	1	3	1.63	-3.15	1.63	-3.15	0	0	0
3	1	6	6	1	4	1.63	-3.15	1.63	-3.15	0	0	0
3	1	6	6	1	5	1.63	-3.15	1.63	-3.15	0	0	0
3	1	6	6	1	6	1.63	-3.15	1.63	-3.15	0	0	0
3	1	6	6	1	7	1.63	-3.15	1.63	-3.15	0	0	0
3	1	6	6	1	8	1.63	-3.15	1.63	-3.15	0	0	0
3	1	6	6	1	9	1.63	-3.15	1.63	-3.15	0	0	0
3	1	6	6	1	10	1.63	-3.15	1.63	-3.15	0	0	0
3	1	6	6	1	11	1.63	-3.15	1.63	-3.15	0	0	0
3	1	6	6	1	12	1.63	-3.15	1.63	-3.15	0	0	0
3	1	6	6	1	13	1.63	-3.15	1.63	-3.15	0	0	0
3	1	6	6	1	14	1.63	-3.15	1.63	-3.15	0	0	0
3	1	6	6	1	15	1.63	-3.15	1.63	-3.15	0	0	0
3	1	6	6	1	16	1.63	-3.15	1.63	-3.15	0	0	0
3	1	6	6	1	17	1.63	-3.15	1.63	-3.15	0	0	0
3	1	6	6	1	18	1.63	-3.15	1.63	-3.15	0	0	0
3	1	6	6	1	19	1.63	-3.15	1.63	-3.15	0	0	0
3	1	6	6	1	20	1.63	-3.15	1.63	-3.15	0	0	0
3	1	6	6	1	21	1.63	-3.15	1.63	-3.15	0	0	0
3	1	6	6	1	22	1.63	-3.15	1.63	-3.15	0	0	0
3	1	6	6	1	23	1.63	-3.15	1.63	-3.15	0	0	0
3	1	6	6	1	24	1.63	-3.15	1.63	-3.15	0	0	0
3	1	6	6	1	25	1.63	-3.15	1.63	-3.15	0	0	0
3	1	6	6	1	26	1.63	-3.15	1.63	-3.15	0	0	0
3	1	6	6	1	27	1.63	-3.15	1.63	-3.15	0	0	0
3	1	6	6	1	28	1.63	-3.15	1.63	-3.15	0	0	0
3	1	6	6	1	29	1.63	-3.15	1.63	-3.15	0	0	0
3	1	6	6	1	30	1.63	-3.15	1.63	-3.15	0	0	0
3	1	6	6	1	31	1.63	-3.15	1.63	-3.15	0	0	0
3	1	6	6	1	32	1.63	-3.15	1.63	-3.15	0	0	0
3	1	6	6	1	33	1.63	-3.15	1.63	-3.15	0	0	0
3	1	6	6	1	34	1.63	-3.15	1.63	-3.15	0	0	0
3	1	6	6	1	35	1.63	-3.15	1.63	-3.15	0	0	0
3	1	6	6	1	36	1.63	-3.15	1.63	-3.15	0	0	0
3	1	6	6	1	37	1.63	-3.15	1.63	-3.15	0	0	0
3	1	6	6	1	38	1.63	-3.15	1.63	-3.15	0	0	0
3	1	6	6	1	39	1.63	-3.15	1.63	-3.15	0	0	0
3	1	6	6	1	40	1.63	-3.15	1.63	-3.15	0	0	0
3	1	6	6	1	41	1.63	-3.15	1.63	-3.15	0	0	0
3	1	6	6	1	42	1.63	-3.15	1.63	-3.15	0	0	0
3	1	6	6	1	43	1.63	-3.15	1.63	-3.15	0	0	0
3	1	6	6	1	44	1.56	-3.15	1.56	-3.15	-0.07	0	0
3	1	6	6	1	45	1.52	-3.15	1.52	-3.15	-0.11	0	0
3	1	6	6	1	46	1.48	-3.15	1.48	-3.15	-0.15	0	0
3	1	6	6	1	47	1.48	-3.15	1.48	-3.15	-0.15	0	0
3	1	6	6	1	48	1.52	-1.39	1.52	-1.39	-0.11	1.76	0
3	1	6	6	1	49	2.3	1.39	2.3	1.39	0.67	4.54	0
3	1	6	6	1	50	3.8	5.52	3.8	5.52	2.17	8.67	0
3	1	6	6	1	51	6.75	11.82	6.75	11.82	5.12	14.97	0
3	1	6	6	1	52	11.63	20.64	11.63	20.64	10	23.79	0
3	1	6	6	1	53	14.98	26.18	14.98	26.18	13.35	29.33	0
3	1	6	6	1	54	29.19	48	29.19	48	27.56	51.15	0
3	1	6	6	1	55	35.18	56.42	35.18	56.42	33.55	59.57	0
3	1	6	6	1	56	48.64	74.36	48.64	74.36	47.01	77.51	0
3	1	6	6	1	57	55.81	83.38	55.81	83.38	54.18	86.53	0
3	1	6	6	1	58	63.09	92.4	63.09	92.4	61.46	95.55	0
3	1	6	6	1	59	70.57	101.32	70.57	101.32	68.94	104.47	0
3	1	6	6	1	60	78.17	110.19	78.17	110.19	76.54	113.34	0
3	1	6	6	1	61	85.81	119.06	85.81	119.06	84.18	122.21	0
3	1	6	6	1	62	85.81	119.06	85.81	119.06	84.18	122.21	0
3	1	6	6	1	63	101.36	136.25	101.36	136.25	99.73	139.4	0
3	1	6	6	1	64	109.04	144.36	109.04	144.36	107.41	147.51	0
3	1	6	6	1	65	116.64	152.27	116.64	152.27	115.01	155.42	0
3	1	6	6	1	66	124.04	159.78	124.04	159.78	122.41	162.93	0
3	1	6	6	1	67	131.05	166.69	131.05	166.69	129.42	169.84	0
3	1	6	6	1	68	137.74	173.24	137.74	173.24	136.11	176.39	0
3	1	6	6	1	69	144	179.39	144	179.39	142.37	182.54	0
3	1	6	6	1	70	149.95	184.98	149.95	184.98	148.32	188.13	0
3	1	6	6	1	71	155.46	189.97	155.46	189.97	153.83	193.12	0
3	1	6	6	1	72	160.46	194.5	160.46	194.5	158.83	197.65	0
3	1	6	6	1	73	165.18	198.69	165.18	198.69	163.55	201.84	0
3	1	6	6	1	74	169.51	202.42	169.51	202.42	167.88	205.57	0
3	1	6	6	1	75	173.53	205.79	173.53	205.79	171.9	208.94	0
3	1	6	6	1	76	177.11	208.87	177.11	208.87	175.48	212.02	0
3	1	6	6	1	77	180.3	211.59	180.3	211.59	178.67	214.74	0
3	1	6	6	1	78	183.1	214.06	183.1	214.06	181.47	217.21	0
3	1	6	6	1	79	185.46	216.17	185.46	216.17	183.83	219.32	0
3	1	6	6	1	80	187.39	218.04	187.39	218.04	185.76	221.19	0
3	1	6	6	1	81	188.88	219.5	188.88	219.5	187.25	222.65	0
3	1	6	6	1	82	189.99	220.61	189.99	220.61	188.36	223.76	0
3	1	6	6	1	83	190.73	221.31	190.73	221.31	189.1	224.46	0
3	1	6	6	1	84	191.21	221.77	191.21	221.77	189.58	224.92	0
3	1	7	7	1	1	3.56	1.79	3.56	1.79	0	0	0
3	1	7	7	1	2	3.56	1.79	3.56	1.79	0	0	0
3	1	7	7	1	3	3.56	1.79	3.56	1.79	0	0	0
3	1	7	7	1	4	3.56	1.79	3.56	1.79	0	0	0
3	1	7	7	1	5	3.56	1.79	3.56	1.79	0	0	0
3	1	7	7	1	6	3.56	1.79	3.56	1.79	0	0	0
3	1	7	7	1	7	3.56	1.79	3.56	1.79	0	0	0
3	1	7	7	1	8	3.56	1.79	3.56	1.79	0	0	0
3	1	7	7	1	9	3.56	1.79	3.56	1.79	0	0	0
3	1	7	7	1	10	3.56	1.79	3.56	1.79	0	0	0
3	1	7	7	1	11	3.56	1.79	3.56	1.79	0	0	0
3	1	7	7	1	12	3.56	1.79	3.56	1.79	0	0	0
3	1	7	7	1	13	3.56	1.79	3.56	1.79	0	0	0
3	1	7	7	1	14	3.56	1.79	3.56	1.79	0	0	0
3	1	7	7	1	15	3.56	1.79	3.56	1.79	0	0	0
3	1	7	7	1	16	3.56	1.79	3.56	1.79	0	0	0
3	1	7	7	1	17	3.56	1.79	3.56	1.79	0	0	0
3	1	7	7	1	18	3.56	1.79	3.56	1.79	0	0	0
3	1	7	7	1	19	3.56	1.79	3.56	1.79	0	0	0
3	1	7	7	1	20	3.56	1.79	3.56	1.79	0	0	0
3	1	7	7	1	21	3.56	1.79	3.56	1.79	0	0	0
3	1	7	7	1	22	3.56	1.79	3.56	1.79	0	0	0
3	1	7	7	1	23	3.56	1.79	3.56	1.79	0	0	0
3	1	7	7	1	24	3.56	1.79	3.56	1.79	0	0	0
3	1	7	7	1	25	3.56	1.79	3.56	1.79	0	0	0
3	1	7	7	1	26	3.56	1.79	3.56	1.79	0	0	0
3	1	7	7	1	27	3.56	1.79	3.56	1.79	0	0	0
3	1	7	7	1	28	3.56	1.79	3.56	1.79	0	0	0
3	1	7	7	1	29	3.56	1.79	3.56	1.79	0	0	0
3	1	7	7	1	30	3.56	1.79	3.56	1.79	0	0	0
3	1	7	7	1	31	3.56	1.79	3.56	1.79	0	0	0
3	1	7	7	1	32	3.56	1.79	3.56	1.79	0	0	0
3	1	7	7	1	33	3.56	1.79	3.56	1.79	0	0	0
3	1	7	7	1	34	3.56	1.79	3.56	1.79	0	0	0
3	1	7	7	1	35	3.56	1.79	3.56	1.79	0	0	0
3	1	7	7	1	36	3.56	1.79	3.56	1.79	0	0	0
3	1	7	7	1	37	3.56	1.79	3.56	1.79	0	0	0
3	1	7	7	1	38	3.56	1.79	3.56	1.79	0	0	0
3	1	7	7	1	39	3.56	2.19	3.56	2.19	0	0.4	0
3	1	7	7	1	40	3.72	2.9	3.72	2.9	0.16	1.11	0
3	1	7	7	1	41	4.23	4.06	4.23	4.06	0.67	2.27	0
3	1	7	7	1	42	4.9	5.62	4.9	5.62	1.34	3.83	0
3	1	7	7	1	43	5.85	7.94	5.85	7.94	2.29	6.15	0
3	1	7	7	1	44	7.38	11.36	7.38	11.36	3.82	9.57	0
3	1	7	7	1	45	11.56	19.28	11.56	19.28	8	17.49	0
3	1	7	7	1	46	15.73	26.48	15.73	26.48	12.17	24.69	0
3	1	7	7	1	47	18.09	30.67	18.09	30.67	14.53	28.88	0
3	1	7	7	1	48	20.69	35.2	20.69	35.2	17.13	33.41	0
3	1	7	7	1	49	26.79	45.84	26.79	45.84	23.23	44.05	0
3	1	7	7	1	50	30.37	51.93	30.37	51.93	26.81	50.14	0
3	1	7	7	1	51	34.35	58.48	34.35	58.48	30.79	56.69	0
3	1	7	7	1	52	38.76	65.49	38.76	65.49	35.2	63.7	0
3	1	7	7	1	53	43.64	72.9	43.64	72.9	40.08	71.11	0
3	1	7	7	1	54	48.92	80.61	48.92	80.61	45.36	78.82	0
3	1	7	7	1	55	54.43	88.47	54.43	88.47	50.87	86.68	0
3	1	7	7	1	56	60.22	96.69	60.22	96.69	56.66	94.9	0
3	1	7	7	1	57	66.32	105	66.32	105	62.76	103.21	0
3	1	7	7	1	58	72.62	113.32	72.62	113.32	69.06	111.53	0
3	1	7	7	1	59	79.08	121.53	79.08	121.53	75.52	119.74	0
3	1	7	7	1	60	85.69	129.64	85.69	129.64	82.13	127.85	0
3	1	7	7	1	61	92.38	137.51	92.38	137.51	88.82	135.72	0
3	1	7	7	1	62	99.2	145.37	99.2	145.37	95.64	143.58	0
3	1	7	7	1	63	106.05	153.18	106.05	153.18	102.49	151.39	0
3	1	7	7	1	64	112.94	160.79	112.94	160.79	109.38	159	0
3	1	7	7	1	65	119.79	168.45	119.79	168.45	116.23	166.66	0
3	1	7	7	1	66	126.64	175.96	126.64	175.96	123.08	174.17	0
3	1	7	7	1	67	126.64	175.96	126.64	175.96	123.08	174.17	0
3	1	7	7	1	68	139.98	190.17	139.98	190.17	136.42	188.38	0
3	1	7	7	1	69	146.4	196.82	146.4	196.82	142.84	195.03	0
3	1	7	7	1	70	152.54	203.37	152.54	203.37	148.98	201.58	0
3	1	7	7	1	71	158.41	209.72	158.41	209.72	154.85	207.93	0
3	1	7	7	1	72	164	215.72	164	215.72	160.44	213.93	0
3	1	7	7	1	73	169.36	221.37	169.36	221.37	165.8	219.58	0
3	1	7	7	1	74	174.4	226.66	174.4	226.66	170.84	224.87	0
3	1	7	7	1	75	178.96	231.44	178.96	231.44	175.4	229.65	0
3	1	8	8	1	1	2.03	1.99	2.03	1.99	0	0	0
3	1	8	8	1	2	2.03	1.99	2.03	1.99	0	0	0
3	1	8	8	1	3	2.03	1.99	2.03	1.99	0	0	0
3	1	8	8	1	4	2.03	1.99	2.03	1.99	0	0	0
3	1	8	8	1	5	2.03	1.99	2.03	1.99	0	0	0
3	1	8	8	1	6	2.03	1.99	2.03	1.99	0	0	0
3	1	8	8	1	7	2.03	1.99	2.03	1.99	0	0	0
3	1	8	8	1	8	2.03	1.99	2.03	1.99	0	0	0
3	1	8	8	1	9	2.03	1.99	2.03	1.99	0	0	0
3	1	8	8	1	10	2.03	1.99	2.03	1.99	0	0	0
3	1	8	8	1	11	2.03	1.99	2.03	1.99	0	0	0
3	1	8	8	1	12	2.03	1.99	2.03	1.99	0	0	0
3	1	8	8	1	13	2.03	1.99	2.03	1.99	0	0	0
3	1	8	8	1	14	2.03	1.99	2.03	1.99	0	0	0
3	1	8	8	1	15	2.03	1.99	2.03	1.99	0	0	0
3	1	8	8	1	16	2.03	1.99	2.03	1.99	0	0	0
3	1	8	8	1	17	2.03	1.99	2.03	1.99	0	0	0
3	1	8	8	1	18	2.03	1.99	2.03	1.99	0	0	0
3	1	8	8	1	19	2.03	1.99	2.03	1.99	0	0	0
3	1	8	8	1	20	2.03	1.99	2.03	1.99	0	0	0
3	1	8	8	1	21	2.03	1.99	2.03	1.99	0	0	0
3	1	8	8	1	22	2.03	1.99	2.03	1.99	0	0	0
3	1	8	8	1	23	2.03	1.99	2.03	1.99	0	0	0
3	1	8	8	1	24	2.03	1.99	2.03	1.99	0	0	0
3	1	8	8	1	25	2.03	1.99	2.03	1.99	0	0	0
3	1	8	8	1	26	2.03	1.99	2.03	1.99	0	0	0
3	1	8	8	1	27	2.03	1.99	2.03	1.99	0	0	0
3	1	8	8	1	28	2.03	1.99	2.03	1.99	0	0	0
3	1	8	8	1	29	2.03	1.99	2.03	1.99	0	0	0
3	1	8	8	1	30	2.03	1.99	2.03	1.99	0	0	0
3	1	8	8	1	31	2.03	1.99	2.03	1.99	0	0	0
3	1	8	8	1	32	2.03	1.99	2.03	1.99	0	0	0
3	1	8	8	1	33	2.03	1.99	2.03	1.99	0	0	0
3	1	8	8	1	34	2.03	2.14	2.03	2.14	0	0.15	0
3	1	8	8	1	35	2.03	2.49	2.03	2.49	0	0.5	0
3	1	8	8	1	36	2.26	3.05	2.26	3.05	0.23	1.06	0
3	1	8	8	1	37	2.62	3.96	2.62	3.96	0.59	1.97	0
3	1	8	8	1	38	3.05	5.22	3.05	5.22	1.02	3.23	0
3	1	8	8	1	39	3.68	6.88	3.68	6.88	1.65	4.89	0
3	1	8	8	1	40	5.3	10.46	5.3	10.46	3.27	8.47	0
3	1	8	8	1	41	7.58	14.74	7.58	14.74	5.55	12.75	0
3	1	8	8	1	42	11.48	21.34	11.48	21.34	9.45	19.35	0
3	1	8	8	1	43	14.08	25.68	14.08	25.68	12.05	23.69	0
3	1	8	8	1	44	17.07	30.62	17.07	30.62	15.04	28.63	0
3	1	8	8	1	45	24.15	42.16	24.15	42.16	22.12	40.17	0
3	1	8	8	1	46	28.25	48.81	28.25	48.81	26.22	46.82	0
3	1	8	8	1	47	32.62	55.61	32.62	55.61	30.59	53.62	0
3	1	8	8	1	48	37.3	62.77	37.3	62.77	35.27	60.78	0
3	1	8	8	1	49	42.3	70.13	42.3	70.13	40.27	68.14	0
3	1	8	8	1	50	47.62	77.69	47.62	77.69	45.59	75.7	0
3	1	8	8	1	51	53.13	85.3	53.13	85.3	51.1	83.31	0
3	1	8	8	1	52	58.76	93.36	58.76	93.36	56.73	91.37	0
3	1	8	8	1	53	64.75	101.88	64.75	101.88	62.72	99.89	0
3	1	8	8	1	54	70.89	110.64	70.89	110.64	68.86	108.65	0
3	1	8	8	1	55	77.15	119.62	77.15	119.62	75.12	117.63	0
3	1	8	8	1	56	83.53	128.79	83.53	128.79	81.5	126.8	0
3	1	8	8	1	57	90.02	138.06	90.02	138.06	87.99	136.07	0
3	1	8	8	1	58	96.4	147.08	96.4	147.08	94.37	145.09	0
3	1	8	8	1	59	102.58	155.8	102.58	155.8	100.55	153.81	0
3	1	8	8	1	60	108.61	163.91	108.61	163.91	106.58	161.92	0
3	1	8	8	1	61	114.28	171.67	114.28	171.67	112.25	169.68	0
3	1	8	8	1	62	119.55	178.88	119.55	178.88	117.52	176.89	0
3	1	8	8	1	63	124.51	185.43	124.51	185.43	122.48	183.44	0
3	1	8	8	1	64	129.04	191.13	129.04	191.13	127.01	189.14	0
3	1	8	8	1	65	133.13	196.22	133.13	196.22	131.1	194.23	0
3	1	8	8	1	66	133.13	196.22	133.13	196.22	131.1	194.23	0
3	1	8	8	1	67	139.87	204.89	139.87	204.89	137.84	202.9	0
3	1	8	8	1	68	142.58	208.51	142.58	208.51	140.55	206.52	0
3	1	8	8	1	69	144.87	211.69	144.87	211.69	142.84	209.7	0
3	1	8	8	1	70	146.8	214.46	146.8	214.46	144.77	212.47	0
3	1	8	8	1	71	148.45	216.83	148.45	216.83	146.42	214.84	0
3	1	8	8	1	72	149.91	218.85	149.91	218.85	147.88	216.86	0
3	1	8	8	1	73	151.24	220.56	151.24	220.56	149.21	218.57	0
3	1	8	8	1	74	152.47	221.97	152.47	221.97	150.44	219.98	0
3	1	8	8	1	75	153.61	223.13	153.61	223.13	151.58	221.14	0
3	1	8	8	1	76	154.71	224.19	154.71	224.19	152.68	222.2	0
3	1	8	8	1	77	155.77	225.14	155.77	225.14	153.74	223.15	0
3	1	8	8	1	78	156.84	225.95	156.84	225.95	154.81	223.96	0
3	1	8	8	1	79	157.9	226.76	157.9	226.76	155.87	224.77	0
3	1	8	8	1	80	158.92	227.41	158.92	227.41	156.89	225.42	0
3	1	8	8	1	81	159.95	228.02	159.95	228.02	157.92	226.03	0
3	1	8	8	1	82	160.97	228.52	160.97	228.52	158.94	226.53	0
3	1	8	8	1	83	161.95	228.98	161.95	228.98	159.92	226.99	0
3	1	8	8	1	84	162.94	229.13	162.94	229.13	160.91	227.14	0
3	1	8	8	1	85	163.88	229.68	163.88	229.68	161.85	227.69	0
3	1	8	8	1	86	164.83	230.03	164.83	230.03	162.8	228.04	0
3	1	8	8	1	87	165.73	230.34	165.73	230.34	163.7	228.35	0
3	1	8	8	1	88	166.72	230.74	166.72	230.74	164.69	228.75	0
3	1	8	8	1	89	167.74	231.14	167.74	231.14	165.71	229.15	0
3	1	8	8	1	90	168.88	231.65	168.88	231.65	166.85	229.66	0
3	1	8	8	1	91	170.06	232.2	170.06	232.2	168.03	230.21	0
3	1	8	8	1	92	171.36	232.7	171.36	232.7	169.33	230.71	0
3	1	8	8	1	93	172.7	233.21	172.7	233.21	170.67	231.22	0
3	1	8	8	1	94	174.08	233.71	174.08	233.71	172.05	231.72	0
3	1	8	8	1	95	175.42	234.22	175.42	234.22	173.39	232.23	0
3	1	9	9	1	1	0.89	2.44	-0.89	2.44	0	0	0
3	1	9	9	1	2	0.85	2.29	-0.85	2.29	0.04	-0.15	0
3	1	9	9	1	3	0.85	2.24	-0.85	2.24	0.04	-0.2	0
3	1	9	9	1	4	0.81	2.19	-0.81	2.19	0.08	-0.25	0
3	1	9	9	1	5	0.81	2.19	-0.81	2.19	0.08	-0.25	0
3	1	9	9	1	6	0.81	2.19	-0.81	2.19	0.08	-0.25	0
3	1	9	9	1	7	0.81	2.19	-0.81	2.19	0.08	-0.25	0
3	1	9	9	1	8	0.81	2.19	-0.81	2.19	0.08	-0.25	0
3	1	9	9	1	9	0.81	2.19	-0.81	2.19	0.08	-0.25	0
3	1	9	9	1	10	0.81	2.19	-0.81	2.19	0.08	-0.25	0
3	1	9	9	1	11	0.81	2.14	-0.81	2.14	0.08	-0.3	0
3	1	9	9	1	12	0.81	2.14	-0.81	2.14	0.08	-0.3	0
3	1	9	9	1	13	0.81	2.09	-0.81	2.09	0.08	-0.35	0
3	1	9	9	1	14	0.81	2.09	-0.81	2.09	0.08	-0.35	0
3	1	9	9	1	15	0.81	2.09	-0.81	2.09	0.08	-0.35	0
3	1	9	9	1	16	0.81	2.09	-0.81	2.09	0.08	-0.35	0
3	1	9	9	1	17	0.81	2.09	-0.81	2.09	0.08	-0.35	0
3	1	9	9	1	18	0.81	2.09	-0.81	2.09	0.08	-0.35	0
3	1	9	9	1	19	0.77	2.09	-0.77	2.09	0.12	-0.35	0
3	1	9	9	1	20	0.77	2.09	-0.77	2.09	0.12	-0.35	0
3	1	9	9	1	21	0.77	2.09	-0.77	2.09	0.12	-0.35	0
3	1	9	9	1	22	0.77	2.09	-0.77	2.09	0.12	-0.35	0
3	1	9	9	1	23	0.77	2.04	-0.77	2.04	0.12	-0.4	0
3	1	9	9	1	24	0.77	2.04	-0.77	2.04	0.12	-0.4	0
3	1	9	9	1	25	0.77	2.04	-0.77	2.04	0.12	-0.4	0
3	1	9	9	1	26	0.73	2.04	-0.73	2.04	0.16	-0.4	0
3	1	9	9	1	27	0.73	2.04	-0.73	2.04	0.16	-0.4	0
3	1	9	9	1	28	0.73	2.04	-0.73	2.04	0.16	-0.4	0
3	1	9	9	1	29	0.73	2.04	-0.73	2.04	0.16	-0.4	0
3	1	9	9	1	30	0.73	1.99	-0.73	1.99	0.16	-0.45	0
3	1	9	9	1	31	0.73	1.94	-0.73	1.94	0.16	-0.5	0
3	1	9	9	1	32	0.73	1.89	-0.73	1.89	0.16	-0.55	0
3	1	9	9	1	33	0.73	1.74	-0.73	1.74	0.16	-0.7	0
3	1	9	9	1	34	0.73	1.54	-0.73	1.54	0.16	-0.9	0
3	1	9	9	1	35	0.73	1.44	-0.73	1.44	0.16	-1	0
3	1	9	9	1	36	0.73	1.29	-0.73	1.29	0.16	-1.15	0
3	1	9	9	1	37	0.73	1.18	-0.73	1.18	0.16	-1.26	0
3	1	9	9	1	38	0.73	1.13	-0.73	1.13	0.16	-1.31	0
3	1	9	9	1	39	0.73	1.13	-0.73	1.13	0.16	-1.31	0
3	1	9	9	1	40	0.73	1.13	-0.73	1.13	0.16	-1.31	0
3	1	9	9	1	41	0.73	1.13	-0.73	1.13	0.16	-1.31	0
3	1	9	9	1	42	0.53	1.13	-0.53	1.13	0.36	-1.31	0
3	1	9	9	1	43	0.22	1.13	-0.22	1.13	0.67	-1.31	0
3	1	9	9	1	44	-0.65	1.49	0.65	1.49	1.54	-0.95	0
3	1	9	9	1	45	-1.52	2.04	1.52	2.04	2.41	-0.4	0
3	1	9	9	1	46	-2.7	2.85	2.7	2.85	3.59	0.41	0
3	1	9	9	1	47	-4.27	3.86	4.27	3.86	5.16	1.42	0
3	1	9	9	1	48	-6.24	5.22	6.24	5.22	7.13	2.78	0
3	1	9	9	1	49	-9.67	7.84	9.67	7.84	10.56	5.4	0
3	1	9	9	1	50	-12.38	10.15	12.38	10.15	13.27	7.71	0
3	1	9	9	1	51	-16.08	12.83	16.08	12.83	16.97	10.39	0
3	1	9	9	1	52	-21.24	15.75	21.24	15.75	22.13	13.31	0
3	1	9	9	1	53	-24.31	17.26	24.31	17.26	25.2	14.82	0
3	1	9	9	1	54	-27.62	18.82	27.62	18.82	28.51	16.38	0
3	1	9	9	1	55	-34.43	22.4	34.43	22.4	35.32	19.96	0
3	1	9	9	1	56	-37.89	24.42	37.89	24.42	38.78	21.98	0
3	1	9	9	1	57	-41.36	26.74	41.36	26.74	42.25	24.3	0
3	1	9	9	1	58	-44.9	29.31	44.9	29.31	45.79	26.87	0
3	1	9	9	1	59	-48.56	32.23	48.56	32.23	49.45	29.79	0
3	1	9	9	1	60	-52.3	35.5	52.3	35.5	53.19	33.06	0
3	1	9	9	1	61	-56.24	39.13	56.24	39.13	57.13	36.69	0
3	1	9	9	1	62	-60.38	43.16	60.38	43.16	61.27	40.72	0
3	1	9	9	1	63	-64.67	47.6	64.67	47.6	65.56	45.16	0
3	1	9	9	1	64	-69.04	52.29	69.04	52.29	69.93	49.85	0
3	1	9	9	1	65	-73.64	57.17	73.64	57.17	74.53	54.73	0
3	1	9	9	1	66	-78.45	62.26	78.45	62.26	79.34	59.82	0
3	1	9	9	1	67	-83.25	67.35	83.25	67.35	84.14	64.91	0
3	1	9	9	1	68	-88.13	72.55	88.13	72.55	89.02	70.11	0
3	1	9	9	1	69	-93.29	77.79	93.29	77.79	94.18	75.35	0
3	1	9	9	1	70	-98.68	83.08	98.68	83.08	99.57	80.64	0
3	1	9	9	1	71	-104.2	88.42	104.2	88.42	105.09	85.98	0
3	1	9	9	1	72	-109.67	93.96	109.67	93.96	110.56	91.52	0
3	1	9	9	1	73	-115.26	99.76	115.26	99.76	116.15	97.32	0
3	1	9	9	1	74	-120.81	105.55	120.81	105.55	121.7	103.11	0
3	1	9	9	1	75	-126.2	111.35	126.2	111.35	127.09	108.91	0
3	1	9	9	1	76	-131.4	117.05	131.4	117.05	132.29	114.61	0
3	1	9	9	1	77	-136.6	122.69	136.6	122.69	137.49	120.25	0
3	1	9	9	1	78	-141.76	128.13	141.76	128.13	142.65	125.69	0
3	1	9	9	1	79	-146.76	133.22	146.76	133.22	147.65	130.78	0
3	1	9	9	1	80	-151.56	138.06	151.56	138.06	152.45	135.62	0
3	1	9	9	1	81	-156.21	142.7	156.21	142.7	157.1	140.26	0
3	1	9	9	1	82	-160.65	147.23	160.65	147.23	161.54	144.79	0
3	1	9	9	1	83	-164.75	151.72	164.75	151.72	165.64	149.28	0
3	1	9	9	1	84	-168.57	156.15	168.57	156.15	169.46	153.71	0
3	1	9	9	1	85	-172.15	160.49	172.15	160.49	173.04	158.05	0
3	1	9	9	1	86	-175.54	164.62	175.54	164.62	176.43	162.18	0
3	1	9	9	1	87	-178.8	168.55	178.8	168.55	179.69	166.11	0
3	1	9	9	1	88	-181.92	172.28	181.92	172.28	182.81	169.84	0
3	1	9	9	1	89	-184.91	175.61	184.91	175.61	185.8	173.17	0
3	1	9	9	1	90	-187.66	178.73	187.66	178.73	188.55	176.29	0
3	1	9	9	1	91	-190.22	181.65	190.22	181.65	191.11	179.21	0
3	1	9	9	1	92	-192.58	184.42	192.58	184.42	193.47	181.98	0
3	1	9	9	1	93	-194.67	187.05	194.67	187.05	195.56	184.61	0
3	1	9	9	1	94	-196.48	189.57	196.48	189.57	197.37	187.13	0
3	1	9	9	1	95	-198.14	191.93	198.14	191.93	199.03	189.49	0
3	1	9	9	1	96	-199.59	194.1	199.59	194.1	200.48	191.66	0
3	1	9	9	1	97	-200.93	196.12	200.93	196.12	201.82	193.68	0
3	1	9	9	1	98	-202.15	197.98	202.15	197.98	203.04	195.54	0
3	1	9	9	1	99	-203.25	199.64	203.25	199.64	204.14	197.2	0
3	1	9	9	1	100	-204.24	201.21	204.24	201.21	205.13	198.77	0
3	1	9	9	1	101	-205.1	202.72	205.1	202.72	205.99	200.28	0
3	1	9	9	1	102	-205.85	204.08	205.85	204.08	206.74	201.64	0
3	1	9	9	1	103	-206.48	205.29	206.48	205.29	207.37	202.85	0
3	1	9	9	1	104	-206.99	206.5	206.99	206.5	207.88	204.06	0
3	1	9	9	1	105	-207.43	207.61	207.43	207.61	208.32	205.17	0
3	1	9	9	1	106	-207.74	208.67	207.74	208.67	208.63	206.23	0
3	1	9	9	1	107	-207.98	209.67	207.98	209.67	208.87	207.23	0
3	1	9	9	1	108	-208.14	210.68	208.14	210.68	209.03	208.24	0
3	1	9	9	1	109	-208.22	211.69	208.22	211.69	209.11	209.25	0
3	1	9	9	1	110	-208.22	212.65	208.22	212.65	209.11	210.21	0
3	1	9	9	1	111	-208.22	213.6	208.22	213.6	209.11	211.16	0
3	1	9	9	1	112	-207.9	214.66	207.9	214.66	208.79	212.22	0
3	1	9	9	1	113	-207.31	215.77	207.31	215.77	208.2	213.33	0
3	1	9	9	1	114	-206.52	217.03	206.52	217.03	207.41	214.59	0
3	1	9	9	1	115	-205.54	218.34	205.54	218.34	206.43	215.9	0
3	1	9	9	1	116	-204.47	219.75	204.47	219.75	205.36	217.31	0
3	1	9	9	1	117	-203.29	221.16	203.29	221.16	204.18	218.72	0
3	1	10	10	1	1	-2.97	-2.8	-2.97	2.8	0	0	0
3	1	10	10	1	2	-2.97	-2.8	-2.97	2.8	0	0	0
3	1	10	10	1	3	-2.97	-2.8	-2.97	2.8	0	0	0
3	1	10	10	1	4	-2.97	-2.8	-2.97	2.8	0	0	0
3	1	10	10	1	5	-2.97	-2.8	-2.97	2.8	0	0	0
3	1	10	10	1	6	-2.97	-2.8	-2.97	2.8	0	0	0
3	1	10	10	1	7	-2.97	-2.8	-2.97	2.8	0	0	0
3	1	10	10	1	8	-2.97	-2.8	-2.97	2.8	0	0	0
3	1	10	10	1	9	-2.97	-2.8	-2.97	2.8	0	0	0
3	1	10	10	1	10	-2.97	-2.8	-2.97	2.8	0	0	0
3	1	10	10	1	11	-2.97	-2.8	-2.97	2.8	0	0	0
3	1	10	10	1	12	-2.97	-2.8	-2.97	2.8	0	0	0
3	1	10	10	1	13	-2.97	-2.8	-2.97	2.8	0	0	0
3	1	10	10	1	14	-2.97	-2.8	-2.97	2.8	0	0	0
3	1	10	10	1	15	-2.97	-2.8	-2.97	2.8	0	0	0
3	1	10	10	1	16	-2.97	-2.8	-2.97	2.8	0	0	0
3	1	10	10	1	17	-2.97	-2.8	-2.97	2.8	0	0	0
3	1	10	10	1	18	-2.97	-2.8	-2.97	2.8	0	0	0
3	1	10	10	1	19	-2.97	-2.8	-2.97	2.8	0	0	0
3	1	10	10	1	20	-2.97	-2.8	-2.97	2.8	0	0	0
3	1	10	10	1	21	-2.97	-2.8	-2.97	2.8	0	0	0
3	1	10	10	1	22	-2.97	-2.8	-2.97	2.8	0	0	0
3	1	10	10	1	23	-2.97	-2.85	-2.97	2.85	0	0.05	0
3	1	10	10	1	24	-2.97	-2.85	-2.97	2.85	0	0.05	0
3	1	10	10	1	25	-2.97	-2.85	-2.97	2.85	0	0.05	0
3	1	10	10	1	26	-2.97	-2.85	-2.97	2.85	0	0.05	0
3	1	10	10	1	27	-2.97	-2.85	-2.97	2.85	0	0.05	0
3	1	10	10	1	28	-2.97	-2.85	-2.97	2.85	0	0.05	0
3	1	10	10	1	29	-2.97	-2.85	-2.97	2.85	0	0.05	0
3	1	10	10	1	30	-2.97	-2.85	-2.97	2.85	0	0.05	0
3	1	10	10	1	31	-3.09	-2.9	-3.09	2.9	-0.12	0.1	0
3	1	10	10	1	32	-3.25	-3	-3.25	3	-0.28	0.2	0
3	1	10	10	1	33	-3.33	-3.05	-3.33	3.05	-0.36	0.25	0
3	1	10	10	1	34	-3.44	-3.05	-3.44	3.05	-0.47	0.25	0
3	1	10	10	1	35	-3.44	-3.05	-3.44	3.05	-0.47	0.25	0
3	1	10	10	1	36	-3.44	-3.05	-3.44	3.05	-0.47	0.25	0
3	1	10	10	1	37	-3.44	-3.05	-3.44	3.05	-0.47	0.25	0
3	1	10	10	1	38	-3.44	-3.05	-3.44	3.05	-0.47	0.25	0
3	1	10	10	1	39	-3.44	-3.05	-3.44	3.05	-0.47	0.25	0
3	1	10	10	1	40	-3.52	-3.2	-3.52	3.2	-0.55	0.4	0
3	1	10	10	1	41	-3.6	-3.25	-3.6	3.25	-0.63	0.45	0
3	1	10	10	1	42	-3.6	-3.45	-3.6	3.45	-0.63	0.65	0
3	1	10	10	1	43	-3.6	-3.86	-3.6	3.86	-0.63	1.06	0
3	1	10	10	1	44	-3.6	-4.61	-3.6	4.61	-0.63	1.81	0
3	1	10	10	1	45	-3.09	-6.22	-3.09	6.22	-0.12	3.42	0
3	1	10	10	1	46	-2.5	-7.74	-2.5	7.74	0.47	4.94	0
3	1	10	10	1	47	-1.71	-9.85	-1.71	9.85	1.26	7.05	0
3	1	10	10	1	48	-0.69	-12.67	-0.69	12.67	2.28	9.87	0
3	1	10	10	1	49	0.81	-16.61	0.81	16.61	3.78	13.81	0
3	1	10	10	1	50	3.01	-21.59	3.01	21.59	5.98	18.79	0
3	1	10	10	1	51	6.08	-27.44	6.08	27.44	9.05	24.64	0
3	1	10	10	1	52	8.05	-30.82	8.05	30.82	11.02	28.02	0
3	1	10	10	1	53	12.78	-38.18	12.78	38.18	15.75	35.38	0
3	1	10	10	1	54	15.53	-42.36	15.53	42.36	18.5	39.56	0
3	1	10	10	1	55	18.56	-46.79	18.56	46.79	21.53	43.99	0
3	1	10	10	1	56	21.83	-51.38	21.83	51.38	24.8	48.58	0
3	1	10	10	1	57	25.3	-56.22	25.3	56.22	28.27	53.42	0
3	1	10	10	1	58	29	-61.21	29	61.21	31.97	58.41	0
3	1	10	10	1	59	32.82	-66.4	32.82	66.4	35.79	63.6	0
3	1	10	10	1	60	36.95	-71.74	36.95	71.74	39.92	68.94	0
3	1	10	10	1	61	41.36	-77.23	41.36	77.23	44.33	74.43	0
3	1	10	10	1	62	45.97	-83.03	45.97	83.03	48.94	80.23	0
3	1	10	10	1	63	50.69	-88.97	50.69	88.97	53.66	86.17	0
3	1	10	10	1	64	55.45	-94.97	55.45	94.97	58.42	92.17	0
3	1	10	10	1	65	60.34	-101.02	60.34	101.02	63.31	98.22	0
3	1	10	10	1	66	65.26	-107.22	65.26	107.22	68.23	104.42	0
3	1	10	10	1	67	70.22	-113.57	70.22	113.57	73.19	110.77	0
3	1	10	10	1	68	75.14	-119.87	75.14	119.87	78.11	117.07	0
3	1	10	10	1	69	80.06	-126.22	80.06	126.22	83.03	123.42	0
3	1	10	10	1	70	85.06	-132.57	85.06	132.57	88.03	129.77	0
3	1	10	10	1	71	90.06	-138.97	90.06	138.97	93.03	136.17	0
3	1	10	10	1	72	94.98	-145.32	94.98	145.32	97.95	142.52	0
3	1	10	10	1	73	99.83	-151.47	99.83	151.47	102.8	148.67	0
3	1	10	10	1	74	104.59	-157.56	104.59	157.56	107.56	154.76	0
3	1	10	10	1	75	109.31	-163.61	109.31	163.61	112.28	160.81	0
3	1	10	10	1	76	113.84	-169.51	113.84	169.51	116.81	166.71	0
3	1	10	10	1	77	118.29	-175.2	118.29	175.2	121.26	172.4	0
3	1	10	10	1	78	122.66	-180.7	122.66	180.7	125.63	177.9	0
3	1	10	10	1	79	126.95	-186.09	126.95	186.09	129.92	183.29	0
3	1	10	10	1	80	131.2	-191.28	131.2	191.28	134.17	188.48	0
3	1	10	10	1	81	135.26	-196.22	135.26	196.22	138.23	193.42	0
3	1	10	10	1	82	139.24	-200.85	139.24	200.85	142.21	198.05	0
3	1	10	10	1	83	143.02	-205.29	143.02	205.29	145.99	202.49	0
3	1	10	10	1	84	146.72	-209.42	146.72	209.42	149.69	206.62	0
3	1	10	10	1	85	150.22	-213.3	150.22	213.3	153.19	210.5	0
3	1	10	10	1	86	153.57	-216.83	153.57	216.83	156.54	214.03	0
3	1	10	10	1	87	156.8	-220.11	156.8	220.11	159.77	217.31	0
3	1	10	10	1	88	159.87	-223.18	159.87	223.18	162.84	220.38	0
3	1	10	10	1	89	162.78	-226.05	162.78	226.05	165.75	223.25	0
3	1	10	10	1	90	165.5	-228.72	165.5	228.72	168.47	225.92	0
3	1	10	10	1	91	168.06	-231.14	168.06	231.14	171.03	228.34	0
3	1	10	10	1	92	170.42	-233.36	170.42	233.36	173.39	230.56	0
3	1	10	10	1	93	172.62	-235.27	172.62	235.27	175.59	232.47	0
3	1	10	10	1	94	174.63	-237.04	174.63	237.04	177.6	234.24	0
3	1	11	11	3	1	1	4.66	-1	-4.66	0	0	0
3	1	11	11	3	2	1	4.66	-1	-4.66	0	0	0
3	1	11	11	3	3	1	4.66	-1	-4.66	0	0	0
3	1	11	11	3	4	1	4.66	-1	-4.66	0	0	0
3	1	11	11	3	5	1	4.66	-1	-4.66	0	0	0
3	1	11	11	3	6	1	4.66	-1	-4.66	0	0	0
3	1	11	11	3	7	1	4.66	-1	-4.66	0	0	0
3	1	11	11	3	8	1	4.66	-1	-4.66	0	0	0
3	1	11	11	3	9	1	4.66	-1	-4.66	0	0	0
3	1	11	11	3	10	1	4.66	-1	-4.66	0	0	0
3	1	11	11	3	11	1	4.66	-1	-4.66	0	0	0
3	1	11	11	3	12	1	4.66	-1	-4.66	0	0	0
3	1	11	11	3	13	1	4.66	-1	-4.66	0	0	0
3	1	11	11	3	14	1	4.66	-1	-4.66	0	0	0
3	1	11	11	3	15	1	4.66	-1	-4.66	0	0	0
3	1	11	11	3	16	1	4.66	-1	-4.66	0	0	0
3	1	11	11	3	17	1	4.66	-1	-4.66	0	0	0
3	1	11	11	3	18	1	4.66	-1	-4.66	0	0	0
3	1	11	11	3	19	1	4.66	-1	-4.66	0	0	0
3	1	11	11	3	20	1	4.66	-1	-4.66	0	0	0
3	1	11	11	3	21	1	4.66	-1	-4.66	0	0	0
3	1	11	11	3	22	1	4.66	-1	-4.66	0	0	0
3	1	11	11	3	23	1	4.66	-1	-4.66	0	0	0
3	1	11	11	3	24	1	4.66	-1	-4.66	0	0	0
3	1	11	11	3	25	1	4.66	-1	-4.66	0	0	0
3	1	11	11	3	26	1	4.66	-1	-4.66	0	0	0
3	1	11	11	3	27	1	4.66	-1	-4.66	0	0	0
3	1	11	11	3	28	1	4.66	-1	-4.66	0	0	0
3	1	11	11	3	29	1	4.71	-1	-4.71	0	-0.05	0
3	1	11	11	3	30	1	4.76	-1	-4.76	0	-0.1	0
3	1	11	11	3	31	1	4.81	-1	-4.81	0	-0.15	0
3	1	11	11	3	32	1	4.86	-1	-4.86	0	-0.2	0
3	1	11	11	3	33	1	4.86	-1	-4.86	0	-0.2	0
3	1	11	11	3	34	1	4.91	-1	-4.91	0	-0.25	0
3	1	11	11	3	35	1	4.96	-1	-4.96	0	-0.3	0
3	1	11	11	3	36	0.93	5.12	-0.93	-5.12	0.07	-0.46	0
3	1	11	11	3	37	0.85	5.17	-0.85	-5.17	0.15	-0.51	0
3	1	11	11	3	38	0.77	5.27	-0.77	-5.27	0.23	-0.61	0
3	1	11	11	3	39	0.73	5.32	-0.73	-5.32	0.27	-0.66	0
3	1	11	11	3	40	0.65	5.37	-0.65	-5.37	0.35	-0.71	0
3	1	11	11	3	41	0.41	5.42	-0.41	-5.42	0.59	-0.76	0
3	1	11	11	3	42	-0.3	5.42	0.3	-5.42	1.3	-0.76	0
3	1	11	11	3	43	-1.24	4.56	1.24	-4.56	2.24	0.1	0
3	1	11	11	3	44	-3.05	1.94	3.05	-1.94	4.05	2.72	0
3	1	11	11	3	45	-6	-2.55	6	2.55	7	7.21	0
3	1	11	11	3	46	-10.22	-8.84	10.22	8.84	11.22	13.5	0
3	1	11	11	3	47	-15.57	-16.4	15.57	16.4	16.57	21.06	0
3	1	11	11	3	48	-25.61	-29.86	25.61	29.86	26.61	34.52	0
3	1	11	11	3	49	-29.39	-35	29.39	35	30.39	39.66	0
3	1	11	11	3	50	-33.45	-40.39	33.45	40.39	34.45	45.05	0
3	1	11	11	3	51	-41.95	-52.03	41.95	52.03	42.95	56.69	0
3	1	11	11	3	52	-46.36	-58.33	46.36	58.33	47.36	62.99	0
3	1	11	11	3	53	-50.93	-64.78	50.93	64.78	51.93	69.44	0
3	1	11	11	3	54	-55.77	-71.39	55.77	71.39	56.77	76.05	0
3	1	11	11	3	55	-60.69	-78.14	60.69	78.14	61.69	82.8	0
3	1	11	11	3	56	-65.73	-85.09	65.73	85.09	66.73	89.75	0
3	1	11	11	3	57	-70.73	-92.1	70.73	92.1	71.73	96.76	0
3	1	11	11	3	58	-75.85	-99.1	75.85	99.1	76.85	103.76	0
3	1	11	11	3	59	-80.97	-106.21	80.97	106.21	81.97	110.87	0
3	1	11	11	3	60	-85.93	-113.37	85.93	113.37	86.93	118.03	0
3	1	11	11	3	61	-90.85	-120.37	90.85	120.37	91.85	125.03	0
3	1	11	11	3	62	-95.85	-127.38	95.85	127.38	96.85	132.04	0
3	1	11	11	3	63	-100.93	-134.38	100.93	134.38	101.93	139.04	0
3	1	11	11	3	64	-105.93	-141.34	105.93	141.34	106.93	146	0
3	1	11	11	3	65	-110.81	-148.14	110.81	148.14	111.81	152.8	0
3	1	11	11	3	66	-115.61	-154.74	115.61	154.74	116.61	159.4	0
3	1	11	11	3	67	-120.34	-161.29	120.34	161.29	121.34	165.95	0
3	1	11	11	3	68	-124.79	-167.69	124.79	167.69	125.79	172.35	0
3	1	11	11	3	69	-129	-173.79	129	173.79	130	178.45	0
3	1	11	11	3	70	-133.06	-179.64	133.06	179.64	134.06	184.3	0
3	1	11	11	3	71	-137.11	-185.33	137.11	185.33	138.11	189.99	0
3	1	11	11	3	72	-141.01	-190.77	141.01	190.77	142.01	195.43	0
3	1	11	11	3	73	-144.79	-196.02	144.79	196.02	145.79	200.68	0
3	1	11	11	3	74	-148.41	-200.95	148.41	200.95	149.41	205.61	0
3	1	11	11	3	75	-151.91	-205.74	151.91	205.74	152.91	210.4	0
3	1	11	11	3	76	-155.26	-210.23	155.26	210.23	156.26	214.89	0
3	1	11	11	3	77	-158.41	-214.51	158.41	214.51	159.41	219.17	0
3	1	11	11	3	78	-161.32	-218.54	161.32	218.54	162.32	223.2	0
3	1	11	11	3	79	-164.08	-222.32	164.08	222.32	165.08	226.98	0
3	1	11	11	3	80	-166.76	-225.9	166.76	225.9	167.76	230.56	0
3	1	11	11	3	81	-169.32	-229.28	169.32	229.28	170.32	233.94	0
3	1	11	11	3	82	-171.8	-232.45	171.8	232.45	172.8	237.11	0
3	1	11	11	3	83	-174.12	-235.38	174.12	235.38	175.12	240.04	0
3	1	11	11	3	84	-176.28	-238.1	176.28	238.1	177.28	242.76	0
3	1	12	12	3	1	1.71	-3.96	1.71	-3.96	0	0	0
3	1	12	12	3	2	1.71	-3.96	1.71	-3.96	0	0	0
3	1	12	12	3	3	1.71	-3.96	1.71	-3.96	0	0	0
3	1	12	12	3	4	1.71	-3.96	1.71	-3.96	0	0	0
3	1	12	12	3	5	1.71	-3.96	1.71	-3.96	0	0	0
3	1	12	12	3	6	1.71	-3.96	1.71	-3.96	0	0	0
3	1	12	12	3	7	1.71	-3.96	1.71	-3.96	0	0	0
3	1	12	12	3	8	1.71	-3.96	1.71	-3.96	0	0	0
3	1	12	12	3	9	1.71	-3.96	1.71	-3.96	0	0	0
3	1	12	12	3	10	1.71	-3.96	1.71	-3.96	0	0	0
3	1	12	12	3	11	1.71	-3.96	1.71	-3.96	0	0	0
3	1	12	12	3	12	1.71	-3.96	1.71	-3.96	0	0	0
3	1	12	12	3	13	1.71	-3.96	1.71	-3.96	0	0	0
3	1	12	12	3	14	1.71	-3.96	1.71	-3.96	0	0	0
3	1	12	12	3	15	1.71	-3.96	1.71	-3.96	0	0	0
3	1	12	12	3	16	1.71	-3.96	1.71	-3.96	0	0	0
3	1	12	12	3	17	1.71	-3.96	1.71	-3.96	0	0	0
3	1	12	12	3	18	1.71	-3.96	1.71	-3.96	0	0	0
3	1	12	12	3	19	1.71	-3.96	1.71	-3.96	0	0	0
3	1	12	12	3	20	1.71	-3.96	1.71	-3.96	0	0	0
3	1	12	12	3	21	1.71	-3.96	1.71	-3.96	0	0	0
3	1	12	12	3	22	1.71	-3.96	1.71	-3.96	0	0	0
3	1	12	12	3	23	1.71	-3.96	1.71	-3.96	0	0	0
3	1	12	12	3	24	1.71	-3.96	1.71	-3.96	0	0	0
3	1	12	12	3	25	1.71	-3.96	1.71	-3.96	0	0	0
3	1	12	12	3	26	1.71	-3.96	1.71	-3.96	0	0	0
3	1	12	12	3	27	1.71	-3.96	1.71	-3.96	0	0	0
3	1	12	12	3	28	1.71	-3.96	1.71	-3.96	0	0	0
3	1	12	12	3	29	1.71	-3.96	1.71	-3.96	0	0	0
3	1	12	12	3	30	1.71	-3.96	1.71	-3.96	0	0	0
3	1	12	12	3	31	1.71	-3.96	1.71	-3.96	0	0	0
3	1	12	12	3	32	1.71	-4.06	1.71	-4.06	0	-0.1	0
3	1	12	12	3	33	1.71	-4.26	1.71	-4.26	0	-0.3	0
3	1	12	12	3	34	1.71	-4.41	1.71	-4.41	0	-0.45	0
3	1	12	12	3	35	1.71	-4.51	1.71	-4.51	0	-0.55	0
3	1	12	12	3	36	1.75	-4.51	1.75	-4.51	0.04	-0.55	0
3	1	12	12	3	37	2.54	-3.7	2.54	-3.7	0.83	0.26	0
3	1	12	12	3	38	4.59	-0.78	4.59	-0.78	2.88	3.18	0
3	1	12	12	3	39	6.4	2.09	6.4	2.09	4.69	6.05	0
3	1	12	12	3	40	8.52	5.52	8.52	5.52	6.81	9.48	0
3	1	12	12	3	41	11	9.25	11	9.25	9.29	13.21	0
3	1	12	12	3	42	13.76	13.18	13.76	13.18	12.05	17.14	0
3	1	12	12	3	43	16.87	17.36	16.87	17.36	15.16	21.32	0
3	1	12	12	3	44	20.1	22	20.1	22	18.39	25.96	0
3	1	12	12	3	45	21.83	24.62	21.83	24.62	20.12	28.58	0
3	1	12	12	3	46	25.93	30.82	25.93	30.82	24.22	34.78	0
3	1	12	12	3	47	28.41	34.4	28.41	34.4	26.7	38.36	0
3	1	12	12	3	48	31.2	38.28	31.2	38.28	29.49	42.24	0
3	1	12	12	3	49	34.31	42.36	34.31	42.36	32.6	46.32	0
3	1	12	12	3	50	37.78	46.84	37.78	46.84	36.07	50.8	0
3	1	12	12	3	51	41.48	51.58	41.48	51.58	39.77	55.54	0
3	1	12	12	3	52	45.45	56.47	45.45	56.47	43.74	60.43	0
3	1	12	12	3	53	49.67	61.56	49.67	61.56	47.96	65.52	0
3	1	12	12	3	54	54.08	66.8	54.08	66.8	52.37	70.76	0
3	1	12	12	3	55	58.72	72.24	58.72	72.24	57.01	76.2	0
3	1	12	12	3	56	63.56	77.74	63.56	77.74	61.85	81.7	0
3	1	12	12	3	57	68.64	83.28	68.64	83.28	66.93	87.24	0
3	1	12	12	3	58	73.76	88.87	73.76	88.87	72.05	92.83	0
3	1	12	12	3	59	78.96	94.67	78.96	94.67	77.25	98.63	0
3	1	12	12	3	60	84.35	100.67	84.35	100.67	82.64	104.63	0
3	1	12	12	3	61	89.9	106.76	89.9	106.76	88.19	110.72	0
3	1	12	12	3	62	95.46	112.81	95.46	112.81	93.75	116.77	0
3	1	12	12	3	63	101.01	118.86	101.01	118.86	99.3	122.82	0
3	1	12	12	3	64	106.72	124.96	106.72	124.96	105.01	128.92	0
3	1	12	12	3	65	112.39	130.8	112.39	130.8	110.68	134.76	0
3	1	12	12	3	66	118.05	136.65	118.05	136.65	116.34	140.61	0
3	1	12	12	3	67	123.76	142.39	123.76	142.39	122.05	146.35	0
3	1	12	12	3	68	129.51	148.29	129.51	148.29	127.8	152.25	0
3	1	12	12	3	69	135.1	154.19	135.1	154.19	133.39	158.15	0
3	1	12	12	3	70	140.5	159.98	140.5	159.98	138.79	163.94	0
3	1	12	12	3	71	145.69	165.53	145.69	165.53	143.98	169.49	0
3	1	12	12	3	72	145.69	165.53	145.69	165.53	143.98	169.49	0
3	1	12	12	3	73	155.26	175.71	155.26	175.71	153.55	179.67	0
3	1	12	12	3	74	159.55	180.14	159.55	180.14	157.84	184.1	0
3	1	12	12	3	75	163.65	184.17	163.65	184.17	161.94	188.13	0
3	1	12	12	3	76	167.47	187.85	167.47	187.85	165.76	191.81	0
3	1	12	12	3	77	171.09	191.33	171.09	191.33	169.38	195.29	0
3	1	12	12	3	78	174.43	194.55	174.43	194.55	172.72	198.51	0
3	1	12	12	3	79	177.54	197.53	177.54	197.53	175.83	201.49	0
3	1	12	12	3	80	180.42	200.25	180.42	200.25	178.71	204.21	0
3	1	12	12	3	81	183.02	202.67	183.02	202.67	181.31	206.63	0
3	1	12	12	3	82	185.34	204.89	185.34	204.89	183.63	208.85	0
3	1	12	12	3	83	187.39	206.85	187.39	206.85	185.68	210.81	0
3	1	12	12	3	84	189.2	208.67	189.2	208.67	187.49	212.63	0
3	1	12	12	3	85	190.73	210.28	190.73	210.28	189.02	214.24	0
3	1	12	12	3	86	191.99	211.69	191.99	211.69	190.28	215.65	0
3	1	12	12	3	87	193.06	212.9	193.06	212.9	191.35	216.86	0
3	1	12	12	3	88	193.88	213.96	193.88	213.96	192.17	217.92	0
3	1	12	12	3	89	194.55	214.81	194.55	214.81	192.84	218.77	0
3	1	12	12	3	90	195.03	215.52	195.03	215.52	193.32	219.48	0
3	1	12	12	3	91	195.38	216.07	195.38	216.07	193.67	220.03	0
3	1	12	12	3	92	195.66	216.58	195.66	216.58	193.95	220.54	0
3	1	12	12	3	93	195.89	216.98	195.89	216.98	194.18	220.94	0
3	1	12	12	3	94	196.09	217.38	196.09	217.38	194.38	221.34	0
3	1	12	12	3	95	196.25	217.69	196.25	217.69	194.54	221.65	0
3	1	12	12	3	96	196.44	218.04	196.44	218.04	194.73	222	0
3	1	12	12	3	97	196.6	218.39	196.6	218.39	194.89	222.35	0
3	1	12	12	3	98	196.8	218.69	196.8	218.69	195.09	222.65	0
3	1	12	12	3	99	197.03	219.1	197.03	219.1	195.32	223.06	0
3	1	12	12	3	100	197.31	219.45	197.31	219.45	195.6	223.41	0
3	1	12	12	3	101	197.58	219.8	197.58	219.8	195.87	223.76	0
3	1	12	12	3	102	197.9	220.16	197.9	220.16	196.19	224.12	0
3	1	12	12	3	103	198.21	220.51	198.21	220.51	196.5	224.47	0
3	1	13	13	1	1	-2.85	3.05	-2.85	-3.05	0	0	0
3	1	13	13	1	2	-2.85	3.05	-2.85	-3.05	0	0	0
3	1	13	13	1	3	-2.85	3.05	-2.85	-3.05	0	0	0
3	1	13	13	1	4	-2.85	3.05	-2.85	-3.05	0	0	0
3	1	13	13	1	5	-2.85	3.05	-2.85	-3.05	0	0	0
3	1	13	13	1	6	-2.85	3.05	-2.85	-3.05	0	0	0
3	1	13	13	1	7	-2.85	3.05	-2.85	-3.05	0	0	0
3	1	13	13	1	8	-2.85	3.05	-2.85	-3.05	0	0	0
3	1	13	13	1	9	-2.85	3.05	-2.85	-3.05	0	0	0
3	1	13	13	1	10	-2.85	3.05	-2.85	-3.05	0	0	0
3	1	13	13	1	11	-2.85	3.05	-2.85	-3.05	0	0	0
3	1	13	13	1	12	-2.85	3.05	-2.85	-3.05	0	0	0
3	1	13	13	1	13	-2.85	3.05	-2.85	-3.05	0	0	0
3	1	13	13	1	14	-2.85	3.05	-2.85	-3.05	0	0	0
3	1	13	13	1	15	-2.85	3.05	-2.85	-3.05	0	0	0
3	1	13	13	1	16	-2.85	3.05	-2.85	-3.05	0	0	0
3	1	13	13	1	17	-2.85	3.05	-2.85	-3.05	0	0	0
3	1	13	13	1	18	-2.85	3.05	-2.85	-3.05	0	0	0
3	1	13	13	1	19	-2.85	3.05	-2.85	-3.05	0	0	0
3	1	13	13	1	20	-2.85	3.05	-2.85	-3.05	0	0	0
3	1	13	13	1	21	-2.85	3.05	-2.85	-3.05	0	0	0
3	1	13	13	1	22	-2.85	3.05	-2.85	-3.05	0	0	0
3	1	13	13	1	23	-2.85	3.05	-2.85	-3.05	0	0	0
3	1	13	13	1	24	-2.85	3.05	-2.85	-3.05	0	0	0
3	1	13	13	1	25	-2.85	3.05	-2.85	-3.05	0	0	0
3	1	13	13	1	26	-2.85	3.05	-2.85	-3.05	0	0	0
3	1	13	13	1	27	-2.85	3.05	-2.85	-3.05	0	0	0
3	1	13	13	1	28	-2.85	3.05	-2.85	-3.05	0	0	0
3	1	13	13	1	29	-2.85	3.05	-2.85	-3.05	0	0	0
3	1	13	13	1	30	-2.85	3.05	-2.85	-3.05	0	0	0
3	1	13	13	1	31	-2.85	3.05	-2.85	-3.05	0	0	0
3	1	13	13	1	32	-2.85	3.05	-2.85	-3.05	0	0	0
3	1	13	13	1	33	-2.89	3.05	-2.89	-3.05	-0.04	0	0
3	1	13	13	1	34	-2.89	3.05	-2.89	-3.05	-0.04	0	0
3	1	13	13	1	35	-2.89	3.05	-2.89	-3.05	-0.04	0	0
3	1	13	13	1	36	-2.89	3.05	-2.89	-3.05	-0.04	0	0
3	1	13	13	1	37	-2.89	3.05	-2.89	-3.05	-0.04	0	0
3	1	13	13	1	38	-2.89	3.05	-2.89	-3.05	-0.04	0	0
3	1	13	13	1	39	-2.89	3.05	-2.89	-3.05	-0.04	0	0
3	1	13	13	1	40	-2.89	3.05	-2.89	-3.05	-0.04	0	0
3	1	13	13	1	41	-2.89	3.05	-2.89	-3.05	-0.04	0	0
3	1	13	13	1	42	-2.89	3.05	-2.89	-3.05	-0.04	0	0
3	1	13	13	1	43	-2.74	3	-2.74	-3	0.11	0.05	0
3	1	13	13	1	44	-2.42	2.34	-2.42	-2.34	0.43	0.71	0
3	1	13	13	1	45	-2.03	1.29	-2.03	-1.29	0.82	1.76	0
3	1	13	13	1	46	-1.4	-0.28	-1.4	0.28	1.45	3.33	0
3	1	13	13	1	47	-0.53	-2.39	-0.53	2.39	2.32	5.44	0
3	1	13	13	1	48	0.61	-5.22	0.61	5.22	3.46	8.27	0
3	1	13	13	1	49	3.05	-11.41	3.05	11.41	5.9	14.46	0
3	1	13	13	1	50	5.49	-16.66	5.49	16.66	8.34	19.71	0
3	1	13	13	1	51	8.96	-22.7	8.96	22.7	11.81	25.75	0
3	1	13	13	1	52	11	-25.98	11	25.98	13.85	29.03	0
3	1	13	13	1	53	13.33	-29.41	13.33	29.41	16.18	32.46	0
3	1	13	13	1	54	18.52	-36.97	18.52	36.97	21.37	40.02	0
3	1	13	13	1	55	21.36	-41	21.36	41	24.21	44.05	0
3	1	13	13	1	56	24.31	-45.18	24.31	45.18	27.16	48.23	0
3	1	13	13	1	57	27.42	-49.46	27.42	49.46	30.27	52.51	0
3	1	13	13	1	58	30.69	-53.9	30.69	53.9	33.54	56.95	0
3	1	13	13	1	59	34.12	-58.48	34.12	58.48	36.97	61.53	0
3	1	13	13	1	60	37.66	-63.32	37.66	63.32	40.51	66.37	0
3	1	13	13	1	61	41.32	-68.21	41.32	68.21	44.17	71.26	0
3	1	13	13	1	62	45.18	-73.25	45.18	73.25	48.03	76.3	0
3	1	13	13	1	63	49.19	-78.54	49.19	78.54	52.04	81.59	0
3	1	13	13	1	64	53.25	-83.88	53.25	83.88	56.1	86.93	0
3	1	13	13	1	65	57.38	-89.23	57.38	89.23	60.23	92.28	0
3	1	13	13	1	66	61.6	-94.57	61.6	94.57	64.45	97.62	0
3	1	13	13	1	67	65.85	-99.81	65.85	99.81	68.7	102.86	0
3	1	13	13	1	68	70.14	-105	70.14	105	72.99	108.05	0
3	1	13	13	1	69	74.35	-110.14	74.35	110.14	77.2	113.19	0
3	1	13	13	1	70	78.64	-115.23	78.64	115.23	81.49	118.28	0
3	1	13	13	1	71	83.01	-120.12	83.01	120.12	85.86	123.17	0
3	1	13	13	1	72	87.42	-125.01	87.42	125.01	90.27	128.06	0
3	1	13	13	1	73	91.83	-129.9	91.83	129.9	94.68	132.95	0
3	1	13	13	1	74	96.13	-134.73	96.13	134.73	98.98	137.78	0
3	1	13	13	1	75	100.42	-139.52	100.42	139.52	103.27	142.57	0
3	1	13	13	1	76	104.67	-144.31	104.67	144.31	107.52	147.36	0
3	1	13	13	1	77	108.88	-148.95	108.88	148.95	111.73	152	0
3	1	13	13	1	78	113.02	-153.48	113.02	153.48	115.87	156.53	0
3	1	13	13	1	79	117.07	-157.87	117.07	157.87	119.92	160.92	0
3	1	13	13	1	80	121.2	-162.15	121.2	162.15	124.05	165.2	0
3	1	13	13	1	81	125.3	-166.28	125.3	166.28	128.15	169.33	0
3	1	13	13	1	82	129.43	-170.31	129.43	170.31	132.28	173.36	0
3	1	13	13	1	83	133.53	-174.3	133.53	174.3	136.38	177.35	0
3	1	13	13	1	84	137.5	-178.13	137.5	178.13	140.35	181.18	0
3	1	13	13	1	85	141.48	-181.8	141.48	181.8	144.33	184.85	0
3	1	13	13	1	86	145.38	-185.28	145.38	185.28	148.23	188.33	0
3	1	13	13	1	87	149.16	-188.61	149.16	188.61	152.01	191.66	0
3	1	13	13	1	88	152.82	-191.78	152.82	191.78	155.67	194.83	0
3	1	13	13	1	89	156.36	-194.76	156.36	194.76	159.21	197.81	0
3	1	13	13	1	90	159.79	-197.63	159.79	197.63	162.64	200.68	0
3	1	13	13	1	91	163.13	-200.5	163.13	200.5	165.98	203.55	0
3	1	13	13	1	92	166.4	-203.22	166.4	203.22	169.25	206.27	0
3	1	13	13	1	93	169.51	-205.74	169.51	205.74	172.36	208.79	0
3	1	13	13	1	94	172.51	-208.11	172.51	208.11	175.36	211.16	0
3	1	13	13	1	95	175.42	-210.38	175.42	210.38	178.27	213.43	0
3	1	13	13	1	96	178.17	-212.55	178.17	212.55	181.02	215.6	0
3	1	13	13	1	97	180.81	-214.56	180.81	214.56	183.66	217.61	0
3	1	13	13	1	98	183.25	-216.53	183.25	216.53	186.1	219.58	0
3	1	13	13	1	99	185.62	-218.49	185.62	218.49	188.47	221.54	0
3	1	13	13	1	100	187.78	-220.41	187.78	220.41	190.63	223.46	0
3	1	13	13	1	101	189.83	-222.27	189.83	222.27	192.68	225.32	0
3	1	15	15	3	1	-0.61	0.78	0.61	-0.78	0	0	0
3	1	15	15	3	2	-0.61	0.78	0.61	-0.78	0	0	0
3	1	15	15	3	3	-0.65	0.78	0.65	-0.78	0.04	0	0
3	1	15	15	3	4	-0.65	0.78	0.65	-0.78	0.04	0	0
3	1	15	15	3	5	-0.65	0.78	0.65	-0.78	0.04	0	0
3	1	15	15	3	6	-0.65	0.78	0.65	-0.78	0.04	0	0
3	1	15	15	3	7	-0.65	0.78	0.65	-0.78	0.04	0	0
3	1	15	15	3	8	-0.65	0.78	0.65	-0.78	0.04	0	0
3	1	15	15	3	9	-0.65	0.78	0.65	-0.78	0.04	0	0
3	1	15	15	3	10	-0.65	0.78	0.65	-0.78	0.04	0	0
3	1	15	15	3	11	-0.65	0.78	0.65	-0.78	0.04	0	0
3	1	15	15	3	12	-0.65	0.78	0.65	-0.78	0.04	0	0
3	1	15	15	3	13	-0.65	0.78	0.65	-0.78	0.04	0	0
3	1	15	15	3	14	-0.65	0.78	0.65	-0.78	0.04	0	0
3	1	15	15	3	15	-0.65	0.78	0.65	-0.78	0.04	0	0
3	1	15	15	3	16	-0.65	0.78	0.65	-0.78	0.04	0	0
3	1	15	15	3	17	-0.65	0.78	0.65	-0.78	0.04	0	0
3	1	15	15	3	18	-0.65	0.78	0.65	-0.78	0.04	0	0
3	1	15	15	3	19	-0.65	0.78	0.65	-0.78	0.04	0	0
3	1	15	15	3	20	-0.65	0.78	0.65	-0.78	0.04	0	0
3	1	15	15	3	21	-0.65	0.78	0.65	-0.78	0.04	0	0
3	1	15	15	3	22	-0.73	0.78	0.73	-0.78	0.12	0	0
3	1	15	15	3	23	-0.73	0.78	0.73	-0.78	0.12	0	0
3	1	15	15	3	24	-0.73	0.78	0.73	-0.78	0.12	0	0
3	1	15	15	3	25	-0.77	0.78	0.77	-0.78	0.16	0	0
3	1	15	15	3	26	-0.81	0.78	0.81	-0.78	0.2	0	0
3	1	15	15	3	27	-0.93	0.78	0.93	-0.78	0.32	0	0
3	1	15	15	3	28	-1.16	0.78	1.16	-0.78	0.55	0	0
3	1	15	15	3	29	-1.36	0.78	1.36	-0.78	0.75	0	0
3	1	15	15	3	30	-1.63	0.78	1.63	-0.78	1.02	0	0
3	1	15	15	3	31	-1.95	0.78	1.95	-0.78	1.34	0	0
3	1	15	15	3	32	-2.26	0.78	2.26	-0.78	1.65	0	0
3	1	15	15	3	33	-2.58	0.78	2.58	-0.78	1.97	0	0
3	1	15	15	3	34	-3.01	1.08	3.01	-1.08	2.4	-0.3	0
3	1	15	15	3	35	-3.37	1.39	3.37	-1.39	2.76	-0.61	0
3	1	15	15	3	36	-3.84	1.74	3.84	-1.74	3.23	-0.96	0
3	1	15	15	3	37	-4.47	2.24	4.47	-2.24	3.86	-1.46	0
3	1	15	15	3	38	-5.1	2.9	5.1	-2.9	4.49	-2.12	0
3	1	15	15	3	39	-5.65	3.55	5.65	-3.55	5.04	-2.77	0
3	1	15	15	3	40	-6.59	4.31	6.59	-4.31	5.98	-3.53	0
3	1	15	15	3	41	-7.34	4.56	7.34	-4.56	6.73	-3.78	0
3	1	15	15	3	42	-8.48	4.56	8.48	-4.56	7.87	-3.78	0
3	1	15	15	3	43	-10.14	3.45	10.14	-3.45	9.53	-2.67	0
3	1	15	15	3	44	-12.26	1.18	12.26	-1.18	11.65	-0.4	0
3	1	15	15	3	45	-14.86	-1.89	14.86	1.89	14.25	2.67	0
3	1	15	15	3	46	-21.36	-9.8	21.36	9.8	20.75	10.58	0
3	1	15	15	3	47	-28.09	-17.97	28.09	17.97	27.48	18.75	0
3	1	15	15	3	48	-31.87	-22.55	31.87	22.55	31.26	23.33	0
3	1	15	15	3	49	-35.81	-27.34	35.81	27.34	35.2	28.12	0
3	1	15	15	3	50	-43.45	-36.76	43.45	36.76	42.84	37.54	0
3	1	15	15	3	51	-47.19	-41.5	47.19	41.5	46.58	42.28	0
3	1	15	15	3	52	-51.04	-46.44	51.04	46.44	50.43	47.22	0
3	1	15	15	3	53	-55.22	-51.68	55.22	51.68	54.61	52.46	0
3	1	15	15	3	54	-59.59	-57.28	59.59	57.28	58.98	58.06	0
3	1	15	15	3	55	-64.08	-63.12	64.08	63.12	63.47	63.9	0
3	1	15	15	3	56	-68.64	-69.12	68.64	69.12	68.03	69.9	0
3	1	15	15	3	57	-73.25	-75.17	73.25	75.17	72.64	75.95	0
3	1	15	15	3	58	-77.82	-81.31	77.82	81.31	77.21	82.09	0
3	1	15	15	3	59	-82.19	-87.41	82.19	87.41	81.58	88.19	0
3	1	15	15	3	60	-86.4	-93.36	86.4	93.36	85.79	94.14	0
3	1	15	15	3	61	-90.42	-99.05	90.42	99.05	89.81	99.83	0
3	1	15	15	3	62	-94.31	-104.7	94.31	104.7	93.7	105.48	0
3	1	15	15	3	63	-98.13	-110.09	98.13	110.09	97.52	110.87	0
3	1	15	15	3	64	-101.83	-115.38	101.83	115.38	101.22	116.16	0
3	1	15	15	3	65	-105.38	-120.47	105.38	120.47	104.77	121.25	0
3	1	15	15	3	66	-108.76	-125.36	108.76	125.36	108.15	126.14	0
3	1	15	15	3	67	-111.99	-130.2	111.99	130.2	111.38	130.98	0
3	1	15	15	3	68	-115.06	-134.83	115.06	134.83	114.45	135.61	0
3	1	15	15	3	69	-117.9	-139.37	117.9	139.37	117.29	140.15	0
3	1	15	15	3	70	-120.54	-143.65	120.54	143.65	119.93	144.43	0
3	1	15	15	3	71	-123.02	-147.84	123.02	147.84	122.41	148.62	0
3	1	15	15	3	72	-125.34	-151.87	125.34	151.87	124.73	152.65	0
3	1	15	15	3	73	-127.62	-155.75	127.62	155.75	127.01	156.53	0
3	1	15	15	3	74	-129.79	-159.48	129.79	159.48	129.18	160.26	0
3	1	15	15	3	75	-131.83	-163.21	131.83	163.21	131.22	163.99	0
3	1	15	15	3	76	-133.84	-166.89	133.84	166.89	133.23	167.67	0
3	1	15	15	3	77	-135.77	-170.47	135.77	170.47	135.16	171.25	0
3	1	15	15	3	78	-137.62	-174.09	137.62	174.09	137.01	174.87	0
3	1	15	15	3	79	-139.39	-177.57	139.39	177.57	138.78	178.35	0
3	1	15	15	3	80	-141.09	-180.9	141.09	180.9	140.48	181.68	0
3	1	15	15	3	81	-142.82	-184.17	142.82	184.17	142.21	184.95	0
3	1	15	15	3	82	-144.43	-187.35	144.43	187.35	143.82	188.13	0
3	1	15	15	3	83	-146.05	-190.42	146.05	190.42	145.44	191.2	0
3	1	15	15	3	84	-147.62	-193.45	147.62	193.45	147.01	194.23	0
3	1	15	15	3	85	-149.2	-196.42	149.2	196.42	148.59	197.2	0
3	1	15	15	3	86	-150.69	-199.44	150.69	199.44	150.08	200.22	0
3	1	15	15	3	87	-152.15	-202.47	152.15	202.47	151.54	203.25	0
3	1	15	15	3	88	-153.53	-205.44	153.53	205.44	152.92	206.22	0
3	1	15	15	3	89	-154.91	-208.31	154.91	208.31	154.3	209.09	0
3	1	15	15	3	90	-156.28	-211.19	156.28	211.19	155.67	211.97	0
3	1	15	15	3	91	-157.62	-213.96	157.62	213.96	157.01	214.74	0
3	1	15	15	3	92	-158.92	-216.63	158.92	216.63	158.31	217.41	0
3	1	15	15	3	93	-160.18	-219.25	160.18	219.25	159.57	220.03	0
3	1	15	15	3	94	-161.44	-221.77	161.44	221.77	160.83	222.55	0
3	1	15	15	3	95	-162.66	-224.24	162.66	224.24	162.05	225.02	0
3	1	15	15	3	96	-163.92	-226.66	163.92	226.66	163.31	227.44	0
3	1	15	15	3	97	-165.18	-228.98	165.18	228.98	164.57	229.76	0
3	1	15	15	3	98	-166.44	-231.19	166.44	231.19	165.83	231.97	0
3	1	15	15	3	99	-167.7	-233.31	167.7	233.31	167.09	234.09	0
3	1	15	15	3	100	-169	-235.32	169	235.32	168.39	236.1	0
3	1	15	15	3	101	-170.3	-237.29	170.3	237.29	169.69	238.07	0
3	1	15	15	3	102	-171.56	-239.1	171.56	239.1	170.95	239.88	0
3	1	15	15	3	103	-172.78	-240.92	172.78	240.92	172.17	241.7	0
3	1	16	16	1	1	1.24	-1.74	1.24	-1.74	0	0	0
3	1	16	16	1	2	1.24	-1.74	1.24	-1.74	0	0	0
3	1	16	16	1	3	1.24	-1.74	1.24	-1.74	0	0	0
3	1	16	16	1	4	1.24	-1.74	1.24	-1.74	0	0	0
3	1	16	16	1	5	1.24	-1.74	1.24	-1.74	0	0	0
3	1	16	16	1	6	1.24	-1.74	1.24	-1.74	0	0	0
3	1	16	16	1	7	1.24	-1.74	1.24	-1.74	0	0	0
3	1	16	16	1	8	1.24	-1.74	1.24	-1.74	0	0	0
3	1	16	16	1	9	1.24	-1.74	1.24	-1.74	0	0	0
3	1	16	16	1	10	1.24	-1.74	1.24	-1.74	0	0	0
3	1	16	16	1	11	1.24	-1.74	1.24	-1.74	0	0	0
3	1	16	16	1	12	1.28	-1.74	1.28	-1.74	0.04	0	0
3	1	16	16	1	13	1.28	-1.74	1.28	-1.74	0.04	0	0
3	1	16	16	1	14	1.28	-1.74	1.28	-1.74	0.04	0	0
3	1	16	16	1	15	1.28	-1.74	1.28	-1.74	0.04	0	0
3	1	16	16	1	16	1.28	-1.74	1.28	-1.74	0.04	0	0
3	1	16	16	1	17	1.28	-1.74	1.28	-1.74	0.04	0	0
3	1	16	16	1	18	1.28	-1.74	1.28	-1.74	0.04	0	0
3	1	16	16	1	19	1.28	-1.74	1.28	-1.74	0.04	0	0
3	1	16	16	1	20	1.28	-1.74	1.28	-1.74	0.04	0	0
3	1	16	16	1	21	1.28	-1.74	1.28	-1.74	0.04	0	0
3	1	16	16	1	22	1.28	-1.74	1.28	-1.74	0.04	0	0
3	1	16	16	1	23	1.28	-1.74	1.28	-1.74	0.04	0	0
3	1	16	16	1	24	1.28	-1.74	1.28	-1.74	0.04	0	0
3	1	16	16	1	25	1.28	-1.74	1.28	-1.74	0.04	0	0
3	1	16	16	1	26	1.28	-1.74	1.28	-1.74	0.04	0	0
3	1	16	16	1	27	1.28	-1.74	1.28	-1.74	0.04	0	0
3	1	16	16	1	28	1.28	-1.74	1.28	-1.74	0.04	0	0
3	1	16	16	1	29	1.28	-1.74	1.28	-1.74	0.04	0	0
3	1	16	16	1	30	1.28	-1.74	1.28	-1.74	0.04	0	0
3	1	16	16	1	31	1.28	-1.74	1.28	-1.74	0.04	0	0
3	1	16	16	1	32	1.28	-1.74	1.28	-1.74	0.04	0	0
3	1	16	16	1	33	1.28	-1.74	1.28	-1.74	0.04	0	0
3	1	16	16	1	34	1.28	-1.74	1.28	-1.74	0.04	0	0
3	1	16	16	1	35	1.28	-1.74	1.28	-1.74	0.04	0	0
3	1	16	16	1	36	1.28	-1.74	1.28	-1.74	0.04	0	0
3	1	16	16	1	37	1.28	-1.74	1.28	-1.74	0.04	0	0
3	1	16	16	1	38	1.28	-1.74	1.28	-1.74	0.04	0	0
3	1	16	16	1	39	1.28	-1.74	1.28	-1.74	0.04	0	0
3	1	16	16	1	40	1.28	-1.74	1.28	-1.74	0.04	0	0
3	1	16	16	1	41	1.28	-1.74	1.28	-1.74	0.04	0	0
3	1	16	16	1	42	1.28	-1.74	1.28	-1.74	0.04	0	0
3	1	16	16	1	43	1.28	-1.84	1.28	-1.84	0.04	-0.1	0
3	1	16	16	1	44	1.24	-1.94	1.24	-1.94	0	-0.2	0
3	1	16	16	1	45	1.2	-2.04	1.2	-2.04	-0.04	-0.3	0
3	1	16	16	1	46	1.16	-2.14	1.16	-2.14	-0.08	-0.4	0
3	1	16	16	1	47	1.16	-2.14	1.16	-2.14	-0.08	-0.4	0
3	1	16	16	1	48	1.16	-2.14	1.16	-2.14	-0.08	-0.4	0
3	1	16	16	1	49	1.16	-2.14	1.16	-2.14	-0.08	-0.4	0
3	1	16	16	1	50	1.16	-2.14	1.16	-2.14	-0.08	-0.4	0
3	1	16	16	1	51	2.07	-0.28	2.07	-0.28	0.83	1.46	0
3	1	16	16	1	52	3.6	2.49	3.6	2.49	2.36	4.23	0
3	1	16	16	1	53	5.73	6.38	5.73	6.38	4.49	8.12	0
3	1	16	16	1	54	8.29	10.96	8.29	10.96	7.05	12.7	0
3	1	16	16	1	55	11.2	15.9	11.2	15.9	9.96	17.64	0
3	1	16	16	1	56	15.02	22.05	15.02	22.05	13.78	23.79	0
3	1	16	16	1	57	20.37	30.26	20.37	30.26	19.13	32	0
3	1	16	16	1	58	23.8	35.15	23.8	35.15	22.56	36.89	0
3	1	16	16	1	59	31.75	46.29	31.75	46.29	30.51	48.03	0
3	1	16	16	1	60	36.16	52.08	36.16	52.08	34.92	53.82	0
3	1	16	16	1	61	40.85	57.83	40.85	57.83	39.61	59.57	0
3	1	16	16	1	62	45.73	63.57	45.73	63.57	44.49	65.31	0
3	1	16	16	1	63	50.73	69.42	50.73	69.42	49.49	71.16	0
3	1	16	16	1	64	55.93	75.32	55.93	75.32	54.69	77.06	0
3	1	16	16	1	65	61.32	81.31	61.32	81.31	60.08	83.05	0
3	1	16	16	1	66	66.95	87.46	66.95	87.46	65.71	89.2	0
3	1	16	16	1	67	72.7	93.86	72.7	93.86	71.46	95.6	0
3	1	16	16	1	68	78.57	100.46	78.57	100.46	77.33	102.2	0
3	1	16	16	1	69	84.59	107.12	84.59	107.12	83.35	108.86	0
3	1	16	16	1	70	90.69	113.67	90.69	113.67	89.45	115.41	0
3	1	16	16	1	71	96.75	120.32	96.75	120.32	95.51	122.06	0
3	1	16	16	1	72	102.74	126.82	102.74	126.82	101.5	128.56	0
3	1	16	16	1	73	108.72	133.17	108.72	133.17	107.48	134.91	0
3	1	16	16	1	74	114.55	139.27	114.55	139.27	113.31	141.01	0
3	1	16	16	1	75	120.18	145.32	120.18	145.32	118.94	147.06	0
3	1	16	16	1	76	125.77	151.42	125.77	151.42	124.53	153.16	0
3	1	16	16	1	77	131.32	157.36	131.32	157.36	130.08	159.1	0
3	1	16	16	1	78	136.68	163.26	136.68	163.26	135.44	165	0
3	1	16	16	1	79	141.91	169	141.91	169	140.67	170.74	0
3	1	16	16	1	80	147.11	174.65	147.11	174.65	145.87	176.39	0
3	1	16	16	1	81	152.23	180.14	152.23	180.14	150.99	181.88	0
3	1	16	16	1	82	157.15	185.33	157.15	185.33	155.91	187.07	0
3	1	16	16	1	83	161.99	190.32	161.99	190.32	160.75	192.06	0
3	1	16	16	1	84	166.8	195.11	166.8	195.11	165.56	196.85	0
3	1	16	16	1	85	171.48	199.8	171.48	199.8	170.24	201.54	0
3	1	16	16	1	86	176.01	204.33	176.01	204.33	174.77	206.07	0
3	1	16	16	1	87	180.26	208.61	180.26	208.61	179.02	210.35	0
3	1	16	16	1	88	184.36	212.75	184.36	212.75	183.12	214.49	0
3	1	16	16	1	89	188.18	216.58	188.18	216.58	186.94	218.32	0
3	1	16	16	1	90	191.72	220.16	191.72	220.16	190.48	221.9	0
3	1	16	16	1	91	194.99	223.38	194.99	223.38	193.75	225.12	0
3	1	18	18	1	1	-4.23	-2.55	4.23	2.55	0	0	0
3	1	18	18	1	2	-4.23	-2.55	4.23	2.55	0	0	0
3	1	18	18	1	3	-4.23	-2.55	4.23	2.55	0	0	0
3	1	18	18	1	4	-4.23	-2.55	4.23	2.55	0	0	0
3	1	18	18	1	5	-4.23	-2.55	4.23	2.55	0	0	0
3	1	18	18	1	6	-4.23	-2.49	4.23	2.49	0	-0.06	0
3	1	18	18	1	7	-4.23	-2.49	4.23	2.49	0	-0.06	0
3	1	18	18	1	8	-4.23	-2.49	4.23	2.49	0	-0.06	0
3	1	18	18	1	9	-4.23	-2.44	4.23	2.44	0	-0.11	0
3	1	18	18	1	10	-4.23	-2.44	4.23	2.44	0	-0.11	0
3	1	18	18	1	11	-4.23	-2.44	4.23	2.44	0	-0.11	0
3	1	18	18	1	12	-4.23	-2.44	4.23	2.44	0	-0.11	0
3	1	18	18	1	13	-4.23	-2.44	4.23	2.44	0	-0.11	0
3	1	18	18	1	14	-4.23	-2.44	4.23	2.44	0	-0.11	0
3	1	18	18	1	15	-4.23	-2.44	4.23	2.44	0	-0.11	0
3	1	18	18	1	16	-4.23	-2.44	4.23	2.44	0	-0.11	0
3	1	18	18	1	17	-4.23	-2.44	4.23	2.44	0	-0.11	0
3	1	18	18	1	18	-4.23	-2.44	4.23	2.44	0	-0.11	0
3	1	18	18	1	19	-4.23	-2.44	4.23	2.44	0	-0.11	0
3	1	18	18	1	20	-4.27	-2.44	4.27	2.44	0.04	-0.11	0
3	1	18	18	1	21	-4.27	-2.44	4.27	2.44	0.04	-0.11	0
3	1	18	18	1	22	-4.27	-2.44	4.27	2.44	0.04	-0.11	0
3	1	18	18	1	23	-4.27	-2.44	4.27	2.44	0.04	-0.11	0
3	1	18	18	1	24	-4.27	-2.44	4.27	2.44	0.04	-0.11	0
3	1	18	18	1	25	-4.27	-2.44	4.27	2.44	0.04	-0.11	0
3	1	18	18	1	26	-4.27	-2.44	4.27	2.44	0.04	-0.11	0
3	1	18	18	1	27	-4.27	-2.44	4.27	2.44	0.04	-0.11	0
3	1	18	18	1	28	-4.27	-2.44	4.27	2.44	0.04	-0.11	0
3	1	18	18	1	29	-4.27	-2.44	4.27	2.44	0.04	-0.11	0
3	1	18	18	1	30	-4.27	-2.44	4.27	2.44	0.04	-0.11	0
3	1	18	18	1	31	-4.27	-2.44	4.27	2.44	0.04	-0.11	0
3	1	18	18	1	32	-4.27	-2.39	4.27	2.39	0.04	-0.16	0
3	1	18	18	1	33	-4.27	-2.34	4.27	2.34	0.04	-0.21	0
3	1	18	18	1	34	-4.31	-2.29	4.31	2.29	0.08	-0.26	0
3	1	18	18	1	35	-4.39	-2.24	4.39	2.24	0.16	-0.31	0
3	1	18	18	1	36	-4.55	-2.24	4.55	2.24	0.32	-0.31	0
3	1	18	18	1	37	-5.06	-2.24	5.06	2.24	0.83	-0.31	0
3	1	18	18	1	38	-5.49	-2.29	5.49	2.29	1.26	-0.26	0
3	1	18	18	1	39	-5.93	-2.65	5.93	2.65	1.7	0.1	0
3	1	18	18	1	40	-6.4	-3.1	6.4	3.1	2.17	0.55	0
3	1	18	18	1	41	-6.91	-3.5	6.91	3.5	2.68	0.95	0
3	1	18	18	1	42	-7.38	-3.96	7.38	3.96	3.15	1.41	0
3	1	18	18	1	43	-8.21	-4.66	8.21	4.66	3.98	2.11	0
3	1	18	18	1	44	-9	-5.47	9	5.47	4.77	2.92	0
3	1	18	18	1	45	-10.18	-6.58	10.18	6.58	5.95	4.03	0
3	1	18	18	1	46	-11.71	-7.94	11.71	7.94	7.48	5.39	0
3	1	18	18	1	47	-13.37	-9.35	13.37	9.35	9.14	6.8	0
3	1	18	18	1	48	-14.78	-10.41	14.78	10.41	10.55	7.86	0
3	1	18	18	1	49	-15.81	-11.06	15.81	11.06	11.58	8.51	0
3	1	18	18	1	50	-16.4	-11.41	16.4	11.41	12.17	8.86	0
3	1	18	18	1	51	-16.59	-11.52	16.59	11.52	12.36	8.97	0
3	1	18	18	1	52	-16.91	-11.82	16.91	11.82	12.68	9.27	0
3	1	18	18	1	53	-17.07	-12.07	17.07	12.07	12.84	9.52	0
3	1	18	18	1	54	-17.3	-12.47	17.3	12.47	13.07	9.92	0
3	1	18	18	1	55	-17.62	-12.98	17.62	12.98	13.39	10.43	0
3	1	18	18	1	56	-18.01	-13.63	18.01	13.63	13.78	11.08	0
3	1	18	18	1	57	-18.56	-14.49	18.56	14.49	14.33	11.94	0
3	1	18	18	1	58	-19.27	-15.45	19.27	15.45	15.04	12.9	0
3	1	18	18	1	59	-20.22	-16.71	20.22	16.71	15.99	14.16	0
3	1	18	18	1	60	-21.4	-18.12	21.4	18.12	17.17	15.57	0
3	1	18	18	1	61	-22.93	-19.88	22.93	19.88	18.7	17.33	0
3	1	18	18	1	62	-24.78	-22	24.78	22	20.55	19.45	0
3	1	18	18	1	63	-27.03	-24.67	27.03	24.67	22.8	22.12	0
3	1	18	18	1	64	-29.78	-27.94	29.78	27.94	25.55	25.39	0
3	1	18	18	1	65	-32.97	-31.88	32.97	31.88	28.74	29.33	0
[truncated: 31,517 more rows]

## Sheet: SupplFig_S3
Exp 1 & 2 - RTs and MTs for CoM/no-CoM and error/correct
[truncated: 17,798 more rows]
